# Supplementary material for: Peptidomics-Driven Strategy Reveals Peptides and Predicted Proteases Associated With Oral Cancer Prognosis
Source: Mol Cell Proteomics. 2020 Dec 3;20:100004. doi: 10.1074/mcp.RA120.002227 (PMC7950089; doi:10.1074/mcp.RA120.002227)
Supplement: Supplementary Tables S1 to S14 [file mmc1.xlsx]

## Sheet: Index
Summary
Table S1	Demographic and clinical characteristics of patients
Table S2	Randomized order of LC-MS/MS sample acquisition
Table S3	Quality check of individual LC-MS/MS runs
Table S4	Peptide identification from experiments for optimization of peptidome extraction and LC-MS/MS analysis
Table S5	Protein-peptide identification from experiments for optimization of peptidome extraction and LC-MS/MS analysis
Table S6	Endogenous peptides identified in patient saliva (n=25 samples)
Table S7	Quantification of peptides in patient saliva (n=25 samples)
Table S8	Correlation of clinicopathological features with peptidomics data
Table S9	ROC curves by logistic regression (LR) and random forest (RF) analysis of differentially abundant peptides
Table S10	Reconstruction of cleavage sites from differentially abundant peptides
Table S11	Proteasix prediction of peptidases involved on cleavage of differential peptides
Table S12	Quantification of proteins in patient saliva (n=14 samples)
Table S13	Peptide identification from bottom-up LC-MS/MS analysis of saliva (n=14 samples)
Table S14	ROC curves by logistic regression (LR) and random forest (RF) analysis of differentially abundant proteins

## Sheet: Table S1
Table S1. Demographic and clinical characteristics of patients.
Clinical features	Peptidomics (cohort 1)	Bottom-up proteomics (cohort 2)	SRM assay (cohort 3)
Sex
Male	19 (76%)	11 (79%)	34 (85%)
Female	6 (24%)	3 (21%)	6 (15%)
Age
≤ 65,0	12 (48%)	10 (71%)	30 (75%)
> 65,0	13 (52%)	4 (29%)	10 (25%)
Primary Tumor Grade*
T1/T2	7 (28%)	9 (64%)	16 (39%)
T3/T4	18 (72%)	5 (36%)	24 (61%)
Lymph Node Metastasis*
N0	12 (48%)	9 (64%)	14 (30%)
N+	13 (52%)	5 (36%)	26 (70%)
Vital Status
Alive	20 (80%)	12 (86%)	20 (50%)
Dead	5 (20%)	2 (14%)	20 (50%)
*Patients from cohorts 1 and 2 had TNM classification confirmed pathologically (pTNM). In cohort 3, pathological pTNM classification was available only for eight patients (T2 and S129-135), the remaining patients were classified using clinical TNM.

## Sheet: Table S2
Table S2. Randomized order of LC-MS/MS sample acquisition
Run order	Peptidomics (cohort 1)	Bottom-up proteomics (cohort 2)	SRM cohort
			Rep 1	Rep 2	Rep3
1st	25 (pN+)	N03 (pN0)	W31 (N0)	S12 (N+)	S76 (N+)
2nd	10 (pN0)	N13 (pN0)	S57 (N0)	S104 (N0)	S114 (N+)
3rd	22 (pN+)	N14 (pN0)	S106 (N+)	S116 (N+)	S32 (N+)
4th	11 (pN+)	N15 (pN0)	S67 (N+)	S69 (N0)	W32 (N0)
5th	8 (pN0)	N19 (pN+)	S45 (N+)	S120 (N0)	S80 (N+)
6th	24 (pN0)	N20 (pN0)	S72 (N+)	S114 (N+)	S70 (N+)
7th	5 (pN0)	N22 (pN+)	S74 (N+)	S77 (N+)	S110 (N0)
8th	26 (pN0)	N23 (pN0)	S80 (N+)	S97 (N0)	T2 (pN0)
9th	17 (pN0)	N04 (pN+)	S69 (N0)	S44 (N+)	S69 (N0)
10th	18 (pN0)	N07 (pN+)	S97 (N0)	S45 (N+)	S108 (N+)
11th	19 (pN+)	N11 (pN0)	S120 (N0)	S110 (N0)	S66 (N+)
12th	6 (pN0)	N12 (pN+)	S82 (N+)	S74 (N+)	S45 (N+)
13th	2 (pN+)	N18 (pN0)	S98 (N+)	T2 (pN0)	S82 (N+)
14th	20 (pN0)	N21 (pN0)	S66 (N+)	S57 (N0)	S41 (N+)
15th	15 (pN+)		T2 (pN0)	S106 (N+)	S106 (N+)
16th	1 (pN0)		S110 (N0)	W32 (N0)	S67 (N+)
17th	21 (pN+)		S122 (N0)	S124 (N+)	S126 (N+)
18th	3 (pN0)		S104 (N0)	S108 (N+)	S97 (N0)
19th	16 (pN+)		S114 (N+)	S32 (N+)	S128 (N+)
20th	4 (pN0)		S108 (N+)	S72 (N+)	S120 (N0)
21st	9 (pN+)		S116 (N+)	S82 (N+)	S77 (N+)
22nd	14 (pN+)		S44 (N+)	S81 (N+)	S57 (N0)
23rd	23 (pN+)		S126 (N+)	S122 (N0)	S104 (N0)
24th	28 (pN0)		S12 (N+)	S66 (N+)	S124 (N+)
25th	27 (pN+)		S32 (N+)	S80 (N+)	S116 (N+)
26th	29 (pN+)		S41 (N+)	S76 (N+)	S81 (N+)
27th	30 (pN0)		W32 (N0)	S128 (N+)	W31 (N0)
28th			S70 (N+)	S41 (N+)	S74 (N+)
29th			S76 (N+)	W31 (N0)	S98 (N+)
30th			S124 (N+)	S98 (N+)	S44 (N+)
			S77 (N+)	S126 (N+)	S122 (N0)
			S81 (N+)	S70 (N+)	S72 (N+)
			S134 (pN+)	S67 (N+)	S12 (N+)
			S129 (pN0)	S132 (pN0)	S130 (pN+)
			S128 (N+)	S134 (pN+)	S131 (pN0)
			S130 (pN+)	S131 (pN0)	S132 (pN0)
			S131 (pN0)	S130 (pN+)	S134 (pN+)
			S132 (pN0)	S129 (pN0)	S135 (pN+)
			S135 (pN+)	S133 (pN0)	S133 (pN0)
			S133 (pN0)	S135 (pN+)	S129 (pN0)

## Sheet: Table S3
Table S3. Quality check of individual LC-MS/MS runs.
File	Instrument	SWVersion	m/z high	m/z low	resolution	average intensity	#Full scan	#MS/MS	#PSM	#PSM/median PSM	ID efficiency	% of mean	Passed clinical selection criteria
15mar_Leandro_pep_saliva_8	LTQ Orbitrap Velos	2.6.0	1600	300	0.5	8280500	981	9769	488	0.719764	0.0499539	0.674454	yes
15mar_Leandro_pep_saliva_10	LTQ Orbitrap Velos	2.6.0	1600	300	0.5	10576147	1045	9033	666	0.982301	0.0737297	0.995463	yes
15mar_Leandro_pep_saliva_11	LTQ Orbitrap Velos	2.6.0	1600	300	0.5	933070	907	9281	1398	2.06195	0.15063	2.03374	yes
15mar_Leandro_pep_saliva_22	LTQ Orbitrap Velos	2.6.0	1600	300	0.5	5153615	1016	8984	521	0.768437	0.057992	0.78298	yes
15mar_Leandro_pep_saliva_25	LTQ Orbitrap Velos	2.6.0	1600	300	0.5	7964411	973	9127	699	1.03097	0.076586	1.03403	yes
16mar_Leandro_pep_saliva_5	LTQ Orbitrap Velos	2.6.0	1600	300	0.5	8145722	1074	9133	464	0.684366	0.0508048	0.685942	yes
16mar_Leandro_pep_saliva_6	LTQ Orbitrap Velos	2.6.0	1600	300	0.5	7688587	1091	8747	461	0.679941	0.0527038	0.711581	yes
16mar_Leandro_pep_saliva_17	LTQ Orbitrap Velos	2.6.0	1600	300	0.5	7745109	1024	9011	1256	1.85251	0.139385	1.88191	no* (patient had lymphoma)
16mar_Leandro_pep_saliva_18	LTQ Orbitrap Velos	2.6.0	1600	300	0.5	5920896	1035	8743	739	1.08997	0.0845248	1.14121	yes
16mar_Leandro_pep_saliva_19	LTQ Orbitrap Velos	2.6.0	1600	300	0.5	5083307	1020	8690	480	0.707965	0.0552359	0.745769	yes
16mar_Leandro_pep_saliva_24	LTQ Orbitrap Velos	2.6.0	1600	300	0.5	4952805	1029	8744	894	1.31858	0.102242	1.38042	yes
16mar_Leandro_pep_saliva_26	LTQ Orbitrap Velos	2.6.0	1600	300	0.5	3582743	1104	7935	675	0.995575	0.0850662	1.14852	yes
19mar_Leandro_pep_saliva_1	LTQ Orbitrap Velos	2.6.0	1600	300	0.5	9873048	907	10235	614	0.905605	0.0599902	0.80996	yes
19mar_Leandro_pep_saliva_2	LTQ Orbitrap Velos	2.6.0	1600	300	0.5	7060727	885	10040	591	0.871681	0.0588645	0.794761	yes
19mar_Leandro_pep_saliva_3	LTQ Orbitrap Velos	2.6.0	1600	300	0.5	2939185	913	9211	716	1.05605	0.0777331	1.04952	yes
19mar_Leandro_pep_saliva_4	LTQ Orbitrap Velos	2.6.0	1600	300	0.5	14691950	869	10021	1053	1.5531	0.105079	1.41873	no* (patient had tumour recurrence)
19mar_Leandro_pep_saliva_15	LTQ Orbitrap Velos	2.6.0	1600	300	0.5	14174325	856	10912	671	0.989676	0.0614919	0.830235	yes
19mar_Leandro_pep_saliva_16	LTQ Orbitrap Velos	2.6.0	1600	300	0.5	8354480	918	10023	678	1	0.0676444	0.913303	yes
19mar_Leandro_pep_saliva_20	LTQ Orbitrap Velos	2.6.0	1600	300	0.5	9531575	893	10407	715	1.05457	0.0687038	0.927605	yes
19mar_Leandro_pep_saliva_21	LTQ Orbitrap Velos	2.6.0	1600	300	0.5	7899218	917	10250	622	0.917404	0.0606829	0.819312	yes
20mar_Leandro_pep_saliva_9	LTQ Orbitrap Velos	2.6.0	1600	300	0.5	2346514	835	10181	1320	1.9469	0.129653	1.75052	yes
20mar_Leandro_pep_saliva_14	LTQ Orbitrap Velos	2.6.0	1600	300	0.5	9999861	917	9797	1059	1.56195	0.108094	1.45944	yes
20mar_Leandro_pep_saliva_23	LTQ Orbitrap Velos	2.6.0	1600	300	0.5	7762530	964	8975	815	1.20206	0.0908078	1.22604	yes
20mar_Leandro_pep_saliva_27	LTQ Orbitrap Velos	2.6.0	1600	300	0.5	21710406	1101	9384	444	0.654867	0.0473146	0.638819	yes
20mar_Leandro_pep_saliva_28	LTQ Orbitrap Velos	2.6.0	1600	300	0.5	13667695	1014	8857	656	0.967552	0.0740657	1	yes
20mar_Leandro_pep_saliva_29	LTQ Orbitrap Velos	2.6.0	1600	300	0.5	3232355	913	9343	1199	1.76844	0.128331	1.73267	yes
20mar_Leandro_pep_saliva_30	LTQ Orbitrap Velos	2.6.0	1600	300	0.5	13192619	980	8592	694	1.0236	0.0807728	1.09056	yes
* Samples not included in data analysis
Median #MS/MS spectra per run	9211
Median #PSM per run	678
Median ID efficiency	0.0740657

## Sheet: Table S4
Table S4. Peptide identification from experiments for optimization of peptidome extraction and LC-MS/MS analysis
Peptide	*GRAVY	-log P	Mass (Da)	Length	ppm	m/z	RT (min)	Area UF-SPE_M1	Area UF-SPE_M2	Area UF-SPE_M3	Area HCl-SPE_M1	Area HCl-SPE_M2	Area HCl-SPE_M3	Fraction	Scan	#Feature	#Feature UF-SPE_M1	#Feature UF-SPE_M2	#Feature UF-SPE_M3	#Feature HCl-SPE_M1	#Feature HCl-SPE_M2	#Feature HCl-SPE_M3	Accession	PTM	AScore	Found By
SPQSPPGKPQGPPPQGGNQPQ	-1.94762	84.63	2079.01	21	-0.9	1040.51	7.12	423000	220000	313000	4950000	6950000	3920000	4	F4:1991	7	1	1	1	1	2	1	sp|P04280|PRP1_HUMAN			PEAKS DB
GPGRIPPPPPAPYGPGIFPPPPPQP	-0.788	83.86	2496.33	25	-0.3	1249.17	21.82				20600000	3070000	2340000	4	F4:6212	4	0	0	0	2	1	1	sp|P02814|SMR3B_HUMAN			PEAKS DB
IGRFGYGYGPYQPVPEQPL	-0.610526	83.18	2137.06	19	2.1	1069.54	20.93				1140000	783000	598000	4	F4:6011	3	0	0	0	1	1	1	sp|P02808|STAT_HUMAN			PEAKS DB
VISDGGDSEQFLDEER	-1.00625	81.78	1794.79	16	0.9	898.403	13.52	3340	6220	3180	81000	44400	35900	4	F4:4030	6	1	1	1	1	1	1	A0A087WV42|A0A087WV42_HUMAN:A0A087WZY1|A0A087WZY1_HUMAN:A0A0A0MT31|A0A0A0MT31_HUMAN			PEAKS DB
VISDGGDSEQFIDEER	-0.9625	81.78	1794.79	16	0.9	898.403	13.52	3340	6220	3180	81000	44400	35900	4	F4:4030	6	1	1	1	1	1	1	sp|P02810|PRPC_HUMAN			PEAKS DB
SPPGKPQGPPPQGGNQPQ	-1.94444	80.37	1766.87	18	-1.1	884.441	6.72	40900000	34100000	26500000	125000000	160000000	154000000	4	F4:1864	8	1	1	1	1	2	2	sp|P04280|PRP1_HUMAN:sp|P02812|PRB2_HUMAN:G3V1M9|G3V1M9_HUMAN			PEAKS DB
GPPPPGGNPQQPLPPPAGKPQ	-1.42381	80.1	2027.06	21	-1.1	1014.54	9.71	1130000	945000	1340000	135000000	90800000	76900000	4	F4:2894	9	1	1	1	2	2	2	sp|Q04118|PRB3_HUMAN:F5H7C1|F5H7C1_HUMAN			PEAKS DB
GPPPQGGRPQGPPQGQSPQ	-1.89474	78.9	1865.91	19	-1.6	933.962	6.95	19000000	18900000	12800000	60600000	93400000	68600000	4	F4:2139	11	2	2	2	1	2	2	A0A087WV42|A0A087WV42_HUMAN:A0A087WZY1|A0A087WZY1_HUMAN:A0A0A0MT31|A0A0A0MT31_HUMAN:sp|P02810|PRPC_HUMAN			PEAKS DB
RPGKPEGSPSQGGNKPQ	-2.11176	78.38	1719.87	17	-2.6	860.938	5.77				0	1480000	1150000	4	F4:1512	2	0	0	0	0	1	1	sp|Q04118|PRB3_HUMAN			PEAKS DB
GPPPAGGNPQQPQAPPAGKPQ	-1.44762	74.78	1990	21	0.5	996.009	14.15	630000	491000	557000	18700000	13200000	6680000	3	F3:3654	11	2	2	2	2	2	1	sp|P10163|PRB4_HUMAN:E7EXA8|E7EXA8_HUMAN			PEAKS DB
APPQPFGPGFVPPPPPPPY	-0.610526	74.5	1955	19	2.8	978.509	25.13				1810000	235000	867000	4	F4:7032	5	0	0	0	2	1	2	sp|P02814|SMR3B_HUMAN			PEAKS DB
GRPQGPPQQGGHQQGPPPPPPGKPQGPPPQGGRPQ	-2.00286	72.69	3491.77	35	-3.5	1164.93	7.5				6290000	2340000	3300000	4	F4:2144	4	0	0	0	2	1	1	A0A087WV42|A0A087WV42_HUMAN:A0A087WZY1|A0A087WZY1_HUMAN:A0A0A0MT31|A0A0A0MT31_HUMAN:sp|P02810|PRPC_HUMAN			PEAKS DB
IGRFGYGYGPYQPVPE	-0.64375	72.34	1798.87	16	0.3	900.441	17.77				93300	24800	27500	4	F4:5186	3	0	0	0	1	1	1	sp|P02808|STAT_HUMAN			PEAKS DB
SPPGKPQGPPQQEGNNPQ	-2.22222	72.04	1855.88	18	-1.9	928.946	6.77	7490000	7430000	5550000	28600000	30900000	28000000	4	F4:1852	6	1	1	1	1	1	1	sp|P04280|PRP1_HUMAN:sp|P02812|PRB2_HUMAN:G3V1M9|G3V1M9_HUMAN:A0A0G2JRP6|A0A0G2JRP6_HUMAN			PEAKS DB
GPPPPPPGKPQGPPPQ	-1.75625	71.87	1543.81	16	-1.4	772.913	7.63	1310000	1050000	1100000	18300000	11600000	10800000	4	F4:2179	12	1	2	2	3	2	2	A0A087WV42|A0A087WV42_HUMAN:A0A087WZY1|A0A087WZY1_HUMAN:A0A0A0MT31|A0A0A0MT31_HUMAN:sp|P02810|PRPC_HUMAN			PEAKS DB
GPPPPGKPQGPPPQGDKSQSP	-1.87619	71.25	2049.03	21	-3.5	1025.52	6.83		686000		269000	6240000	4590000	4	F4:1903	6	0	1	0	1	2	2	sp|P04280|PRP1_HUMAN			PEAKS DB
GPPQQGGHPPPPQGRPQ	-2.02941	70.94	1730.86	17	-1.6	866.436	6.36	58000000	82000000	75300000	190000000	343000000	299000000	4	F4:1682	12	2	2	2	2	2	2	A0A087WV42|A0A087WV42_HUMAN:A0A087WZY1|A0A087WZY1_HUMAN:A0A0A0MT31|A0A0A0MT31_HUMAN:sp|P02810|PRPC_HUMAN			PEAKS DB
ASVDSGSSEEQGGSSR	-1.15625	70.33	1538.64	16	-1.2	770.329	6.04	459000	1740000	1380000	0	1150000	933000	4	F4:1616	5	1	1	1	0	1	1	sp|P01833|PIGR_HUMAN			PEAKS DB
GPGRIPPPPPAPYGPGIFP	-0.431579	69.69	1883.01	19	0.7	942.513	21.66				352000	248000	163000	4	F4:6219	3	0	0	0	1	1	1	sp|P02814|SMR3B_HUMAN			PEAKS DB
GPPPQGDNKSQSARSPPGKPQ	-1.9619	68.84	2129.06	21	-2.4	1065.54	6.06			95100	0	1120000		4	F4:1625	3	0	0	1	0	2	0	sp|P02812|PRB2_HUMAN			PEAKS DB
EFPFYGDYGSNYLYDN	-1.03125	68.75	1962.79	16	-0.1	982.404	26.56				209000		186000	4	F4:7574	2	0	0	0	1	0	1	sp|P15515|HIS1_HUMAN			PEAKS DB
GRPQGPPQQGGHQQ	-2.25714	68.48	1470.71	14	-1.5	736.36	5.82	113000000	237000000	55100000	140000000	139000000	118000000	4	F4:1511	12	2	3	1	2	2	2	A0A087WV42|A0A087WV42_HUMAN:A0A087WZY1|A0A087WZY1_HUMAN:A0A0A0MT31|A0A0A0MT31_HUMAN:sp|P02810|PRPC_HUMAN			PEAKS DB
SPPGKPQGPPPQGGNQPQGPPPPPGKPQ	-1.88571	68.36	2719.38	28	0.2	907.468	8.34	190000	145000	139000	54800000	52300000	46100000	4	F4:2389	10	1	1	1	2	2	3	sp|P04280|PRP1_HUMAN:sp|P02812|PRB2_HUMAN:G3V1M9|G3V1M9_HUMAN			PEAKS DB
GRPQGPPQQGGHQQGPPPPPPGKPQ	-2.04	68.36	2520.27	25	-4.4	1261.14	6.83				7170000	6000000	5470000	4	F4:1923	5	0	0	0	2	2	1	A0A087WV42|A0A087WV42_HUMAN:A0A087WZY1|A0A087WZY1_HUMAN:A0A0A0MT31|A0A0A0MT31_HUMAN:sp|P02810|PRPC_HUMAN			PEAKS DB
RPQGPPQQGGHQQ	-2.4	68.36	1413.69	13	-0.9	707.85	3.07	9380000	8160000	5690000	22100000	7280000	5930000	4	F4:820	24	4	2	4	4	5	5	A0A087WV42|A0A087WV42_HUMAN:A0A087WZY1|A0A087WZY1_HUMAN:A0A0A0MT31|A0A0A0MT31_HUMAN:sp|P02810|PRPC_HUMAN			PEAKS DB
GPPPPAGGNPQQPQAPPAGQPQGPPRPPQ	-1.6	68.31	2816.41	29	-2.5	1409.21	10.72				5670000	3410000	2260000	4	F4:3214	9	0	0	0	3	3	3	sp|P04280|PRP1_HUMAN:sp|P02812|PRB2_HUMAN:G3V1M9|G3V1M9_HUMAN:A0A0G2JRP6|A0A0G2JRP6_HUMAN			PEAKS DB
GPPPPGKPQGPPPQGDKSR	-2	67.46	1892.99	19	-1.5	947.499	6.19			35000	397000	8890000	8240000	4	F4:1675	6	0	0	1	1	2	2	sp|P04280|PRP1_HUMAN:sp|P02812|PRB2_HUMAN:G3V1M9|G3V1M9_HUMAN:A0A0G2JRP6|A0A0G2JRP6_HUMAN			PEAKS DB
KQTFTPPPQLQQQ	-1.61538	67.46	1539.8	13	0.7	770.91	12.1	581		1390	70100	39800	22200	4	F4:3632	5	1	0	1	1	1	1	sp|Q9UBC9|SPRR3_HUMAN:B1AN48|B1AN48_HUMAN			PEAKS DB
GPPPPGKPQGPPPQGDNKS	-1.94737	67.15	1850.93	19	-1.7	926.47	6.48	162000	44500		731000	423000	402000	4	F4:1757	5	1	1	0	1	1	1	sp|P02812|PRB2_HUMAN			PEAKS DB
SPPGKPQGPPPQGGKPQ	-1.87647	66.96	1652.86	17	-1.4	827.438	6.34	2670000	24800000	24500000	7460000	76500000	62200000	1	F1:1692	10	1	2	2	1	2	2	A0A0G2JRP6|A0A0G2JRP6_HUMAN			PEAKS DB
GPGRIPPPPPAPYGPGIFPPPPPQ	-0.754167	66.61	2399.28	24	-1.1	1200.65	20.93				136000	97900	86200	4	F4:6044	3	0	0	0	1	1	1	sp|P02814|SMR3B_HUMAN			PEAKS DB
IGEDDNDDGHPLHPSLNIPY	-1.1	66.44	2217	20	-2.3	1109.5	18.39				585000	383000		4	F4:5379	4	0	0	0	2	2	0	sp|Q6MZM9|PRR27_HUMAN			PEAKS DB
GNPQGPSPQGGNKPQGPPPPPGKPQ	-1.92	66.4	2414.21	25	-2	1208.11	7.76	517000	310000		3110000	1450000		4	F4:2221	4	1	1	0	1	1	0	sp|P04280|PRP1_HUMAN:G3V1M9|G3V1M9_HUMAN			PEAKS DB
SLAKADAAPDEKVLDSGFR	-0.426316	66.33	1989.02	19	-1	664.012	13.28				33000	0		4	F4:3997	1	0	0	0	1	0	0	sp|P01833|PIGR_HUMAN			PEAKS DB
DGPQQGPPQQGGQQQQ	-2.36875	66.18	1676.75	16	-1.2	839.38	12.81		72700	41900		0		5	F5:3357	2	0	1	1	0	0	0	A0A087WV42|A0A087WV42_HUMAN:A0A087WZY1|A0A087WZY1_HUMAN:A0A0A0MT31|A0A0A0MT31_HUMAN:sp|P02810|PRPC_HUMAN			PEAKS DB
FGYGYGPYQPVPEQPL	-0.7	66.11	1810.86	16	1.1	906.437	22.47				435000	234000	121000	4	F4:6420	3	0	0	0	1	1	1	sp|P02808|STAT_HUMAN			PEAKS DB
GPPPPGKPQGPPAQGGSKSQ	-1.565	65.96	1867.95	20	-3.2	934.981	10.8						22100000	6	F6:2851	2	0	0	0	0	0	2	sp|P04280|PRP1_HUMAN:G3V1M9|G3V1M9_HUMAN			PEAKS DB
GPPPPGKPQGPPPQGGSKS	-1.64211	65.52	1765.91	19	0.6	883.961	11.81		168000	191000		1050000	1160000	5	F5:3042	4	0	1	1	0	1	1	sp|P02812|PRB2_HUMAN:A0A0G2JRP6|A0A0G2JRP6_HUMAN			PEAKS DB
SQSARSPPGKPQGPPPQGGNQPQ	-1.86087	65	2296.13	23	0.5	1149.07	13.13				531000	1180000	1040000	5	F5:3449	3	0	0	0	1	1	1	sp|P02812|PRB2_HUMAN			PEAKS DB
AGNPQGPSPQGGNKPQGPPPPPGKPQ	-1.77692	64.88	2485.25	26	-3.1	1243.63	7.85	22100	27100	24100	0	3520000	3480000	4	F4:2249	5	1	1	1	0	1	1	sp|P04280|PRP1_HUMAN:G3V1M9|G3V1M9_HUMAN			PEAKS DB
ADSGEGDFLAEGGGVR	-0.43125	64.85	1535.69	16	0.1	768.85	13.9	2190			22200	7670	11200	4	F4:4162	4	1	0	0	1	1	1	A0A087WUA0|A0A087WUA0_HUMAN:sp|P02671-2|FIBA_HUMAN:sp|P02671|FIBA_HUMAN			PEAKS DB
GPYQPVPEQPLYPQPYQPQ	-1.5	64.53	2225.08	19	2.6	1113.55	19.14				510000	280000	105000	4	F4:5544	5	0	0	0	2	2	1	sp|P02808|STAT_HUMAN			PEAKS DB
GPPPPPGKPQGPPQQGGNRPQ	-2.01429	64.49	2087.07	21	-0.2	1044.54	14.49			2380	15400000	12600000	335000	5	F5:3848	5	0	0	1	1	2	1	sp|P04280|PRP1_HUMAN			PEAKS DB
GPPQQGGHQQGPPPPPPGKPQ	-1.95238	64.42	2082.04	21	-1.8	1042.03	6.83	1090000	1030000	819000	17200000	17800000	13400000	4	F4:1873	9	2	1	1	2	2	1	A0A087WV42|A0A087WV42_HUMAN:A0A087WZY1|A0A087WZY1_HUMAN:A0A0A0MT31|A0A0A0MT31_HUMAN:sp|P02810|PRPC_HUMAN			PEAKS DB
DGGDSEQFLDEERQGPPLGGQQ	-1.59545	64.31	2358.04	22	-3.5	1180.02	16				97200	36100	34000	4	F4:4692	5	0	0	0	2	1	2	A0A087WV42|A0A087WV42_HUMAN:A0A087WZY1|A0A087WZY1_HUMAN:A0A0A0MT31|A0A0A0MT31_HUMAN			PEAKS DB
DGGDSEQFIDEERQGPPLGGQQ	-1.56364	64.31	2358.04	22	-3.5	1180.02	16				97200	36100	34000	4	F4:4692	5	0	0	0	2	1	2	sp|P02810|PRPC_HUMAN			PEAKS DB
ASVDSGSSEEQGGSSRAL	-0.716667	63.77	1722.77	18	0	862.388	15.59		9920	10800		33500		5	F5:4176	3	0	1	1	0	1	0	sp|P01833|PIGR_HUMAN			PEAKS DB
GPPPPGGNPQQPLPPPA	-1.20588	63.57	1616.83	17	-1.9	809.421	12.86	51800	62100	56700	728000	277000	256000	4	F4:3945	6	1	1	1	1	1	1	sp|Q04118|PRB3_HUMAN:F5H7C1|F5H7C1_HUMAN			PEAKS DB
RFGYGYGPYQPVPEQPLYPQPYQPQ	-1.344	63.23	2968.42	25	0.4	1485.22	21.5				616000	377000	366000	4	F4:6185	6	0	0	0	2	2	2	sp|P02808|STAT_HUMAN			PEAKS DB
GPPQQEGNKPQGPPPPGKPQ	-2.16	63.19	2034.03	20	-0.7	1018.02	13.65	0				128000	69600	5	F5:3612	2	0	0	0	0	1	1	sp|P10163|PRB4_HUMAN:E7EXA8|E7EXA8_HUMAN			PEAKS DB
AGAPVAAEPAAEAPVGAEPA	0.345	63.14	1744.86	20	0.5	873.439	13.44				18500	8730	0	4	F4:4032	2	0	0	0	1	1	0	sp|Q6MZM9|PRR27_HUMAN			PEAKS DB
GPPPPPPGKPQGPPPQGGRPQ	-1.83333	63.09	2039.07	21	-0.9	1020.54	7.24			5490	3250000	68800000	1650000	4	F4:2021	6	0	0	1	2	2	1	A0A087WV42|A0A087WV42_HUMAN:A0A087WZY1|A0A087WZY1_HUMAN:A0A0A0MT31|A0A0A0MT31_HUMAN:sp|P02810|PRPC_HUMAN			PEAKS DB
GPPPPGKPQGPPPAGGNPQ	-1.52632	62.98	1745.88	19	-4.6	873.946	12.97	147000	97100	100000		1130000	0	6	F6:3483	5	1	1	1	0	2	0	sp|P10163|PRB4_HUMAN:E7EXA8|E7EXA8_HUMAN			PEAKS DB
GGNKPQGPPSPPGKPQ	-1.89375	62.95	1541.79	16	-1.4	771.904	6.96	67500	628000			771000	4350000	1	F1:1923	5	1	1	0	0	1	2	sp|P02812|PRB2_HUMAN			PEAKS DB
LDEERQGPPLGGQQSQPS	-1.61111	62.81	1921.91	18	-0.6	961.963	9.07	1040000	693000	647000	7680000	5370000	735000	4	F4:2641	7	1	1	1	1	2	1	A0A087WV42|A0A087WV42_HUMAN:A0A087WZY1|A0A087WZY1_HUMAN:A0A0A0MT31|A0A0A0MT31_HUMAN			PEAKS DB
IDEERQGPPLGGQQSQPS	-1.57222	62.81	1921.91	18	-0.6	961.963	9.07	1040000	693000	647000	7680000	5370000	735000	4	F4:2641	7	1	1	1	1	2	1	sp|P02810|PRPC_HUMAN			PEAKS DB
KSQGPPPPGKPQ	-2.03333	62.72	1216.66	12	-1.4	609.335	5.94	130000	572000	207000		129000	58900	1	F1:1558	6	1	2	1	0	1	1	sp|P02812|PRB2_HUMAN			PEAKS DB
PPQGGRPQGPPQGQSPQ	-2	62.44	1711.84	17	-2.6	856.925	12.37	46200		70500	215000	0	298000	3	F3:3199	4	1	0	1	1	0	1	A0A087WV42|A0A087WV42_HUMAN:A0A087WZY1|A0A087WZY1_HUMAN:A0A0A0MT31|A0A0A0MT31_HUMAN:sp|P02810|PRPC_HUMAN			PEAKS DB
GGHQQGPPPPPPGKPQ	-1.9	62.35	1574.8	16	-3.6	788.402	11.42	757000	1650000	1810000	2600000	5250000	5830000	3	F3:2957	10	1	2	2	2	1	2	A0A087WV42|A0A087WV42_HUMAN:A0A087WZY1|A0A087WZY1_HUMAN:A0A0A0MT31|A0A0A0MT31_HUMAN:sp|P02810|PRPC_HUMAN			PEAKS DB
YGPYQPVPEQPLYPQPYQPQYQQY	-1.64167	62.31	2970.39	24	1.2	991.137	22.47				943000	496000	341000	4	F4:6463	6	0	0	0	2	2	2	sp|P02808|STAT_HUMAN			PEAKS DB
GPPPPGKPQGPPPQGDNK	-2.01111	62.29	1763.9	18	-2.9	882.952	11.06		135000			434000	382000	6	F6:2900	3	0	1	0	0	1	1	sp|P02812|PRB2_HUMAN			PEAKS DB
SVDSGSSEEQGGSSR	-1.35333	62.28	1467.61	15	-2.2	734.809	7.95		36800	45400		0	12700	3	F3:1996	3	0	1	1	0	0	1	sp|P01833|PIGR_HUMAN			PEAKS DB
GPPQQEGNNPQGPPPPAGGNPQQPQAPPAGQPQ	-1.76364	62.22	3233.52	33	-1.7	1078.85	10.59				3310000	2050000	1280000	4	F4:3210	6	0	0	0	2	2	2	sp|P04280|PRP1_HUMAN:sp|P02812|PRB2_HUMAN:G3V1M9|G3V1M9_HUMAN:A0A0G2JRP6|A0A0G2JRP6_HUMAN			PEAKS DB
PGKPEGSPSQGGNKPQ	-1.9625	62.14	1563.76	16	-1.6	782.888	8.95	404000	2380000	1870000			819000	3	F3:2239	7	1	2	2	0	0	2	sp|Q04118|PRB3_HUMAN			PEAKS DB
ASVDSGSSEEQGGSSRALV	-0.457895	61.9	1821.83	19	1.3	911.926	9.89	3160	6080					1	F1:2730	2	1	1	0	0	0	0	sp|P01833|PIGR_HUMAN			PEAKS DB
SQPSAGDGNQDDGPQ	-1.91333	61.84	1471.58	15	-0.9	736.795	11.61		286000	59200		153000	116000	5	F5:3026	5	0	2	1	0	1	1	A0A087WV42|A0A087WV42_HUMAN:A0A087WZY1|A0A087WZY1_HUMAN:A0A0A0MT31|A0A0A0MT31_HUMAN:sp|P02810|PRPC_HUMAN			PEAKS DB
IGRFGYGYGPYQPVPEQP	-0.855556	61.59	2023.98	18	-0.9	1013	18.16				162000	84800	27600	4	F4:5289	3	0	0	0	1	1	1	sp|P02808|STAT_HUMAN			PEAKS DB
SLKPSEAPELDEDEGF	-1.11875	61.55	1761.79	16	0.7	881.905	21.95	1400	1360	884	84500	40900	27500	6	F6:6042	6	1	1	1	1	1	1	sp|P33241-3|LSP1_HUMAN:sp|P33241|LSP1_HUMAN:sp|P33241-2|LSP1_HUMAN:C9JDV1|C9JDV1_HUMAN:C9JU59|C9JU59_HUMAN:E7EMG9|E7EMG9_HUMAN:C9J9B9|C9J9B9_HUMAN:C9JNQ1|C9JNQ1_HUMAN:C9JKF7|C9JKF7_HUMAN:E9PBD8|E9PBD8_HUMAN			PEAKS DB
SPRSPPGKPQGPPPQGGNQPQ	-1.99524	61.49	2107.06	21	-4.5	1054.53	13.04					0	1780000	5	F5:3420	2	0	0	0	0	0	2	sp|P04280|PRP1_HUMAN:sp|P02812|PRB2_HUMAN:G3V1M9|G3V1M9_HUMAN			PEAKS DB
GRPQGPPQQGGHQQGPPPPPPGKPQGPPPQ	-1.99	61.45	2996.51	30	-0.1	999.842	16.09					1230000	0	5	F5:4284	2	0	0	0	0	2	0	A0A087WV42|A0A087WV42_HUMAN:A0A087WZY1|A0A087WZY1_HUMAN:A0A0A0MT31|A0A0A0MT31_HUMAN:sp|P02810|PRPC_HUMAN			PEAKS DB
IGRFGYGYGPY	-0.390909	61.33	1248.59	11	1	625.304	16.24	2390	2560	1350	798000	438000	365000	4	F4:4742	6	1	1	1	1	1	1	sp|P02808|STAT_HUMAN			PEAKS DB
GYGYGPYQPVPEQPLYPQPYQPQ	-1.38696	61.22	2665.25	23	1.4	1333.63	32.69				8130000	4670000	3810000	5	F5:8749	6	0	0	0	2	2	2	sp|P02808|STAT_HUMAN			PEAKS DB
YGDYGSNYLYDN	-1.41667	61.16	1442.56	12	1.2	722.289	15.85	128000	101000	32200	1240000	964000	363000	4	F4:4647	9	2	1	1	2	1	2	sp|P15515|HIS1_HUMAN			PEAKS DB
QGPPPPQGKPQGPPQQGGHPPPPQGRPQ	-2.06071	60.98	2842.44	28	-2.6	948.484	7.18				3190000			4	F4:2007	1	0	0	0	1	0	0	A0A087WV42|A0A087WV42_HUMAN:A0A087WZY1|A0A087WZY1_HUMAN:A0A0A0MT31|A0A0A0MT31_HUMAN:sp|P02810|PRPC_HUMAN			PEAKS DB
LDEERQGPPLGGQQ	-1.59286	60.92	1522.74	14	-3.7	1523.74	8.76	2760000	3030000	2860000	23500000	17100000	12700000	4	F4:2568	10	1	1	1	2	3	2	A0A087WV42|A0A087WV42_HUMAN:A0A087WZY1|A0A087WZY1_HUMAN:A0A0A0MT31|A0A0A0MT31_HUMAN			PEAKS DB
IDEERQGPPLGGQQ	-1.54286	60.92	1522.74	14	-3.7	1523.74	8.76	2760000	3030000	2860000	23500000	17100000	12700000	4	F4:2568	10	1	1	1	2	3	2	sp|P02810|PRPC_HUMAN			PEAKS DB
GGNKPQGPPPPPGKPQGPPPQGGNKPQ	-1.96667	60.9	2609.35	27	-0.6	870.789	7.06				3090000	6740000	2080000	4	F4:1972	4	0	0	0	1	2	1	sp|P04280|PRP1_HUMAN:G3V1M9|G3V1M9_HUMAN			PEAKS DB
FGYGYGPYQPVPEQPLYPQPY	-0.97619	60.85	2459.15	21	1.1	820.724	24.8				272000	11000	90800	4	F4:7009	5	0	0	0	2	1	2	sp|P02808|STAT_HUMAN			PEAKS DB
EFPFYGDYGSNYLY	-0.678571	60.84	1733.72	14	1.1	867.871	28.05				41400		14900	4	F4:7872	2	0	0	0	1	0	1	sp|P15515|HIS1_HUMAN			PEAKS DB
YGPYQPVPEQPLYPQPYQPQYQQ	-1.65652	60.18	2807.32	23	1.7	936.783	20.97				209000	151000		4	F4:6051	3	0	0	0	2	1	0	sp|P02808|STAT_HUMAN			PEAKS DB
FVPPPPPPPYGPG	-0.607692	60.05	1317.68	13	-0.4	659.845	16.72		13000	10800	2280000	897000	775000	4	F4:4867	5	0	1	1	1	1	1	sp|P02814|SMR3B_HUMAN			PEAKS DB
GPPPPGKPQGPPPQGDKSRSP	-1.92381	59.9	2077.07	21	-3.8	1039.54	11.46					118000	225000	6	F6:3023	2	0	0	0	0	1	1	sp|P04280|PRP1_HUMAN:sp|P02812|PRB2_HUMAN:G3V1M9|G3V1M9_HUMAN:A0A0G2JRP6|A0A0G2JRP6_HUMAN			PEAKS DB
GYGYGPYQPVPEQPL	-0.933333	59.77	1663.79	15	0.4	832.902	19.95		19600		3280000	1810000	1250000	4	F4:5749	4	0	1	0	1	1	1	sp|P02808|STAT_HUMAN			PEAKS DB
SPPGKPQGPPQQEGNKPQ	-2.24444	59.75	1869.93	18	-1.6	935.972	6.4	21800000	39000000	38900000	13200000	160000000	136000000	1	F1:1716	11	2	2	2	1	2	2	sp|P10163|PRB4_HUMAN			PEAKS DB
GPPPPGGNPQQPLPPPAGKPQGPPPPPQ	-1.49286	59.68	2697.4	28	-0.2	1349.71	12.02				4840000	1950000	1480000	4	F4:3784	7	0	0	0	3	2	2	sp|Q04118|PRB3_HUMAN:F5H7C1|F5H7C1_HUMAN			PEAKS DB
YPPGPLAPPQPFGPGFVPPPPPPPY	-0.572	59.59	2579.33	25	3.3	1290.67	31.04				2600000	1260000	1490000	6	F6:8348	6	0	0	0	2	2	2	sp|P02814|SMR3B_HUMAN			PEAKS DB
APPAGKPQGPPPPPQ	-1.39333	59.46	1434.76	15	-0.5	718.388	13.25			46500			471000	6	F6:3524	2	0	0	1	0	0	1	sp|P10163|PRB4_HUMAN:E7EXA8|E7EXA8_HUMAN			PEAKS DB
AMGIMNSFVNDIFER	0.313333	59.39	1742.81	15	4	872.417	37.92	11200	0	5260			6950	2	F2:9084	3	1	0	1	0	0	1	sp|Q93079|H2B1H_HUMAN:sp|P23527|H2B1O_HUMAN:sp|Q5QNW6|H2B2F_HUMAN:sp|Q5QNW6-2|H2B2F_HUMAN:sp|Q16778|H2B2E_HUMAN:sp|P62807|H2B1C_HUMAN:sp|O60814|H2B1K_HUMAN:sp|P06899|H2B1J_HUMAN:sp|P57053|H2BFS_HUMAN			PEAKS DB
GRFGYGYGPYQPVPEQPL	-0.894444	59.29	2023.98	18	-0.2	1013	19.71				839000	363000	269000	4	F4:5708	3	0	0	0	1	1	1	sp|P02808|STAT_HUMAN			PEAKS DB
GPPPPGKPQGPPPQGDKSQ	-1.94737	59.28	1864.94	19	-1.2	933.478	6.48	70400	23700	38700	617000	348000		4	F4:1769	5	1	1	1	1	1	0	sp|P04280|PRP1_HUMAN			PEAKS DB
FGYGYGPYQPVPEQP	-1	59.25	1697.77	15	1.9	849.895	19.31				16900	12600	9150	4	F4:5609	3	0	0	0	1	1	1	sp|P02808|STAT_HUMAN			PEAKS DB
REFPFYGDYGSNY	-1.26923	59.23	1613.68	13	0.4	807.847	19.55				27700	14400	9140	4	F4:5678	3	0	0	0	1	1	1	sp|P15515|HIS1_HUMAN			PEAKS DB
GNKPQGPPPPGKPQ	-2.07857	59.17	1397.74	14	-1.2	699.877	6.2	106000	197000	176000	0	590000	1140000	4	F4:1679	6	1	1	1	0	1	2	sp|P04280|PRP1_HUMAN:sp|P02812|PRB2_HUMAN:G3V1M9|G3V1M9_HUMAN:A0A0G2JRP6|A0A0G2JRP6_HUMAN:sp|P10163|PRB4_HUMAN:E7EXA8|E7EXA8_HUMAN			PEAKS DB
GYGPYQPVPEQPLYPQPYQPQ	-1.4381	58.91	2445.16	21	2.3	1223.59	25.07				1940000	1030000	981000	6	F6:6840	6	0	0	0	2	2	2	sp|P02808|STAT_HUMAN			PEAKS DB
PGRIPPPPPAPY	-0.925	58.91	1257.69	12	0.8	629.851	12.48		15100	12400	1620000	615000	574000	4	F4:3718	5	0	1	1	1	1	1	sp|P02814|SMR3B_HUMAN			PEAKS DB
RFGYGYGPYQPVPEQPL	-0.923529	58.91	1966.96	17	0.9	984.487	19.79				280000	132000	100000	4	F4:5771	3	0	0	0	1	1	1	sp|P02808|STAT_HUMAN			PEAKS DB
GPPPQGGNQPQGPPPPPGKPQ	-1.87619	58.73	2028.02	21	0.8	1015.02	14.64	1120000	1030000	845000	28900000	25000000	24400000	3	F3:3758	12	2	2	2	2	2	2	sp|P04280|PRP1_HUMAN:sp|P02812|PRB2_HUMAN:G3V1M9|G3V1M9_HUMAN:A0A0G2JRP6|A0A0G2JRP6_HUMAN			PEAKS DB
GPPQQEGNNPQGPPPPAGGNPQ	-1.86364	58.73	2133.98	22	-0.9	1068	16.65	75800	71900	50700		71200		5	F5:4493	6	2	2	1	0	1	0	sp|P04280|PRP1_HUMAN:sp|P02812|PRB2_HUMAN:G3V1M9|G3V1M9_HUMAN:A0A0G2JRP6|A0A0G2JRP6_HUMAN			PEAKS DB
GPYQPVPEQPLYPQPYQPQYQ	-1.58571	58.7	2516.2	21	0.2	1259.11	20.11				7570	20900	13200	4	F4:5836	4	0	0	0	1	1	2	sp|P02808|STAT_HUMAN			PEAKS DB
GPLAPPQPFGPGFVPPPPPPPY	-0.445455	58.68	2222.16	22	3.8	1112.09	27.47				1510000	798000	1640000	4	F4:7659	6	0	0	0	2	2	2	sp|P02814|SMR3B_HUMAN			PEAKS DB
YGPYQPVPEQPLYPQPY	-1.24706	58.66	2034.97	17	1.2	1018.49	21.34				602000	397000	316000	4	F4:6148	3	0	0	0	1	1	1	sp|P02808|STAT_HUMAN			PEAKS DB
FLDEERQGPPLGGQQ	-1.3	58.56	1669.81	15	3	835.911	21.58	12000	11300	12100		87100		5	F5:5859	4	1	1	1	0	1	0	A0A087WV42|A0A087WV42_HUMAN:A0A087WZY1|A0A087WZY1_HUMAN:A0A0A0MT31|A0A0A0MT31_HUMAN			PEAKS DB
FIDEERQGPPLGGQQ	-1.25333	58.56	1669.81	15	3	835.911	21.58	12000	11300	12100		87100		5	F5:5859	4	1	1	1	0	1	0	sp|P02810|PRPC_HUMAN			PEAKS DB
YGPYQPVPEQPLYPQPYQPQ	-1.49	58.34	2388.14	20	1.9	1195.08	20.52				962000	482000	622000	4	F4:5892	3	0	0	0	1	1	1	sp|P02808|STAT_HUMAN			PEAKS DB
GRIPPPPPAPYGPGIFPPPPPQP	-0.769565	58.27	2342.26	23	3.4	1172.14	32.37				1010000	162000	110000	5	F5:8666	4	0	0	0	2	1	1	sp|P02814|SMR3B_HUMAN			PEAKS DB
YPPGPLAPPQPFGPG	-0.586667	58.14	1490.76	15	-0.5	1491.76	21.66				971000	651000	551000	4	F4:6199	6	0	0	0	2	2	2	sp|P02814|SMR3B_HUMAN			PEAKS DB
YGYGPYQPVPEQPLYPQPYQPQ	-1.43182	58.1	2608.23	22	-0.7	1305.12	25.88				967000	229000	214000	6	F6:7052	4	0	0	0	2	1	1	sp|P02808|STAT_HUMAN			PEAKS DB
GPPPQGGNQPQGPPPPPGKPQGPPQQGGNRPQ	-1.99687	58.04	3144.56	32	-2.2	1049.19	8.4				2290000	2310000		4	F4:2513	2	0	0	0	1	1	0	sp|P04280|PRP1_HUMAN			PEAKS DB
GPPPPAGGNPQQPQAPPAGQPQGPP	-1.408	57.91	2338.15	25	-0.1	1170.08	11	53800	37700	25900	12400000	7900000	5210000	4	F4:3292	9	1	1	1	2	2	2	sp|P04280|PRP1_HUMAN:sp|P02812|PRB2_HUMAN:G3V1M9|G3V1M9_HUMAN:A0A0G2JRP6|A0A0G2JRP6_HUMAN			PEAKS DB
YQPVPEQPLYPQPYQPQ	-1.55882	57.86	2071.01	17	-2.3	1036.51	18.54	1310	1790		1570000	838000	707000	4	F4:5374	8	1	1	0	2	2	2	sp|P02808|STAT_HUMAN			PEAKS DB
GPPPPAGGNPQQPQAPPAGQPQ	-1.43636	57.66	2087.02	22	-1	1044.52	9.25	1180000	717000	899000	24800000	14700000	12300000	4	F4:2746	12	2	2	2	2	2	2	sp|P04280|PRP1_HUMAN:sp|P02812|PRB2_HUMAN:G3V1M9|G3V1M9_HUMAN:A0A0G2JRP6|A0A0G2JRP6_HUMAN			PEAKS DB
RGPYPPGPLAPPQPFGPGFVPPPPPPPYGPGRIPPPPPAPY	-0.787805	57.53	4186.2	41	2.8	1396.41	26.64				6170000	5390000	2080000	4	F4:7702	7	0	0	0	2	3	2	sp|P02814|SMR3B_HUMAN			PEAKS DB
GRIPPPPPAPY	-0.863636	57.49	1160.63	11	-1.5	581.323	11.8	35700	385000	277000	20400000	6700000	6120000	4	F4:3502	14	1	2	1	3	3	4	sp|P02814|SMR3B_HUMAN			PEAKS DB
GPGFVPPPPPPPY	-0.607692	57.43	1317.68	13	0.7	659.846	19.55	141000	129000	146000	12500000	5760000	5240000	4	F4:5582	10	1	1	2	2	2	2	sp|P02814|SMR3B_HUMAN			PEAKS DB
GPPQQGGHQQGPPPPPPGKPQGPPPQGGRPQ	-1.93871	57.29	3053.53	31	-2.6	1018.85	7.5				13700000	7050000	749000	4	F4:2116	5	0	0	0	2	2	1	A0A087WV42|A0A087WV42_HUMAN:A0A087WZY1|A0A087WZY1_HUMAN:A0A0A0MT31|A0A0A0MT31_HUMAN:sp|P02810|PRPC_HUMAN			PEAKS DB
EFPFYGDYGSNY	-1	57.24	1457.58	12	1.3	729.797	23.7				42700		17100	4	F4:6780	2	0	0	0	1	0	1	sp|P15515|HIS1_HUMAN			PEAKS DB
DAAPDEKVLDSGFR	-0.771429	57.13	1518.73	14	1.6	760.374	13.52	488			7960			4	F4:4061	2	1	0	0	1	0	0	sp|P01833|PIGR_HUMAN			PEAKS DB
SHRPPPPPGKPE	-2.15833	57.08	1294.68	12	-1.5	648.345	5.97	500000	60300	160000	1710000	7590000	4740000	4	F4:1594	6	1	1	1	1	1	1	sp|P10163|PRB4_HUMAN			PEAKS DB
GPGRIPPPPPAPY	-0.884615	57.06	1314.71	13	-0.9	658.361	12.86	650000	812000	733000	79100000	36300000	32200000	4	F4:4090	13	1	1	1	4	3	3	sp|P02814|SMR3B_HUMAN			PEAKS DB
GPYPPGPLAPPQPFGPGFVPPPPPPPY	-0.603704	56.98	2733.4	27	1.9	684.358	29.12				9540000	3820000	5610000	4	F4:8087	10	0	0	0	3	3	4	sp|P02814|SMR3B_HUMAN			PEAKS DB
GRPQGPPQQGGHQ	-2.16154	56.94	1342.65	13	-2.2	672.33	5.8	419000	1970000	1430000		775000	123000	1	F1:1506	8	1	2	2	0	2	1	A0A087WV42|A0A087WV42_HUMAN:A0A087WZY1|A0A087WZY1_HUMAN:A0A0A0MT31|A0A0A0MT31_HUMAN:sp|P02810|PRPC_HUMAN			PEAKS DB
GYGYGPYQPVPEQPLYPQP	-1.15789	56.58	2149.02	19	3.7	1075.52	32.37				183000	115000	98300	5	F5:8670	4	0	0	0	2	1	1	sp|P02808|STAT_HUMAN			PEAKS DB
LDEERQGPPLGGQ	-1.44615	56.55	1394.68	13	-0.1	698.345	17.19	64000		63300		206000	128000	5	F5:4659	4	1	0	1	0	1	1	A0A087WV42|A0A087WV42_HUMAN:A0A087WZY1|A0A087WZY1_HUMAN:A0A0A0MT31|A0A0A0MT31_HUMAN			PEAKS DB
IDEERQGPPLGGQ	-1.39231	56.55	1394.68	13	-0.1	698.345	17.19	64000		63300		206000	128000	5	F5:4659	4	1	0	1	0	1	1	sp|P02810|PRPC_HUMAN			PEAKS DB
GPPPQEGNKPQ	-2.28182	56.55	1147.56	11	1	574.789	0.13	37700000	23200000	19600000	25500000	17000000	10700000	4	F4:528	19	3	2	4	4	3	3	sp|Q04118|PRB3_HUMAN:F5H7C1|F5H7C1_HUMAN			PEAKS DB
GPPPPGKPQGPPAQGGSKSQSA	-1.37727	56.47	2026.02	22	-0.6	1014.02	12.71					4690000	4680000	5	F5:3313	3	0	0	0	0	2	1	sp|P04280|PRP1_HUMAN:G3V1M9|G3V1M9_HUMAN			PEAKS DB
GNPQGPSPQGGNKPQGPPPPPGKPQGPPPQGGNKPQ	-1.94444	56.44	3471.74	36	-0.5	1158.25	8.11				21000000	16300000		4	F4:2350	4	0	0	0	2	2	0	sp|P04280|PRP1_HUMAN:G3V1M9|G3V1M9_HUMAN			PEAKS DB
GPPPRPGKPEGSPSQGGNKPQ	-1.95714	56.34	2068.04	21	-2.8	1035.03	10.34		75400			1020000	812000	6	F6:2698	4	0	1	0	0	1	2	sp|Q04118|PRB3_HUMAN			PEAKS DB
SHFELPHYPG	-0.9	56.25	1182.55	10	0	592.28	14.49				89700	30100	30800	4	F4:4311	3	0	0	0	1	1	1	sp|Q8TAX7|MUC7_HUMAN			PEAKS DB
FLDEERQGPPLGGQQSQPS	-1.37895	56.2	2068.98	19	-2.9	1035.49	11.92				0		11900	4	F4:3597	1	0	0	0	0	0	1	A0A087WV42|A0A087WV42_HUMAN:A0A087WZY1|A0A087WZY1_HUMAN:A0A0A0MT31|A0A0A0MT31_HUMAN			PEAKS DB
FIDEERQGPPLGGQQSQPS	-1.34211	56.2	2068.98	19	-2.9	1035.49	11.92				0		11900	4	F4:3597	1	0	0	0	0	0	1	sp|P02810|PRPC_HUMAN			PEAKS DB
ADAAPDEKVLDSGF	-0.321429	56.05	1433.67	14	1.9	717.842	16.41			1380	25300	7950	12800	4	F4:4830	4	0	0	1	1	1	1	sp|P01833|PIGR_HUMAN			PEAKS DB
ARSPPGKPQGPPPQGGNQPQ	-1.885	56.02	1994.01	20	0.4	998.012	6.48				30300	38700	34800	4	F4:1762	3	0	0	0	1	1	1	sp|P02812|PRB2_HUMAN			PEAKS DB
GYGYGPYQPVPEQPLYPQPY	-1.165	55.95	2312.08	20	0.4	1157.05	22.79		1450		1330000	507000	521000	4	F4:6483	6	0	1	0	2	1	2	sp|P02808|STAT_HUMAN			PEAKS DB
GYGYGPYQPVPEQPLYPQPYQPQYQQ	-1.54615	55.85	3084.43	26	3	1029.15	22.31				102000	0		4	F4:6399	1	0	0	0	1	0	0	sp|P02808|STAT_HUMAN			PEAKS DB
EERQGPPLGGQQSQPS	-1.83125	55.74	1693.8	16	-0.6	847.908	13.84	23900	27200	22800		59000		3	F3:3593	4	1	1	1	0	1	0	A0A087WV42|A0A087WV42_HUMAN:A0A087WZY1|A0A087WZY1_HUMAN:A0A0A0MT31|A0A0A0MT31_HUMAN:sp|P02810|PRPC_HUMAN			PEAKS DB
PPGKPQGPPPQGGNQPQ	-2.01176	55.68	1679.84	17	-0.2	840.924	12.78	80300	177000	139000		619000	329000	5	F5:3311	5	1	1	1	0	1	1	sp|P04280|PRP1_HUMAN:sp|P02812|PRB2_HUMAN:G3V1M9|G3V1M9_HUMAN			PEAKS DB
IGRFGYGYGPYQPVPEQPLYPQPY	-0.870833	55.49	2785.35	24	0.9	1393.69	26.72				1390000	693000	506000	6	F6:7255	6	0	0	0	2	2	2	sp|P02808|STAT_HUMAN			PEAKS DB
DEERQGPPLGGQQ	-2.00769	55.49	1409.65	13	1.4	705.835	13.99		47700	37300				3	F3:3644	2	0	1	1	0	0	0	A0A087WV42|A0A087WV42_HUMAN:A0A087WZY1|A0A087WZY1_HUMAN:A0A0A0MT31|A0A0A0MT31_HUMAN:sp|P02810|PRPC_HUMAN			PEAKS DB
AAPAAPPIAAEPA	0.553846	55.37	1145.61	13	0.4	573.812	12.34	20900	54800	30100	140000	76900	47300	4	F4:3691	9	1	2	2	1	2	1	sp|Q6MZM9|PRR27_HUMAN			PEAKS DB
NLGNDLSNVVDK	-0.55	55.34	1286.65	12	0.7	644.331	15.24				0		1480	4	F4:4513	1	0	0	0	0	0	1	sp|Q96DR5|BPIA2_HUMAN			PEAKS DB
SPQGGNKPQGPPPPPGKPQ	-1.94737	55.32	1863.96	19	-1.6	932.985	12.07					599000	58000	6	F6:3201	3	0	0	0	0	2	1	sp|P04280|PRP1_HUMAN:G3V1M9|G3V1M9_HUMAN			PEAKS DB
GYGYGPYQPVPEQPLYPQPYQPQYQ	-1.468	55.26	2956.37	25	1.3	986.466	22.55				374000	163000	104000	4	F4:6432	6	0	0	0	2	2	2	sp|P02808|STAT_HUMAN			PEAKS DB
GNPQGAPPQGGNKPQ	-1.84	55.2	1445.7	15	-1.5	723.857	6.09	5760000	12900000		3330000	11600000	10600000	4	F4:1617	5	1	1	0	1	1	1	sp|P02812|PRB2_HUMAN			PEAKS DB
RIPPPPPAPY	-0.91	55.18	1103.61	10	0.1	552.814	11.46		24800		1330000	486000	460000	4	F4:3422	6	0	1	0	2	2	1	sp|P02814|SMR3B_HUMAN			PEAKS DB
TFTPPPQLQ	-0.733333	55.15	1027.53	9	0.9	514.775	14.56	8040		8990	161000	83200	60100	4	F4:4324	8	1	0	1	2	2	2	sp|Q9UBC9|SPRR3_HUMAN:B1AN48|B1AN48_HUMAN			PEAKS DB
GPPPQGGRPQGPPQGQSP	-1.80556	55.13	1737.85	18	0.2	869.933	14.56	252000	181000			1190000		5	F5:3854	3	1	1	0	0	1	0	A0A087WV42|A0A087WV42_HUMAN:A0A087WZY1|A0A087WZY1_HUMAN:A0A0A0MT31|A0A0A0MT31_HUMAN:sp|P02810|PRPC_HUMAN			PEAKS DB
GDYGSNYLY	-0.966667	55.03	1050.43	9	1.1	526.223	15.38				431000	508000	120000	4	F4:4531	4	0	0	0	1	2	1	sp|P15515|HIS1_HUMAN			PEAKS DB
SHFELPHYPGLLAHQKPF	-0.5	54.99	2117.08	18	0.2	706.702	19.71				168000	31900	17100	4	F4:5732	5	0	0	0	2	2	1	sp|Q8TAX7|MUC7_HUMAN			PEAKS DB
QGGQQQQGPPPPQGKPQ	-2.23529	54.84	1755.87	17	-3.8	878.937	10.78						0	6	F6:2823	0	0	0	0	0	0	0	A0A087WV42|A0A087WV42_HUMAN:A0A087WZY1|A0A087WZY1_HUMAN:A0A0A0MT31|A0A0A0MT31_HUMAN:sp|P02810|PRPC_HUMAN			PEAKS DB
NPQGPSPQGGNKPQ	-2.12857	54.84	1404.67	14	-1.1	703.344	10.13			55700			62400	3	F3:2560	2	0	0	1	0	0	1	sp|P04280|PRP1_HUMAN:G3V1M9|G3V1M9_HUMAN			PEAKS DB
SQGPPPPPGKPE	-1.84167	54.8	1186.6	12	-0.4	594.306	6.95	2180000	2850000	2950000	8310000	7680000	99400	4	F4:1939	9	1	2	2	1	2	1	sp|P10163|PRB4_HUMAN:E7EXA8|E7EXA8_HUMAN			PEAKS DB
PQGPPQQGGHQQ	-2.225	54.79	1257.59	12	-1.3	629.799	5.82	0	7490000	5310000	3320000	2550000	2190000	4	F4:1461	6	0	1	1	1	2	1	A0A087WV42|A0A087WV42_HUMAN:A0A087WZY1|A0A087WZY1_HUMAN:A0A0A0MT31|A0A0A0MT31_HUMAN:sp|P02810|PRPC_HUMAN			PEAKS DB
PGFVPPPPPPPY	-0.625	54.74	1260.65	12	0.8	631.335	19.71		11000	10400	1290000	555000	475000	4	F4:5770	8	0	1	1	2	2	2	sp|P02814|SMR3B_HUMAN			PEAKS DB
GYGYGPYQPVPEQPLYPQPYQPQYQQYTF	-1.35862	54.64	3495.61	29	1.3	1166.21	26.72				1010000		611000	4	F4:7469	2	0	0	0	1	0	1	sp|P02808|STAT_HUMAN			PEAKS DB
GRPQGPPQGQSPQ	-2.06923	54.57	1332.65	13	-2.9	667.332	10.93	2080000	4110000	3570000		4750000	3900000	3	F3:2753	5	1	1	1	0	1	1	A0A087WV42|A0A087WV42_HUMAN:A0A087WZY1|A0A087WZY1_HUMAN:A0A0A0MT31|A0A0A0MT31_HUMAN:sp|P02810|PRPC_HUMAN			PEAKS DB
GPPPPQGKPQGPPQQGGQQQ	-2.08	54.52	2006.99	20	-3.7	1004.5	11.93		0			111000	108000	6	F6:3157	2	0	0	0	0	1	1	A0A087WV42|A0A087WV42_HUMAN:A0A087WZY1|A0A087WZY1_HUMAN			PEAKS DB
GKPQGPPPQGGNQPQGPPPPPGKPQ	-1.952	54.5	2438.25	25	-2.5	813.752	16.02	8060		10600		1350000	1370000	5	F5:4277	4	1	0	1	0	1	1	sp|P04280|PRP1_HUMAN:sp|P02812|PRB2_HUMAN:G3V1M9|G3V1M9_HUMAN:A0A0G2JRP6|A0A0G2JRP6_HUMAN			PEAKS DB
GNPQGPSPQGGNKPQ	-2.01333	54.49	1461.7	15	-2.4	731.854	6.14	11600000	27900000	24700000	10900000	33200000	29600000	4	F4:1637	12	2	2	2	2	2	2	sp|P04280|PRP1_HUMAN:G3V1M9|G3V1M9_HUMAN			PEAKS DB
GGKPQGPPPQGGNKPQ	-1.9875	54.41	1542.79	16	-2.1	772.401	5.88	0	34200	35600	0	32700	15300	4	F4:1555	4	0	1	1	0	1	1	A0A0G2JRP6|A0A0G2JRP6_HUMAN			PEAKS DB
SPPGKPQGPPPQ	-1.84167	54.36	1185.61	12	-1.2	593.812	11.65	17700000	22000000	21600000	19700000	31400000	26500000	5	F5:3029	11	2	1	2	2	2	2	sp|P04280|PRP1_HUMAN:sp|P02812|PRB2_HUMAN:G3V1M9|G3V1M9_HUMAN:A0A0G2JRP6|A0A0G2JRP6_HUMAN			PEAKS DB
GPPQQGGNRPQ	-2.22727	54.33	1134.55	11	0	568.284	0.03	1520000	2000000	1300000	638000	174000	245000	4	F4:12	10	1	2	2	1	1	3	sp|P04280|PRP1_HUMAN			PEAKS DB
GPGFVPPPPPPPYGPG	-0.64375	54.29	1528.77	16	1.4	765.394	19.47				989000	504000	478000	4	F4:5773	5	0	0	0	1	2	2	sp|P02814|SMR3B_HUMAN			PEAKS DB
YGYGPYQPVPEQPLYPQPYQPQYQQY	-1.58077	54.24	3190.47	26	3.2	1064.5	23.62				263000	132000	0	4	F4:6756	2	0	0	0	1	1	0	sp|P02808|STAT_HUMAN			PEAKS DB
QSPPGKPQGPPPQGGNQPQ	-2.02632	54.21	1894.93	19	-0.5	948.469	13.79	33000	53500	39600		290000		5	F5:3623	4	1	1	1	0	1	0	sp|P04280|PRP1_HUMAN:G3V1M9|G3V1M9_HUMAN			PEAKS DB
GDYGSNYLYDN	-1.42727	54.15	1279.5	11	3.2	640.757	24.39	834000	1080000	831000	4420000	2570000	1610000	5	F5:6604	14	2	3	3	2	2	2	sp|P15515|HIS1_HUMAN			PEAKS DB
YQPVPEQPLYPQPYQPQYQQYTF	-1.47826	53.95	2901.36	23	1	968.13	24.87				268000		15200	4	F4:7008	2	0	0	0	1	0	1	sp|P02808|STAT_HUMAN			PEAKS DB
GGNQPQGPPPPPGKPQ	-1.91875	53.72	1551.78	16	-1	776.896	7.37	3180000	1720000	142000	20100000	9800000	11300000	4	F4:2040	7	2	1	1	1	1	1	sp|P04280|PRP1_HUMAN:sp|P02812|PRB2_HUMAN:G3V1M9|G3V1M9_HUMAN:A0A0G2JRP6|A0A0G2JRP6_HUMAN			PEAKS DB
PQGPSPQGGNKPQ	-2.02308	53.64	1290.63	13	-2.9	646.321	9.78		7260	12900		3630		3	F3:2464	3	0	1	1	0	1	0	sp|P04280|PRP1_HUMAN:G3V1M9|G3V1M9_HUMAN			PEAKS DB
GPPQQGGHPRPP	-1.99167	53.64	1223.62	12	-2	612.814	9.63		32200000	295000000		468000000	67300000	6	F6:2606	13	0	2	4	0	4	3	A0A087WV42|A0A087WV42_HUMAN:A0A087WZY1|A0A087WZY1_HUMAN:A0A0A0MT31|A0A0A0MT31_HUMAN:sp|P02810|PRPC_HUMAN			PEAKS DB
DGPQQGPPQQGGQQQ	-2.29333	53.51	1548.69	15	-2.1	775.351	12.99		66500					2	F2:3342	1	0	1	0	0	0	0	A0A087WV42|A0A087WV42_HUMAN:A0A087WZY1|A0A087WZY1_HUMAN:A0A0A0MT31|A0A0A0MT31_HUMAN:sp|P02810|PRPC_HUMAN			PEAKS DB
YGPYQPVPEQPLYPQPYQPQYQQYT	-1.604	53.41	3071.43	25	0.8	1024.82	22.47				411000	198000	121000	4	F4:6413	6	0	0	0	2	2	2	sp|P02808|STAT_HUMAN			PEAKS DB
SPPGKPQGPPPQGGNQPQGPPPPPGKPQGPPQQGGNRPQ	-1.98205	53.4	3835.93	39	-0.5	959.988	8.52				1970000			4	F4:2480	1	0	0	0	1	0	0	sp|P04280|PRP1_HUMAN			PEAKS DB
QGPPQQGGQQQQGPPPPQGKPQ	-2.20909	53.39	2263.11	22	-2.8	1132.56	12.54	24500	180000	24600		1430000	436000	6	F6:3377	7	1	2	1	0	2	1	A0A087WV42|A0A087WV42_HUMAN:A0A087WZY1|A0A087WZY1_HUMAN:A0A0A0MT31|A0A0A0MT31_HUMAN:sp|P02810|PRPC_HUMAN			PEAKS DB
NWGEGWGFM(+15.99)PSDR	-1.20769	53.37	1553.64	13	1.8	777.827	19.47	3130	3080	1630	16000			4	F4:5660	4	1	1	1	1	0	0	sp|P04745|AMY1_HUMAN	Oxidation (M)	M9:Oxidation (M):1000.00	PEAKS DB
S(+42.01)DKPDMAEIEKF	-1.1	53.35	1450.66	12	-1.7	726.338	18.16	69900	59700	51600	1330000	651000	234000	4	F4:5266	6	1	1	1	1	1	1	sp|P62328|TYB4_HUMAN	Acetylation (Protein N-term)	S1:Acetylation (Protein N-term):1000.00	PEAKS DB
VISDGGDSEQF	-0.445455	53.3	1152.49	11	-1.9	577.253	11.67	290000	712000	929000	886000	348000	598000	4	F4:3541	9	1	2	2	1	1	2	A0A087WV42|A0A087WV42_HUMAN:A0A087WZY1|A0A087WZY1_HUMAN:A0A0A0MT31|A0A0A0MT31_HUMAN:sp|P02810|PRPC_HUMAN			PEAKS DB
GPPQQGGNRPQGPPPPGKPQ	-2.035	53.29	1990.01	20	-0.6	996.011	13.78				0	141000	2460000	5	F5:3616	2	0	0	0	0	1	1	sp|P04280|PRP1_HUMAN			PEAKS DB
GPPPQGDKSQSP	-1.93333	53.28	1193.57	12	-1.7	597.79	5.87	7700000	8840000	6940000	6940000	4770000	4090000	4	F4:1532	7	2	1	1	1	1	1	sp|P04280|PRP1_HUMAN			PEAKS DB
KSQGPPPPGKPQGPPPQGGSKS	-1.79091	53.25	2109.1	22	0.1	704.038	11.61					249000	82300	5	F5:2998	2	0	0	0	0	1	1	sp|P02812|PRB2_HUMAN			PEAKS DB
GPLAPPQPFGPG	-0.358333	53.25	1133.59	12	-1.8	1134.59	18.08	1360	1520		87600	49000	43100	4	F4:5291	5	1	1	0	1	1	1	sp|P02814|SMR3B_HUMAN			PEAKS DB
SPQSPPGKPQGPPPQ	-1.86667	53.16	1497.76	15	-0.8	749.885	12.74			122000		471000		3	F3:3317	2	0	0	1	0	1	0	sp|P04280|PRP1_HUMAN			PEAKS DB
DVFLGM(+15.99)FLYEYAR	0.507692	53.11	1638.78	13	2.9	820.397	30.06	3370		1650				1	F1:6930	2	1	0	1	0	0	0	A0A0C4DGB6|A0A0C4DGB6_HUMAN:sp|P02768|ALBU_HUMAN	Oxidation (M)	M6:Oxidation (M):1000.00	PEAKS DB
AM(+15.99)GIMNSFVNDIFER	0.313333	53.07	1758.81	15	1.3	880.412	29.11	2720	2720					1	F1:6821	2	1	1	0	0	0	0	sp|Q93079|H2B1H_HUMAN:sp|P23527|H2B1O_HUMAN:sp|Q5QNW6|H2B2F_HUMAN:sp|Q5QNW6-2|H2B2F_HUMAN:sp|Q16778|H2B2E_HUMAN:sp|P62807|H2B1C_HUMAN:sp|O60814|H2B1K_HUMAN:sp|P06899|H2B1J_HUMAN:sp|P57053|H2BFS_HUMAN	Oxidation (M)	M2:Oxidation (M):50.22	PEAKS DB
GPPQQGGHPPPPQ	-1.88462	53.05	1292.63	13	-1.7	647.318	11.29	0	5200000	4560000		7310000	6060000	5	F5:2888	4	0	1	1	0	1	1	A0A087WV42|A0A087WV42_HUMAN:A0A087WZY1|A0A087WZY1_HUMAN:A0A0A0MT31|A0A0A0MT31_HUMAN:sp|P02810|PRPC_HUMAN			PEAKS DB
ELRVAPEEHPV	-0.672727	52.96	1274.66	11	1.8	638.338	18.12				133000	91400	75700	5	F5:4906	3	0	0	0	1	1	1	sp|P60709|ACTB_HUMAN:sp|P63261|ACTG_HUMAN			PEAKS DB
QPLYPQPYQPQYQQY	-1.92	52.95	1939.91	15	-1.8	970.961	18.01				176000	99800	43800	4	F4:5248	3	0	0	0	1	1	1	sp|P02808|STAT_HUMAN			PEAKS DB
GYGYGPYQPVPEQPLYPQ	-1.13333	52.75	2051.96	18	0.6	1026.99	25						57000	6	F6:6842	1	0	0	0	0	0	1	sp|P02808|STAT_HUMAN			PEAKS DB
GPPPQGGNKPQGPPPPGKPQGPPAQGGSKSQ	-1.71935	52.72	2925.48	31	-0.6	976.166	14.49					444000	4820000	5	F5:3832	3	0	0	0	0	1	2	sp|P04280|PRP1_HUMAN:G3V1M9|G3V1M9_HUMAN			PEAKS DB
GNQPQGPPPPPGKPQ	-2.02	52.7	1494.76	15	-1.4	748.385	7.74	386000	241000			1160000		1	F1:2126	3	1	1	0	0	1	0	sp|P04280|PRP1_HUMAN:sp|P02812|PRB2_HUMAN:G3V1M9|G3V1M9_HUMAN:A0A0G2JRP6|A0A0G2JRP6_HUMAN			PEAKS DB
GPPPPGKPQGPPPQGDK	-1.92353	52.68	1649.85	17	-1.5	825.932	11.61		119000	133000		584000	1100000	3	F3:2985	4	0	1	1	0	1	1	sp|P04280|PRP1_HUMAN:sp|P02812|PRB2_HUMAN:G3V1M9|G3V1M9_HUMAN:A0A0G2JRP6|A0A0G2JRP6_HUMAN			PEAKS DB
GPGRIPPPPPAPYGPG	-0.86875	52.67	1525.8	16	-1.8	763.908	13.14				433000	185000	185000	4	F4:3927	3	0	0	0	1	1	1	sp|P02814|SMR3B_HUMAN			PEAKS DB
GPPQQGGQQQQGPPPPQGKPQGPPQQGGHPPPPQGRPQ	-2.09474	52.67	3847.9	38	-1.3	962.981	7.88				2290000	2030000	1830000	4	F4:2214	3	0	0	0	1	1	1	A0A087WV42|A0A087WV42_HUMAN:A0A087WZY1|A0A087WZY1_HUMAN:A0A0A0MT31|A0A0A0MT31_HUMAN:sp|P02810|PRPC_HUMAN			PEAKS DB
QQQGPPPPQGKPQ	-2.32308	52.64	1385.71	13	-1.7	693.859	6.35	349000	1270000	1010000			1120000	1	F1:1714	4	1	1	1	0	0	1	A0A087WV42|A0A087WV42_HUMAN:A0A087WZY1|A0A087WZY1_HUMAN:A0A0A0MT31|A0A0A0MT31_HUMAN:sp|P02810|PRPC_HUMAN			PEAKS DB
GGRPPRPAQGQQPPQ	-2.02667	52.61	1569.81	15	-1.5	785.912	6.14	1310000		1580000	2440000	4510000	3290000	4	F4:1660	6	1	0	1	1	2	1	sp|P10163|PRB4_HUMAN:E7EXA8|E7EXA8_HUMAN			PEAKS DB
RQGPPLGGQQSQPS	-1.59286	52.59	1435.72	14	-2.5	718.864	7.37	1210000	1010000	815000	2540000			1	F1:2005	4	1	1	1	1	0	0	A0A087WV42|A0A087WV42_HUMAN:A0A087WZY1|A0A087WZY1_HUMAN:A0A0A0MT31|A0A0A0MT31_HUMAN:sp|P02810|PRPC_HUMAN			PEAKS DB
IAGNPQGAPPQGGNKPQ	-1.25294	52.54	1629.82	17	-3.2	815.916	12.3	26700	38700	28100	0	117000	97900	3	F3:3175	5	1	1	1	0	1	1	sp|P02812|PRB2_HUMAN			PEAKS DB
TLQGLEIELQSQLSM(+15.99)K	-0.15625	52.49	1832.96	16	0.5	611.993	25.81	9440	1620	1200	10600			4	F4:7283	5	2	1	1	1	0	0	sp|P13646|K1C13_HUMAN:K7ERE3|K7ERE3_HUMAN:sp|P13646-3|K1C13_HUMAN:sp|P13646-2|K1C13_HUMAN:sp|P08727|K1C19_HUMAN:K7EMS3|K7EMS3_HUMAN	Oxidation (M)	M15:Oxidation (M):1000.00	PEAKS DB
RGPYPPGPLAPPQPF	-0.86	52.48	1589.84	15	1.3	795.926	20.03				1950000	1000000	856000	4	F4:5730	3	0	0	0	1	1	1	sp|P02814|SMR3B_HUMAN			PEAKS DB
RFGYGYGPYQPVPEQP	-1.21875	52.47	1853.87	16	-0.5	927.944	16.8				15500	6480		4	F4:4940	2	0	0	0	1	1	0	sp|P02808|STAT_HUMAN			PEAKS DB
GPPPPPPGKPQGPPPQGGRPQGPPQGQSPQ	-1.84667	52.46	2915.48	30	0.5	1458.75	8.46				43500000	32300000	28700000	4	F4:2449	6	0	0	0	2	2	2	A0A087WV42|A0A087WV42_HUMAN:A0A087WZY1|A0A087WZY1_HUMAN:A0A0A0MT31|A0A0A0MT31_HUMAN:sp|P02810|PRPC_HUMAN			PEAKS DB
DGGDSEQFLDEER	-1.84615	52.42	1495.61	13	0.2	748.811	11.77	37600	59100	26800		119000		1	F1:3217	5	1	2	1	0	1	0	A0A087WV42|A0A087WV42_HUMAN:A0A087WZY1|A0A087WZY1_HUMAN:A0A0A0MT31|A0A0A0MT31_HUMAN			PEAKS DB
DGGDSEQFIDEER	-1.79231	52.42	1495.61	13	0.2	748.811	11.77	37600	59100	26800		119000		1	F1:3217	5	1	2	1	0	1	0	sp|P02810|PRPC_HUMAN			PEAKS DB
GYGYGPYQPVPEQP	-1.27143	52.36	1550.7	14	1.2	776.36	16.48	1320			123000	48500	5540	4	F4:4848	4	1	0	0	1	1	1	sp|P02808|STAT_HUMAN			PEAKS DB
RGPYPPGPLAPPQPFGPGFVPPPPPPPY	-0.742857	52.17	2889.5	28	3.5	1445.76	35.48				5440000	5320000	2940000	5	F5:9458	6	0	0	0	2	2	2	sp|P02814|SMR3B_HUMAN			PEAKS DB
FIENEEQEYVQTVK	-1.05	52.16	1754.84	14	4.2	878.427	24.71					9470		5	F5:6749	1	0	0	0	0	1	0	sp|P04083|ANXA1_HUMAN:Q5T3N0|Q5T3N0_HUMAN:Q5T3N1|Q5T3N1_HUMAN			PEAKS DB
GPPQQGGHPPPPQG	-1.77857	52.1	1349.65	14	0.9	675.83	11.76		242000			496000		5	F5:3036	2	0	1	0	0	1	0	A0A087WV42|A0A087WV42_HUMAN:A0A087WZY1|A0A087WZY1_HUMAN:A0A0A0MT31|A0A0A0MT31_HUMAN:sp|P02810|PRPC_HUMAN			PEAKS DB
GPPQQGGHPPPP	-1.75	51.99	1164.57	12	-0.5	583.291	6.6	829000	979000		939000	1320000	1150000	4	F4:1804	5	1	1	0	1	1	1	A0A087WV42|A0A087WV42_HUMAN:A0A087WZY1|A0A087WZY1_HUMAN:A0A0A0MT31|A0A0A0MT31_HUMAN:sp|P02810|PRPC_HUMAN			PEAKS DB
RPPPPPGKPQ	-2.19	51.97	1069.6	10	1.2	535.808	8.5	0	4140000	4450000	25900	4140000	2360000	5	F5:2259	6	0	1	1	1	2	1	sp|P10163|PRB4_HUMAN:E7EXA8|E7EXA8_HUMAN			PEAKS DB
YGDYGSNYLY	-1	51.93	1213.49	10	1.7	607.755	22.52			20200	525000	172000	171000	6	F6:6188	6	0	0	1	2	1	2	sp|P15515|HIS1_HUMAN			PEAKS DB
RGRPQGPPQQGGHQQ	-2.40667	51.88	1626.81	15	-1.7	814.41	5.7	587000			796000	100000	102000	4	F4:1489	4	1	0	0	1	1	1	A0A087WV42|A0A087WV42_HUMAN:A0A087WZY1|A0A087WZY1_HUMAN:A0A0A0MT31|A0A0A0MT31_HUMAN:sp|P02810|PRPC_HUMAN			PEAKS DB
HFELPHYPGLL	-0.0545455	51.61	1321.68	11	0.2	661.848	22.48				19600	10600	8320	4	F4:6439	3	0	0	0	1	1	1	sp|Q8TAX7|MUC7_HUMAN			PEAKS DB
APPQPFGPGFVPPPPPPPYGPGRIPPPPPAPY	-0.721875	51.57	3251.7	32	-0.3	1084.91	25.81				2330000	1310000	876000	4	F4:7218	4	0	0	0	1	2	1	sp|P02814|SMR3B_HUMAN			PEAKS DB
GKPQGPPQQEGNKPQ	-2.42667	51.5	1588.8	15	-1.1	795.404	5.96	140000	1970000	177000	0	1930000	124000	1	F1:1569	7	1	2	1	0	2	1	sp|P10163|PRB4_HUMAN:E7EXA8|E7EXA8_HUMAN			PEAKS DB
DVEVGRTICTK	-0.163636	51.47	1219.62	11	0.5	610.819	15.77		19500	17700				3	F3:4108	2	0	1	1	0	0	0	sp|P01036|CYTS_HUMAN:sp|P01037|CYTN_HUMAN			PEAKS DB
VDSGSSEEQGGSSRA	-1.18	51.45	1451.61	15	-1.8	726.812	8.36						4970	6	F6:2142	1	0	0	0	0	0	1	sp|P01833|PIGR_HUMAN			PEAKS DB
FPFYGDYGSNYLYDN	-0.866667	51.41	1833.75	15	5	917.886	34.91				24900	8990	10000	5	F5:9350	3	0	0	0	1	1	1	sp|P15515|HIS1_HUMAN			PEAKS DB
PGKPQGPPPQGGNQPQ	-2.0375	51.4	1582.79	16	-1.3	792.399	11.19		186000	163000			273000	3	F3:2895	3	0	1	1	0	0	1	sp|P04280|PRP1_HUMAN:sp|P02812|PRB2_HUMAN:G3V1M9|G3V1M9_HUMAN			PEAKS DB
GPPPPGKPQGPPPQGDNKSR	-2.075	51.32	2007.03	20	-7.6	1004.51	10.23				956000		1230000	6	F6:2662	2	0	0	0	1	0	1	sp|P02812|PRB2_HUMAN			PEAKS DB
SHREFPFYGDYGSNYLYDN	-1.31579	51.3	2342.99	19	1.5	1172.5	20.93				12900	103000	77100	4	F4:6052	3	0	0	0	1	1	1	sp|P15515|HIS1_HUMAN			PEAKS DB
QGGNQPQGPPPPPGKPQ	-2.01176	51.28	1679.84	17	-1.8	840.925	7.74	38500	41400					1	F1:2153	2	1	1	0	0	0	0	sp|P04280|PRP1_HUMAN:sp|P02812|PRB2_HUMAN:G3V1M9|G3V1M9_HUMAN:A0A0G2JRP6|A0A0G2JRP6_HUMAN			PEAKS DB
GPPPPGKPQGPPPQGGSK	-1.68889	51.27	1678.88	18	-4.3	840.443	10.67						0	6	F6:2790	0	0	0	0	0	0	0	sp|P02812|PRB2_HUMAN:A0A0G2JRP6|A0A0G2JRP6_HUMAN			PEAKS DB
YQPVPEQPLYPQPY	-1.27857	51.24	1717.84	14	1.1	859.926	24.01						65500	6	F6:6588	1	0	0	0	0	0	1	sp|P02808|STAT_HUMAN			PEAKS DB
SHFELPHYPGLL	-0.116667	51.21	1408.71	12	0.6	705.365	26.04						59900	6	F6:7088	1	0	0	0	0	0	1	sp|Q8TAX7|MUC7_HUMAN			PEAKS DB
GPPQQEGNKPQ	-2.45455	51.18	1178.57	11	2.5	590.293	4.36	1630000	771000	254000	198000	46500	108000	4	F4:1135	8	2	1	1	1	1	2	sp|P10163|PRB4_HUMAN:E7EXA8|E7EXA8_HUMAN			PEAKS DB
QPLYPQPYQPQYQ	-1.84615	51.13	1648.79	13	2.1	825.403	15.92				33400	18400	9990	4	F4:4695	3	0	0	0	1	1	1	sp|P02808|STAT_HUMAN			PEAKS DB
PDPAKSAPAPKKGSKKAV	-1.11111	51.09	1776.03	18	-1.8	593.015	5.79				0			4	F4:1520	0	0	0	0	0	0	0	sp|Q93079|H2B1H_HUMAN:sp|P23527|H2B1O_HUMAN:sp|Q5QNW6|H2B2F_HUMAN:sp|Q5QNW6-2|H2B2F_HUMAN			PEAKS DB
APPAGQPQGPPRPPQ	-1.56	51.01	1493.77	15	0.6	747.895	8.76	0	0					1	F1:2424	0	0	0	0	0	0	0	sp|P04280|PRP1_HUMAN:sp|P02812|PRB2_HUMAN:G3V1M9|G3V1M9_HUMAN:A0A0G2JRP6|A0A0G2JRP6_HUMAN			PEAKS DB
GPPPQGGNKPQ	-2	51	1075.54	11	0.9	538.778	0.06	7340000	9520000	5370000	4170000	2070000	2050000	4	F4:1064	14	2	4	3	1	2	2	sp|P04280|PRP1_HUMAN:sp|P02812|PRB2_HUMAN:G3V1M9|G3V1M9_HUMAN:A0A0G2JRP6|A0A0G2JRP6_HUMAN:F5H7C1|F5H7C1_HUMAN			PEAKS DB
ESPSLIAGNPQGPSPQGGNKPQ	-1.21818	50.99	2159.06	22	-0.4	1080.54	17.2						29700	6	F6:4788	2	0	0	0	0	0	2	sp|P04280|PRP1_HUMAN:G3V1M9|G3V1M9_HUMAN			PEAKS DB
T(+42.01)EKAPEPHVEEDDDDELDSKL	-1.76667	50.92	2452.08	21	2.9	818.367	25.11				82600	36900		5	F5:6838	2	0	0	0	1	1	0	sp|P52566|GDIR2_HUMAN:F5H2R5|F5H2R5_HUMAN:F5H6Q0|F5H6Q0_HUMAN:F5H3P3|F5H3P3_HUMAN	Acetylation (Protein N-term)	T1:Acetylation (Protein N-term):1000.00	PEAKS DB
SPPGKPQGPPQQE	-2.11538	50.91	1345.66	13	-3.3	673.836	12.98	2180000	2000000	0		4120000	3700000	2	F2:3373	4	1	1	0	0	1	1	sp|P04280|PRP1_HUMAN:sp|P02812|PRB2_HUMAN:G3V1M9|G3V1M9_HUMAN:A0A0G2JRP6|A0A0G2JRP6_HUMAN:sp|P10163|PRB4_HUMAN			PEAKS DB
SQGPPPHPGKPE	-1.975	50.9	1226.6	12	-2.9	614.308	9.5	0	4360000	276000	0	8110000	6460000	6	F6:2413	10	0	3	2	0	3	2	sp|P10163|PRB4_HUMAN:sp|Q04118|PRB3_HUMAN:E7EXA8|E7EXA8_HUMAN:F5H7C1|F5H7C1_HUMAN			PEAKS DB
GPPPQGGNQPQGPPPPPGKPQGPPPQGGNKPQ	-1.91875	50.84	3085.55	32	-0.8	1029.52	8.34	20900		15600	14900000	16300000	9870000	4	F4:2390	7	1	0	1	1	2	2	sp|P04280|PRP1_HUMAN:sp|P02812|PRB2_HUMAN:G3V1M9|G3V1M9_HUMAN:A0A0G2JRP6|A0A0G2JRP6_HUMAN			PEAKS DB
GYGYGPYQPVPEQPLYPQPYQPQY	-1.38333	50.78	2828.31	24	3.3	943.781	23.37				306000	139000	138000	4	F4:6631	6	0	0	0	2	2	2	sp|P02808|STAT_HUMAN			PEAKS DB
GKPQGPPPQGGKPQ	-1.99286	50.74	1371.73	14	-0.1	686.87	5.82	0	1140000	1110000	106000	899000	661000	4	F4:1537	9	0	2	2	1	2	2	A0A0G2JRP6|A0A0G2JRP6_HUMAN			PEAKS DB
REFPFYGDY	-1.16667	50.68	1192.52	9	1.6	597.268	19.06				28100	19000	6930	4	F4:5598	3	0	0	0	1	1	1	sp|P15515|HIS1_HUMAN			PEAKS DB
GQQQQGPPPPQGKPQ	-2.27333	50.63	1570.79	15	-2.2	786.398	12.27		186000					2	F2:3188	1	0	1	0	0	0	0	A0A087WV42|A0A087WV42_HUMAN:A0A087WZY1|A0A087WZY1_HUMAN:A0A0A0MT31|A0A0A0MT31_HUMAN:sp|P02810|PRPC_HUMAN			PEAKS DB
YGYGPYQPVPEQPLYPQPY	-1.20526	50.61	2255.06	19	1.8	752.694	22.71				128000	62100	56900	4	F4:6518	6	0	0	0	2	2	2	sp|P02808|STAT_HUMAN			PEAKS DB
LDEERQGPPLG	-1.35455	50.57	1209.6	11	-0.8	605.806	9.01		49100	51800	235000	150000	90800	4	F4:2651	5	0	1	1	1	1	1	A0A087WV42|A0A087WV42_HUMAN:A0A087WZY1|A0A087WZY1_HUMAN:A0A0A0MT31|A0A0A0MT31_HUMAN			PEAKS DB
IDEERQGPPLG	-1.29091	50.57	1209.6	11	-0.8	605.806	9.01		49100	51800	235000	150000	90800	4	F4:2651	5	0	1	1	1	1	1	sp|P02810|PRPC_HUMAN			PEAKS DB
GNKPQGPPPPPGKPQ	-2.04667	50.38	1494.79	15	-3	748.402	12.09			407000				3	F3:3113	2	0	0	2	0	0	0	sp|P04280|PRP1_HUMAN:G3V1M9|G3V1M9_HUMAN			PEAKS DB
IAGNPQGPSPQGGNKPQ	-1.40588	50.28	1645.82	17	-1.1	823.915	13.81	41500	55800	42100	119000			2	F2:3562	4	1	1	1	1	0	0	sp|P04280|PRP1_HUMAN:G3V1M9|G3V1M9_HUMAN			PEAKS DB
GRFGYGYGPYQPVPEQPLYPQ	-1.07143	50.28	2412.15	21	-1	1207.08	20.38				0		0	4	F4:5901	0	0	0	0	0	0	0	sp|P02808|STAT_HUMAN			PEAKS DB
DVSLAKADAAPDEKVLDSGFR	-0.352381	50.23	2203.11	21	1.5	735.379	16.41				15700	5970	3570	4	F4:4831	3	0	0	0	1	1	1	sp|P01833|PIGR_HUMAN			PEAKS DB
LYPQPYQPQYQQY	-1.82308	50.14	1714.8	13	1.3	858.408	16.56				89200	37300	33000	4	F4:4849	3	0	0	0	1	1	1	sp|P02808|STAT_HUMAN			PEAKS DB
GGNKPQGPPPPGKPQ	-1.96667	50.11	1454.76	15	-2.6	728.387	10.09	777000	1020000	973000	1250000	2380000	1860000	6	F6:2551	6	1	1	1	1	1	1	sp|P04280|PRP1_HUMAN:sp|P02812|PRB2_HUMAN:G3V1M9|G3V1M9_HUMAN:A0A0G2JRP6|A0A0G2JRP6_HUMAN			PEAKS DB
KADAAPDEKVLDSGFR	-0.80625	50.1	1717.86	16	2.3	573.628	20.78					19600		5	F5:5693	1	0	0	0	0	1	0	sp|P01833|PIGR_HUMAN			PEAKS DB
QPQAPPAGQPQGPP	-1.48571	50.09	1368.68	14	1.4	685.347	9.21	152000	137000	135000	674000			1	F1:2528	4	1	1	1	1	0	0	sp|P04280|PRP1_HUMAN:sp|P02812|PRB2_HUMAN:G3V1M9|G3V1M9_HUMAN:A0A0G2JRP6|A0A0G2JRP6_HUMAN			PEAKS DB
GNPQGAPPQGGNKPQGPPSPPGKPQ	-1.784	50.04	2388.19	25	-2.6	1195.1	7.76				30900000	965000	22100000	4	F4:2182	5	0	0	0	2	1	2	sp|P02812|PRB2_HUMAN			PEAKS DB
GRPQGPPQQGGHPRPP	-2.11875	50.04	1661.85	16	1.1	554.957	12.03			85500		1410000	50300	5	F5:3180	4	0	0	1	0	2	1	A0A087WV42|A0A087WV42_HUMAN:A0A087WZY1|A0A087WZY1_HUMAN:A0A0A0MT31|A0A0A0MT31_HUMAN:sp|P02810|PRPC_HUMAN			PEAKS DB
AHQTGETVTGSGTQ	-0.892857	50.02	1372.62	14	-3	687.316	8.56		0	0			0	6	F6:2200	0	0	0	0	0	0	0	sp|Q9UBG3|CRNN_HUMAN			PEAKS DB
GPPPPPGKPQGPPPQGGNKPQ	-1.89524	49.94	2028.05	21	-0.9	1015.03	6.95	76000	17200	59300	93100000	2880000	3110000	4	F4:1949	7	1	1	1	2	1	1	sp|P04280|PRP1_HUMAN:sp|P02812|PRB2_HUMAN:G3V1M9|G3V1M9_HUMAN:A0A0G2JRP6|A0A0G2JRP6_HUMAN			PEAKS DB
DVPLVISDGGDSEQF	-0.133333	49.81	1576.73	15	4.2	789.372	33.35	1400	1830			5730	3050	5	F5:8965	4	1	1	0	0	1	1	A0A087WV42|A0A087WV42_HUMAN:A0A087WZY1|A0A087WZY1_HUMAN:A0A0A0MT31|A0A0A0MT31_HUMAN:sp|P02810|PRPC_HUMAN			PEAKS DB
YQPVPEQPLYPQPYQPQYQQ	-1.74	49.78	2490.19	20	3.3	831.07	30.06				0	13100	154000	5	F5:8126	2	0	0	0	0	1	1	sp|P02808|STAT_HUMAN			PEAKS DB
A(+42.01)MVSEFLKQAWFIENEEQEYVQTVK	-0.44	49.76	3087.49	25	4	1030.17	36.36				103000			4	F4:10136	1	0	0	0	1	0	0	sp|P04083|ANXA1_HUMAN:Q5T3N0|Q5T3N0_HUMAN:Q5T3N1|Q5T3N1_HUMAN	Acetylation (Protein N-term)	A1:Acetylation (Protein N-term):1000.00	PEAKS DB
GIFPPPPPQ	-0.511111	49.66	948.507	9	0.4	475.261	16.87	98100	90600	91500	510000	223000	205000	4	F4:4743	11	2	1	2	2	2	2	sp|P02814|SMR3B_HUMAN			PEAKS DB
QGPPLGGQQSQPSAGDGNQDDGPQQGPPQQGGQQQQGPPPPQGKPQ	-1.92174	49.6	4579.11	46	4.5	1145.79	19.59				831000	924000		5	F5:5330	2	0	0	0	1	1	0	A0A087WV42|A0A087WV42_HUMAN:A0A087WZY1|A0A087WZY1_HUMAN:A0A0A0MT31|A0A0A0MT31_HUMAN:sp|P02810|PRPC_HUMAN			PEAKS DB
SQGPPPRPGKPE	-2.08333	49.6	1245.65	12	-1.1	623.828	10.6	13800000	9930000	10500000	137000	15400000	16200000	5	F5:2759	10	1	2	2	1	2	2	sp|Q04118|PRB3_HUMAN:F5H7C1|F5H7C1_HUMAN			PEAKS DB
QGPPPPQGKPQGPPQQ	-2.1125	49.57	1636.83	16	-1.2	819.422	14.5		42800					2	F2:3763	1	0	1	0	0	0	0	A0A087WV42|A0A087WV42_HUMAN:A0A087WZY1|A0A087WZY1_HUMAN:A0A0A0MT31|A0A0A0MT31_HUMAN:sp|P02810|PRPC_HUMAN			PEAKS DB
GPPPPQGKPQGPPQQGGHPPPPQGRPQ	-2.00741	49.51	2714.38	27	-1.1	905.799	7				2700000	1770000	2070000	4	F4:1964	3	0	0	0	1	1	1	A0A087WV42|A0A087WV42_HUMAN:A0A087WZY1|A0A087WZY1_HUMAN:A0A0A0MT31|A0A0A0MT31_HUMAN:sp|P02810|PRPC_HUMAN			PEAKS DB
GPPQQGGHPRPPRGRPQ	-2.25882	49.46	1817.95	17	-1.6	909.981	5.97	16100			687000	249000	115000	4	F4:1565	4	1	0	0	1	1	1	A0A087WV42|A0A087WV42_HUMAN:A0A087WZY1|A0A087WZY1_HUMAN:A0A0A0MT31|A0A0A0MT31_HUMAN:sp|P02810|PRPC_HUMAN			PEAKS DB
RGPYPPGPLAPPQPFGPGF	-0.657895	49.45	1948	19	2.9	975.008	34.26				25100	14500	10100	5	F5:9168	3	0	0	0	1	1	1	sp|P02814|SMR3B_HUMAN			PEAKS DB
GKPQGPPPQGGNQPQ	-2.06667	49.44	1485.73	15	-3.4	743.871	9.5		4940000	4090000		5730000	5040000	6	F6:2431	4	0	1	1	0	1	1	sp|P04280|PRP1_HUMAN:sp|P02812|PRB2_HUMAN:G3V1M9|G3V1M9_HUMAN:A0A0G2JRP6|A0A0G2JRP6_HUMAN			PEAKS DB
SHFELPHYPGLLA	0.0307692	49.41	1479.75	13	4.4	740.884	32.45					137000		5	F5:8704	1	0	0	0	0	1	0	sp|Q8TAX7|MUC7_HUMAN			PEAKS DB
EGKVLPGVDALSNI	0.335714	49.41	1410.77	14	1.7	706.394	21.34				7790	8520		4	F4:6156	2	0	0	0	1	1	0	sp|P00558-2|PGK1_HUMAN:sp|P00558|PGK1_HUMAN			PEAKS DB
GYGPYQPVPEQPLYPQPYQPQYQQY	-1.592	49.38	3027.41	25	3.9	1010.14	33.35				1170000	467000	359000	5	F5:8933	6	0	0	0	2	2	2	sp|P02808|STAT_HUMAN			PEAKS DB
GPPQQEGNNPQGPPPPAGGNPQQPQAPPAGQPQGPPRPPQ	-1.825	49.28	3962.92	40	-1.4	991.735	11.74				2280000	1440000	996000	4	F4:3565	4	0	0	0	1	2	1	sp|P04280|PRP1_HUMAN:sp|P02812|PRB2_HUMAN:G3V1M9|G3V1M9_HUMAN:A0A0G2JRP6|A0A0G2JRP6_HUMAN			PEAKS DB
PPPAGGNPQQPQAPPAGQPQ	-1.48	49.26	1932.94	20	0.6	645.322	8.82	31300	17700	14400	513000	349000	276000	4	F4:2565	6	1	1	1	1	1	1	sp|P04280|PRP1_HUMAN:sp|P02812|PRB2_HUMAN:G3V1M9|G3V1M9_HUMAN:A0A0G2JRP6|A0A0G2JRP6_HUMAN			PEAKS DB
RFGYGYGPYQPVPEQPLYPQPYQPQYQQY	-1.48966	49.25	3550.66	29	3.7	1184.56	33.52					132000	121000	5	F5:8976	2	0	0	0	0	1	1	sp|P02808|STAT_HUMAN			PEAKS DB
FGYGYGPYQPVPEQPLYPQPYQPQ	-1.2125	49.25	2812.32	24	3.7	938.45	23.87				606000	431000	369000	4	F4:6757	5	0	0	0	1	2	2	sp|P02808|STAT_HUMAN			PEAKS DB
GGNKPQGPPPPPGKPQ	-1.94375	49.22	1551.82	16	-2.6	776.913	13.42	6460000	418000	668000		22500000	20500000	2	F2:3444	7	1	1	1	0	2	2	sp|P04280|PRP1_HUMAN:G3V1M9|G3V1M9_HUMAN			PEAKS DB
REFPFYGDYGSNYL	-0.907143	49.22	1726.76	14	4.4	864.39	33.77				8590	3140		5	F5:9069	2	0	0	0	1	1	0	sp|P15515|HIS1_HUMAN			PEAKS DB
QPVPEQPLYPQPYQPQ	-1.575	49.21	1907.94	16	0.7	954.979	16.95			13900	2380000	1300000	879000	4	F4:4916	7	0	0	1	2	2	2	sp|P02808|STAT_HUMAN			PEAKS DB
APYGPGIFPPPPPQP	-0.62	49.17	1530.79	15	1.1	766.402	25.32				51300	35500	21300	6	F6:6918	3	0	0	0	1	1	1	sp|P02814|SMR3B_HUMAN			PEAKS DB
GRFGYGYGPY	-0.88	49.11	1135.51	10	0.1	568.762	14.35	7800	6890		1590000	688000	594000	4	F4:4238	8	1	1	0	2	2	2	sp|P02808|STAT_HUMAN			PEAKS DB
PGKPEGPPPQGGNQSQ	-1.9875	49.09	1573.75	16	-1.6	787.878	10.65		0			0	0	5	F5:2739	0	0	0	0	0	0	0	sp|P10163|PRB4_HUMAN:sp|Q04118|PRB3_HUMAN:F5H7C1|F5H7C1_HUMAN			PEAKS DB
SDGGDSEQFLDEER	-1.77143	49.08	1582.64	14	0.9	792.327	11.45	3050	3090				2970	1	F1:3122	3	1	1	0	0	0	1	A0A087WV42|A0A087WV42_HUMAN:A0A087WZY1|A0A087WZY1_HUMAN:A0A0A0MT31|A0A0A0MT31_HUMAN			PEAKS DB
SDGGDSEQFIDEER	-1.72143	49.08	1582.64	14	0.9	792.327	11.45	3050	3090				2970	1	F1:3122	3	1	1	0	0	0	1	sp|P02810|PRPC_HUMAN			PEAKS DB
GPYPPGPLAPPQPFGPGF	-0.444444	49.06	1791.9	18	0.9	896.957	26.88				98900	79400	97300	4	F4:7534	3	0	0	0	1	1	1	sp|P02814|SMR3B_HUMAN			PEAKS DB
PQGPPQQGGHPRPP	-2.07143	49.04	1448.73	14	-0.5	725.369	12.68					1080000	952000	5	F5:3318	2	0	0	0	0	1	1	A0A087WV42|A0A087WV42_HUMAN:A0A087WZY1|A0A087WZY1_HUMAN:A0A0A0MT31|A0A0A0MT31_HUMAN:sp|P02810|PRPC_HUMAN			PEAKS DB
SLPRFPSVSLQEA	-0.0538462	49	1429.76	13	2.1	715.887	20.77				90400	49700		4	F4:5961	2	0	0	0	1	1	0	sp|Q16378|PROL4_HUMAN:A0A087WY73|A0A087WY73_HUMAN			PEAKS DB
GPPPPAGGNPQ	-1.30909	48.99	987.477	11	-4.5	494.744	10.03	12700000	18500000	15500000	7900000	14700000	11900000	6	F6:2689	11	2	2	2	1	2	2	sp|P04280|PRP1_HUMAN:sp|P02812|PRB2_HUMAN:G3V1M9|G3V1M9_HUMAN:A0A0G2JRP6|A0A0G2JRP6_HUMAN			PEAKS DB
GYGPYQPVPEQPLYPQPYQPQYQQYT	-1.55769	48.98	3128.46	26	-0.3	1565.23	22.71				332000	146000	106000	4	F4:6497	6	0	0	0	2	2	2	sp|P02808|STAT_HUMAN			PEAKS DB
QQGPPPPPPGKPQ	-2.03077	48.96	1323.69	13	-0.8	662.854	11.99		2210000	1920000			5070000	6	F6:3122	3	0	1	1	0	0	1	A0A087WV42|A0A087WV42_HUMAN:A0A087WZY1|A0A087WZY1_HUMAN:A0A0A0MT31|A0A0A0MT31_HUMAN:sp|P02810|PRPC_HUMAN			PEAKS DB
YGYGPYQPVPEQPL	-0.971429	48.88	1606.77	14	3.7	804.392	30.72					141000		5	F5:8252	1	0	0	0	0	1	0	sp|P02808|STAT_HUMAN			PEAKS DB
AAAPAAPPIAAEPA	0.642857	48.8	1216.65	14	4.2	609.331	22.56					6710		5	F5:6181	1	0	0	0	0	1	0	sp|Q6MZM9|PRR27_HUMAN			PEAKS DB
GPPPQGGRPQ	-1.91	48.79	989.504	10	-1.9	495.758	5.7	85400000	26900000	51200000	69900000	27800000	20800000	4	F4:1327	21	4	2	4	3	4	4	A0A087WV42|A0A087WV42_HUMAN:A0A087WZY1|A0A087WZY1_HUMAN:A0A0A0MT31|A0A0A0MT31_HUMAN:sp|P02810|PRPC_HUMAN			PEAKS DB
GPYPPGPLAPPQPF	-0.6	48.75	1433.73	14	4.4	717.876	33.6			25700	3160000	1510000	1220000	5	F5:9080	6	0	0	1	2	1	2	sp|P02814|SMR3B_HUMAN			PEAKS DB
AGGNPQQPQAPPAGKPQ	-1.48235	48.73	1641.82	17	-3.1	821.916	14.32		0				23300	2	F2:3716	1	0	0	0	0	0	1	sp|P10163|PRB4_HUMAN:E7EXA8|E7EXA8_HUMAN			PEAKS DB
APPQPFGPGF	-0.33	48.73	1013.5	10	1.8	1014.51	19.32		2800	8100	67400	35800		4	F4:5624	4	0	1	1	1	1	0	sp|P02814|SMR3B_HUMAN			PEAKS DB
GPPPAGGNPQQPQAPPAGKPQGPPPPPQGGRPP	-1.53939	48.71	3124.6	33	-1.2	1042.54	16.2				3740000	4040000	3530000	6	F6:4458	5	0	0	0	1	2	2	sp|P10163|PRB4_HUMAN:E7EXA8|E7EXA8_HUMAN			PEAKS DB
GGNKPQGPPPPGKPQGPPAQGGSKSQ	-1.71538	48.69	2449.25	26	2.4	817.423	13.01					150000		5	F5:3418	1	0	0	0	0	1	0	sp|P04280|PRP1_HUMAN:G3V1M9|G3V1M9_HUMAN			PEAKS DB
RPAQGQQPPQ	-2.19	48.64	1105.56	10	-0.7	553.788	1.84	14200000	15500000	10900000	22600000	5880000	4030000	4	F4:40	14	3	2	2	3	2	2	sp|P10163|PRB4_HUMAN:E7EXA8|E7EXA8_HUMAN			PEAKS DB
AGDGNQDDGPQQGPPQQGGQQQ	-2.15455	48.58	2205.93	22	-1.4	1103.97	13.99		42700			255000		5	F5:3724	2	0	1	0	0	1	0	A0A087WV42|A0A087WV42_HUMAN:A0A087WZY1|A0A087WZY1_HUMAN:A0A0A0MT31|A0A0A0MT31_HUMAN:sp|P02810|PRPC_HUMAN			PEAKS DB
FGYGYGPYQPVPEQPLYPQPYQPQYQQY	-1.38214	48.51	3394.56	28	1.5	1132.53	25.29				294000		156000	4	F4:7113	2	0	0	0	1	0	1	sp|P02808|STAT_HUMAN			PEAKS DB
FVPPPPPPPY	-0.55	48.5	1106.58	10	1.5	554.298	16.8		293000	204000	10100000	3880000	3590000	4	F4:5057	8	0	1	1	2	2	2	sp|P02814|SMR3B_HUMAN			PEAKS DB
GPPPPAGGNPQQPQAPPAGQPQGPPRPP	-1.53214	48.49	2688.35	28	1.8	1345.19	17.5				612000	256000	294000	6	F6:4858	4	0	0	0	2	1	1	sp|P04280|PRP1_HUMAN:sp|P02812|PRB2_HUMAN:G3V1M9|G3V1M9_HUMAN:A0A0G2JRP6|A0A0G2JRP6_HUMAN			PEAKS DB
HREFPFYGDYGSNYLYDN	-1.34444	48.47	2255.95	18	1.4	1128.99	20.93				180000	110000	76900	4	F4:6036	5	0	0	0	2	2	1	sp|P15515|HIS1_HUMAN			PEAKS DB
QPFGPGFVPPPPPPPY	-0.6375	48.44	1689.86	16	3.4	845.938	23.95				129000	64100	51800	4	F4:6779	3	0	0	0	1	1	1	sp|P02814|SMR3B_HUMAN			PEAKS DB
QGPPPPQGKPQ	-2.10909	48.43	1129.59	11	-0.9	565.801	6.09	45300000	54900000	49400000	30500000	53400000	43900000	4	F4:1658	9	1	1	2	2	1	2	A0A087WV42|A0A087WV42_HUMAN:A0A087WZY1|A0A087WZY1_HUMAN:A0A0A0MT31|A0A0A0MT31_HUMAN:sp|P02810|PRPC_HUMAN			PEAKS DB
SPPGKPQGPPQQEG	-1.99286	48.41	1402.68	14	-0.6	702.347	12.29					289000	286000	5	F5:3194	2	0	0	0	0	1	1	sp|P04280|PRP1_HUMAN:sp|P02812|PRB2_HUMAN:G3V1M9|G3V1M9_HUMAN:A0A0G2JRP6|A0A0G2JRP6_HUMAN:sp|P10163|PRB4_HUMAN			PEAKS DB
GFVPPPPPPPY	-0.536364	48.39	1163.6	11	-1.3	582.807	18.7	57200	7420		5880000	2730000	2880000	4	F4:5602	9	2	1	0	2	2	2	sp|P02814|SMR3B_HUMAN			PEAKS DB
SPPGKPQGPPPQGG	-1.63571	48.37	1299.66	14	-2	650.833	11.76					169000		5	F5:3158	1	0	0	0	0	1	0	sp|P04280|PRP1_HUMAN:sp|P02812|PRB2_HUMAN:G3V1M9|G3V1M9_HUMAN:A0A0G2JRP6|A0A0G2JRP6_HUMAN			PEAKS DB
GPLAPPQPFGPGFVPPPPPPPYGPGRIPPPPPAPY	-0.608571	48.35	3518.85	35	2.4	1173.96	27.39				1610000			4	F4:7658	2	0	0	0	2	0	0	sp|P02814|SMR3B_HUMAN			PEAKS DB
GGRPQGPPQGQSPQ	-1.95	48.29	1389.67	14	-2.3	695.843	11.09	0	30900000	25800000		40700000	30700000	3	F3:2783	9	0	2	2	0	3	2	A0A087WV42|A0A087WV42_HUMAN:A0A087WZY1|A0A087WZY1_HUMAN:A0A0A0MT31|A0A0A0MT31_HUMAN:sp|P02810|PRPC_HUMAN			PEAKS DB
GGHQQGPPPPPPGKPQGPPPQGGRPQ	-1.90385	48.16	2546.29	26	-1.3	849.769	12.82						137000	6	F6:3431	1	0	0	0	0	0	1	A0A087WV42|A0A087WV42_HUMAN:A0A087WZY1|A0A087WZY1_HUMAN:A0A0A0MT31|A0A0A0MT31_HUMAN:sp|P02810|PRPC_HUMAN			PEAKS DB
QPVPEQPLYPQPYQPQYQQY	-1.74	48.1	2490.19	20	1	831.07	19.95				392000	88700	79600	4	F4:5750	3	0	0	0	1	1	1	sp|P02808|STAT_HUMAN			PEAKS DB
FTPPPQLQQQ	-1.29	48.07	1182.6	10	-0.1	592.309	13.29		8900	8590	83800	33500	17600	4	F4:3973	5	0	1	1	1	1	1	sp|Q9UBC9|SPRR3_HUMAN:B1AN48|B1AN48_HUMAN			PEAKS DB
GPPPPPQGGRPP	-1.7	48.07	1152.6	12	0	577.309	7.12	28900000	23000000	21200000	76300000	60200000	51300000	4	F4:2032	12	2	1	2	3	2	2	sp|P10163|PRB4_HUMAN:E7EXA8|E7EXA8_HUMAN			PEAKS DB
GGNPQQPQAPPAGKPQ	-1.6875	48.01	1570.79	16	-0.2	786.4	12.66	0		91500		514000	370000	3	F3:3271	3	0	0	1	0	1	1	sp|P10163|PRB4_HUMAN:E7EXA8|E7EXA8_HUMAN			PEAKS DB
SPPGKPQGPPPQGGNQPQGPPPPPGKPQGPPPQ	-1.86364	48.01	3195.62	33	4.8	1066.22	15.47					115000	133000	6	F6:4295	2	0	0	0	0	1	1	sp|P04280|PRP1_HUMAN:sp|P02812|PRB2_HUMAN:G3V1M9|G3V1M9_HUMAN			PEAKS DB
GKPEGRRPQGGNQPQRPPPPPGKPQ	-2.348	47.98	2656.41	25	-2.4	886.474	6.25				684000	827000		4	F4:1685	2	0	0	0	1	1	0	sp|P10163|PRB4_HUMAN:E7EXA8|E7EXA8_HUMAN			PEAKS DB
GPGFVPPPPPPPYGPGRIPPPPPAPY	-0.746154	47.98	2614.37	26	0.6	1308.19	26.12				3530000	2080000	1500000	6	F6:7090	6	0	0	0	2	2	2	sp|P02814|SMR3B_HUMAN			PEAKS DB
LDEERQGPPLGGQQSQPSAGDGNQDDGPQQGPPQQGGQQQQGPPPPQGKPQ	-1.95294	47.96	5221.41	51	1.5	1045.29	10.28				0			4	F4:3105	0	0	0	0	0	0	0	A0A087WV42|A0A087WV42_HUMAN:A0A087WZY1|A0A087WZY1_HUMAN:A0A0A0MT31|A0A0A0MT31_HUMAN			PEAKS DB
IDEERQGPPLGGQQSQPSAGDGNQDDGPQQGPPQQGGQQQQGPPPPQGKPQ	-1.93922	47.96	5221.41	51	1.5	1045.29	10.28				0			4	F4:3105	0	0	0	0	0	0	0	sp|P02810|PRPC_HUMAN			PEAKS DB
YQPVPEQPLYPQPYQPQYQQYT	-1.67273	47.95	2754.3	22	2.6	919.109	21.17				112000		47300	4	F4:6067	2	0	0	0	1	0	1	sp|P02808|STAT_HUMAN			PEAKS DB
FGYGYGPYQPVPE	-0.761538	47.92	1472.66	13	-0.9	737.337	18.99				113000	66600	26700	4	F4:5522	6	0	0	0	2	2	2	sp|P02808|STAT_HUMAN			PEAKS DB
PGKPQGPPQQEGNNPQ	-2.35	47.78	1671.8	16	-1.8	836.904	12.47		33500					2	F2:3226	1	0	1	0	0	0	0	sp|P04280|PRP1_HUMAN:sp|P02812|PRB2_HUMAN:G3V1M9|G3V1M9_HUMAN:A0A0G2JRP6|A0A0G2JRP6_HUMAN			PEAKS DB
AGDGNQDDGPQQGPPQQ	-2.12353	47.74	1707.71	17	10	854.87	11.8		0				28700	6	F6:3139	1	0	0	0	0	0	1	A0A087WV42|A0A087WV42_HUMAN:A0A087WZY1|A0A087WZY1_HUMAN:A0A0A0MT31|A0A0A0MT31_HUMAN:sp|P02810|PRPC_HUMAN			PEAKS DB
DFEQEMATAAS	-0.490909	47.73	1198.48	11	-1.1	600.247	17.63	21000						1	F1:4711	1	1	0	0	0	0	0	sp|P60709|ACTB_HUMAN:sp|P63261|ACTG_HUMAN			PEAKS DB
IGRFGYGYGPYQPVPEQPLYPQPYQPQYQQYT	-1.24375	47.6	3821.82	32	1.4	1274.95	23.54				436000	248000	264000	4	F4:6684	3	0	0	0	1	1	1	sp|P02808|STAT_HUMAN			PEAKS DB
QPLYPQPYQPQYQQYT	-1.84375	47.58	2040.96	16	-3.8	1021.48	23.29				38000		22600	6	F6:6384	2	0	0	0	1	0	1	sp|P02808|STAT_HUMAN			PEAKS DB
IGRFGYGYGPYQPVPEQPLYPQPYQPQYQQYTF	-1.12121	47.56	3968.88	33	0.9	1323.97	26.15				488000	148000		4	F4:7344	2	0	0	0	1	1	0	sp|P02808|STAT_HUMAN			PEAKS DB
GPPPPAGGNPQQPQAPPA	-1.25556	47.41	1676.83	18	0.6	839.421	15.85		137000	147000	1410000	883000	773000	3	F3:4106	8	0	1	1	2	2	2	sp|P04280|PRP1_HUMAN:sp|P02812|PRB2_HUMAN:G3V1M9|G3V1M9_HUMAN:A0A0G2JRP6|A0A0G2JRP6_HUMAN			PEAKS DB
GPPQQGGHQQGPPPPPPGKPQGPPPQ	-1.91154	47.36	2558.28	26	-0.8	853.764	15.95					782000		5	F5:4319	1	0	0	0	0	1	0	A0A087WV42|A0A087WV42_HUMAN:A0A087WZY1|A0A087WZY1_HUMAN:A0A0A0MT31|A0A0A0MT31_HUMAN:sp|P02810|PRPC_HUMAN			PEAKS DB
YGPYQPVPEQPLYPQPYQPQY	-1.48095	47.36	2551.21	21	-0.2	851.409	22.13				56400	32800	26200	4	F4:6342	3	0	0	0	1	1	1	sp|P02808|STAT_HUMAN			PEAKS DB
AGNPQGPSPQGGNKPQ	-1.775	47.26	1532.73	16	-2.5	767.372	10.48			982000				3	F3:2632	1	0	0	1	0	0	0	sp|P04280|PRP1_HUMAN:G3V1M9|G3V1M9_HUMAN			PEAKS DB
GYGYGPYQPVPEQPLYP	-0.994118	47.24	1923.9	17	-1	962.958	22.05				10400			4	F4:6344	1	0	0	0	1	0	0	sp|P02808|STAT_HUMAN			PEAKS DB
IGRFGYGYGPYQPVPEQPLYPQP	-0.852174	47.23	2622.29	23	-0.3	1312.15	25.88						31200	6	F6:7072	1	0	0	0	0	0	1	sp|P02808|STAT_HUMAN			PEAKS DB
GPPPPGKPQGPPPAGGNPQQPQAPPAGKPQ	-1.55333	47.15	2845.46	30	-2.3	949.492	8.52				2490000	1960000	1760000	4	F4:2455	3	0	0	0	1	1	1	sp|P10163|PRB4_HUMAN:E7EXA8|E7EXA8_HUMAN			PEAKS DB
SLPRFPSVSLQ	0.0909091	47.13	1229.68	11	1.5	615.847	20.11				188000	92200		4	F4:5792	2	0	0	0	1	1	0	sp|Q16378|PROL4_HUMAN:A0A087WY73|A0A087WY73_HUMAN			PEAKS DB
GPGIFPPPPPQ	-0.6	47.11	1102.58	11	1.6	552.299	16.72	215000	263000	232000	1730000	748000	675000	4	F4:4806	10	1	1	2	2	2	2	sp|P02814|SMR3B_HUMAN			PEAKS DB
GPYPPGPLAPPQPFGPG	-0.635294	47.08	1644.83	17	3.9	823.423	33.11				579000	312000	201000	5	F5:8854	3	0	0	0	1	1	1	sp|P02814|SMR3B_HUMAN			PEAKS DB
QQGPPPPQGKPQ	-2.225	47.07	1257.65	12	-2.8	629.829	11.27	4150000	5900000	5380000		0	0	2	F2:2900	4	1	2	1	0	0	0	A0A087WV42|A0A087WV42_HUMAN:A0A087WZY1|A0A087WZY1_HUMAN:A0A0A0MT31|A0A0A0MT31_HUMAN:sp|P02810|PRPC_HUMAN			PEAKS DB
GPPPPGKPQGPPPQ	-1.77857	47.01	1349.71	14	0.8	675.861	13.5	7500000		484000		16100000	549000	5	F5:3645	4	1	0	1	0	1	1	sp|P04280|PRP1_HUMAN:sp|P02812|PRB2_HUMAN:G3V1M9|G3V1M9_HUMAN:A0A0G2JRP6|A0A0G2JRP6_HUMAN			PEAKS DB
VSEGTKAVTKYT	-0.475	47.01	1282.68	12	1.5	642.347	13.99	21800	20300	36500				3	F3:3642	4	1	1	2	0	0	0	sp|Q93079|H2B1H_HUMAN:sp|P23527|H2B1O_HUMAN:sp|Q5QNW6|H2B2F_HUMAN:sp|Q5QNW6-2|H2B2F_HUMAN:sp|Q16778|H2B2E_HUMAN:sp|P62807|H2B1C_HUMAN:sp|O60814|H2B1K_HUMAN:sp|P06899|H2B1J_HUMAN:sp|P57053|H2BFS_HUMAN			PEAKS DB
GPPQQGGNRPQGPPPPGKPQGPPPQGDKS	-2	46.97	2853.43	29	-0.8	952.149	12.95						97800	6	F6:3473	1	0	0	0	0	0	1	sp|P04280|PRP1_HUMAN			PEAKS DB
IGRFGYGY	-0.125	46.94	931.455	8	1.7	466.736	12.71			7300	427000	164000	106000	4	F4:3817	4	0	0	1	1	1	1	sp|P02808|STAT_HUMAN			PEAKS DB
SQPSAGDGNQDDGPQQGPPQQGGQQQQ	-2.13333	46.91	2733.16	27	-2.4	912.059	13.44						150000	6	F6:3630	1	0	0	0	0	0	1	A0A087WV42|A0A087WV42_HUMAN:A0A087WZY1|A0A087WZY1_HUMAN:A0A0A0MT31|A0A0A0MT31_HUMAN:sp|P02810|PRPC_HUMAN			PEAKS DB
KPQGPPPQGGNQPQ	-2.18571	46.89	1428.71	14	-0.5	715.362	10.02			0				3	F3:2536	0	0	0	0	0	0	0	sp|P04280|PRP1_HUMAN:sp|P02812|PRB2_HUMAN:G3V1M9|G3V1M9_HUMAN:A0A0G2JRP6|A0A0G2JRP6_HUMAN			PEAKS DB
AGNPQGAPPQGGNKPQGPPSPPGKPQ	-1.64615	46.85	2459.23	26	-0.3	820.75	7.88				2860000			4	F4:2227	1	0	0	0	1	0	0	sp|P02812|PRB2_HUMAN			PEAKS DB
QGPSPQGGNKPQ	-2.05833	46.85	1193.58	12	0.5	597.797	1.07			244000	407000	117000	86500	4	F4:369	4	0	0	1	1	1	1	sp|P04280|PRP1_HUMAN:G3V1M9|G3V1M9_HUMAN			PEAKS DB
GPPPPPGKPQGPPPQG	-1.68125	46.81	1503.78	16	0.6	752.899	13.92		18600	19500		212000	182000	3	F3:3608	4	0	1	1	0	1	1	sp|P04280|PRP1_HUMAN:sp|P02812|PRB2_HUMAN:G3V1M9|G3V1M9_HUMAN:A0A0G2JRP6|A0A0G2JRP6_HUMAN			PEAKS DB
GPGIFPPPPPQP	-0.683333	46.79	1199.63	12	-0.9	600.824	18.31	1730000	1660000	1640000	83500000	41000000	36700000	4	F4:5497	13	1	2	2	4	2	2	sp|P02814|SMR3B_HUMAN			PEAKS DB
SLVSKGTLVQTK	0.108333	46.71	1259.74	12	-0.5	630.879	15.56			3020				3	F3:4042	1	0	0	1	0	0	0	sp|P10412|H14_HUMAN:sp|P16401|H15_HUMAN:sp|P16403|H12_HUMAN			PEAKS DB
SPPGKPQGPPQ	-1.86364	46.71	1088.56	11	-0.6	545.286	11.05					2050000	1650000	5	F5:2859	2	0	0	0	0	1	1	sp|P04280|PRP1_HUMAN:sp|P02812|PRB2_HUMAN:G3V1M9|G3V1M9_HUMAN:A0A0G2JRP6|A0A0G2JRP6_HUMAN:sp|P10163|PRB4_HUMAN			PEAKS DB
IPPPPPAPY	-0.511111	46.66	947.512	9	-0.1	474.763	13.36	298000	492000	482000	4070000	1920000	1730000	4	F4:3943	11	1	2	2	2	2	2	sp|P02814|SMR3B_HUMAN			PEAKS DB
FGPGFVPPPPPPPY	-0.364286	46.62	1464.74	14	3.6	733.38	33.52				68500	34000	23900	5	F5:8980	3	0	0	0	1	1	1	sp|P02814|SMR3B_HUMAN			PEAKS DB
GPPPPPPGKPQ	-1.76364	46.62	1067.58	11	-0.1	534.795	10	496000000	536000000	507000000	749000000	832000000	717000000	4	F4:3297	17	2	2	2	4	4	3	A0A087WV42|A0A087WV42_HUMAN:A0A087WZY1|A0A087WZY1_HUMAN:A0A0A0MT31|A0A0A0MT31_HUMAN:sp|P02810|PRPC_HUMAN			PEAKS DB
GPGRIPPPPPAP	-0.85	46.6	1151.64	12	-0.1	576.83	10.65		85200	64600	1460000	712000	429000	4	F4:3229	5	0	1	1	1	1	1	sp|P02814|SMR3B_HUMAN			PEAKS DB
GPPQQEGNNPQGPPPPAGGNPQQPQAPPAGQPQGPP	-1.71667	46.58	3484.65	36	1.7	872.171	12.1				3020000	1430000	967000	4	F4:3587	6	0	0	0	2	2	2	sp|P04280|PRP1_HUMAN:sp|P02812|PRB2_HUMAN:G3V1M9|G3V1M9_HUMAN:A0A0G2JRP6|A0A0G2JRP6_HUMAN			PEAKS DB
GPPPPGGNPQQPLPPPAGKPQGPPPPPQGGRPH	-1.57273	46.57	3201.66	33	-0.6	1068.23	9.88				3240000	1890000	1940000	4	F4:3172	3	0	0	0	1	1	1	sp|Q04118|PRB3_HUMAN:F5H7C1|F5H7C1_HUMAN			PEAKS DB
AGNPQGAPPQGGNKPQ	-1.6125	46.56	1516.74	16	-1.6	759.375	10.19		571000	590000			459000	3	F3:2574	3	0	1	1	0	0	1	sp|P02812|PRB2_HUMAN			PEAKS DB
GPRGPYPPGPL	-1.01818	46.53	1106.59	11	0.5	554.301	12.56	15900			172000	69500	51600	4	F4:3760	4	1	0	0	1	1	1	sp|P02814|SMR3B_HUMAN:sp|Q99954|SMR3A_HUMAN			PEAKS DB
PPPAGGNPQQPQAPPAGQPQGPP	-1.44348	46.51	2184.07	23	0.1	729.031	16.73						118000	6	F6:4669	1	0	0	0	0	0	1	sp|P04280|PRP1_HUMAN:sp|P02812|PRB2_HUMAN:G3V1M9|G3V1M9_HUMAN:A0A0G2JRP6|A0A0G2JRP6_HUMAN			PEAKS DB
GIFPPPPPQP	-0.62	46.5	1045.56	10	-1.3	523.786	17.93	856000	799000	806000	28100000	12500000	10500000	4	F4:5224	13	2	2	2	3	2	2	sp|P02814|SMR3B_HUMAN			PEAKS DB
GYGYGPYQPVPEQPLYPQPYQPQYQQYT	-1.50714	46.5	3348.54	28	0.4	1117.19	23.54				725000			4	F4:6672	1	0	0	0	1	0	0	sp|P02808|STAT_HUMAN			PEAKS DB
SQGPPPRPGKPEGSPSQGGNKPQ	-1.97391	46.49	2283.14	23	-2.8	762.05	10.99					594000	512000	6	F6:2863	2	0	0	0	0	1	1	sp|Q04118|PRB3_HUMAN			PEAKS DB
GPPPPPPGKP	-1.59	46.47	939.518	10	0.4	470.766	6.72	1990000	1730000	1590000	2750000	2780000	2290000	4	F4:1851	6	1	1	1	1	1	1	A0A087WV42|A0A087WV42_HUMAN:A0A087WZY1|A0A087WZY1_HUMAN:A0A0A0MT31|A0A0A0MT31_HUMAN:sp|P02810|PRPC_HUMAN			PEAKS DB
PEPAKSAPAPK	-1.19091	46.41	1091.6	11	-0.1	364.873	5.7	230000	432000	472000	1940000	420000	310000	4	F4:1371	13	1	2	4	2	1	3	sp|Q16778|H2B2E_HUMAN:sp|P62807|H2B1C_HUMAN:sp|O60814|H2B1K_HUMAN:sp|P06899|H2B1J_HUMAN:sp|P57053|H2BFS_HUMAN			PEAKS DB
DDGPQQGPPQQGGQQQQGPPPPQGKPQ	-2.26296	46.4	2775.3	27	5.2	926.109	16.24					91900		5	F5:4364	1	0	0	0	0	1	0	A0A087WV42|A0A087WV42_HUMAN:A0A087WZY1|A0A087WZY1_HUMAN:A0A0A0MT31|A0A0A0MT31_HUMAN:sp|P02810|PRPC_HUMAN			PEAKS DB
APEPHVEEDDDDELDSKL	-1.61111	46.35	2051.88	18	1.9	684.969	13.68				65000	35200		4	F4:4096	2	0	0	0	1	1	0	sp|P52566|GDIR2_HUMAN:F5H2R5|F5H2R5_HUMAN:F5H6Q0|F5H6Q0_HUMAN:F5H3P3|F5H3P3_HUMAN			PEAKS DB
GPYQPVPEQPLYPQPYQPQYQQY	-1.65652	46.35	2807.32	23	0.5	936.782	25.57				18200	15900	155000	6	F6:6967	4	0	0	0	1	1	2	sp|P02808|STAT_HUMAN			PEAKS DB
DGPQQGPPQQGGQQQQGPPPPQGKPQ	-2.21538	46.29	2660.27	26	-0.5	1331.14	15.88					12000		5	F5:4263	1	0	0	0	0	1	0	A0A087WV42|A0A087WV42_HUMAN:A0A087WZY1|A0A087WZY1_HUMAN:A0A0A0MT31|A0A0A0MT31_HUMAN:sp|P02810|PRPC_HUMAN			PEAKS DB
GPPPQEGNKPQRPPPPGRPQ	-2.3	46.27	2130.11	20	-2.7	1066.06	11.59				22600000	17800000	521000	6	F6:3047	5	0	0	0	2	2	1	sp|Q04118|PRB3_HUMAN:F5H7C1|F5H7C1_HUMAN			PEAKS DB
YGYGPYQPVPEQPLYPQPYQPQYQQYT	-1.54815	46.26	3291.52	27	1.6	1098.18	33.93				97000	43600	42400	5	F5:9097	3	0	0	0	1	1	1	sp|P02808|STAT_HUMAN			PEAKS DB
SHFELPHYPGL	-0.472727	46.24	1295.63	11	3.7	648.825	19.39				22800			4	F4:5630	1	0	0	0	1	0	0	sp|Q8TAX7|MUC7_HUMAN			PEAKS DB
GKVLPGVDALSNI	0.630769	46.22	1281.73	13	4.1	641.873	31.88					9180	3280	5	F5:8565	2	0	0	0	0	1	1	sp|P00558-2|PGK1_HUMAN:sp|P00558|PGK1_HUMAN			PEAKS DB
VPEQPLYPQPYQPQYQQYT	-1.6	46.15	2366.12	19	-5.5	1184.06	24.25				45900	7670	0	6	F6:6646	3	0	0	0	2	1	0	sp|P02808|STAT_HUMAN			PEAKS DB
ADAAPDEKVLDSGFR	-0.6	46.03	1589.77	15	1.7	530.93	23.29	6080			162000	71600		5	F5:6345	3	1	0	0	1	1	0	sp|P01833|PIGR_HUMAN			PEAKS DB
GPPPPGKPQGPPPQG	-1.68667	45.98	1406.73	15	-1.2	704.372	12.74		153000	116000				3	F3:3310	2	0	1	1	0	0	0	sp|P04280|PRP1_HUMAN:sp|P02812|PRB2_HUMAN:G3V1M9|G3V1M9_HUMAN:A0A0G2JRP6|A0A0G2JRP6_HUMAN			PEAKS DB
GRFGYGYGPYQPVPEQPLYPQP	-1.09545	45.96	2509.21	22	2.3	1255.61	21.01				17000	20200		4	F4:6094	2	0	0	0	1	1	0	sp|P02808|STAT_HUMAN			PEAKS DB
SPPGKPQGPPQQ	-2	45.91	1216.62	12	-0.6	609.317	6.39		346000	300000	0		408000	4	F4:1753	3	0	1	1	0	0	1	sp|P04280|PRP1_HUMAN:sp|P02812|PRB2_HUMAN:G3V1M9|G3V1M9_HUMAN:A0A0G2JRP6|A0A0G2JRP6_HUMAN:sp|P10163|PRB4_HUMAN			PEAKS DB
GPPPPAGGNPQQPQ	-1.64286	45.89	1340.65	14	-1.8	1341.65	7.12	7640000	7750000	5670000	14800000	14600000	10500000	4	F4:1975	13	2	2	2	2	3	2	sp|P04280|PRP1_HUMAN:sp|P02812|PRB2_HUMAN:G3V1M9|G3V1M9_HUMAN:A0A0G2JRP6|A0A0G2JRP6_HUMAN			PEAKS DB
QGPPLGGQQSQPS	-1.36923	45.78	1279.62	13	2	640.816	8.66	2970000	1710000	1820000	2750000	7680000	6810000	1	F1:2377	9	2	1	1	1	2	2	A0A087WV42|A0A087WV42_HUMAN:A0A087WZY1|A0A087WZY1_HUMAN:A0A0A0MT31|A0A0A0MT31_HUMAN:sp|P02810|PRPC_HUMAN			PEAKS DB
SQSPRSPPGKPQ	-2.05	45.75	1264.65	12	-2.5	633.332	5.92	775000	907000	943000	659000		494000	4	F4:1554	5	1	1	1	1	0	1	sp|P04280|PRP1_HUMAN			PEAKS DB
GGNQPQGPPPPPGKPQGPPPQGGNKPQ	-1.95185	45.73	2609.31	27	-2.8	870.775	13.92						2090000	6	F6:3753	1	0	0	0	0	0	1	sp|P04280|PRP1_HUMAN:sp|P02812|PRB2_HUMAN:G3V1M9|G3V1M9_HUMAN:A0A0G2JRP6|A0A0G2JRP6_HUMAN			PEAKS DB
SQGTPPPPGKPE	-1.76667	45.72	1190.59	12	-2.1	596.303	6.77	6400000	4990000	4590000	104000	8770000	7630000	1	F1:1844	11	2	2	2	1	2	2	sp|P10163|PRB4_HUMAN			PEAKS DB
GYGPYQPVPEQPLYPQPY	-1.2	45.62	2091.99	18	-0.2	1047	25.72				917000	633000	537000	6	F6:7050	6	0	0	0	2	2	2	sp|P02808|STAT_HUMAN			PEAKS DB
RQGPPLGGQQ	-1.56	45.62	1036.54	10	-0.7	519.278	11.33	8840000	10500000	8960000	957000	14400000	11900000	3	F3:2893	9	1	2	1	1	2	2	A0A087WV42|A0A087WV42_HUMAN:A0A087WZY1|A0A087WZY1_HUMAN:A0A0A0MT31|A0A0A0MT31_HUMAN:sp|P02810|PRPC_HUMAN			PEAKS DB
IPPPPPAPYGPGIFPPPPPQP	-0.609524	45.57	2129.13	21	2.5	1065.58	23.79				448000	215000	137000	4	F4:6820	6	0	0	0	2	2	2	sp|P02814|SMR3B_HUMAN			PEAKS DB
GPPSPPGKPQ	-1.7	45.55	960.503	10	-0.8	481.258	11.32	39000000	33700000	30600000		53300000	47400000	6	F6:2867	9	1	2	2	0	2	2	sp|P02812|PRB2_HUMAN			PEAKS DB
FGYGYGPYQPVPEQPLYPQPYQPQYQQYT	-1.35862	45.5	3495.61	29	1.4	1166.21	25.13				218000	65500	114000	4	F4:7134	3	0	0	0	1	1	1	sp|P02808|STAT_HUMAN			PEAKS DB
TLRETYGEMADC	-0.675	45.49	1387.57	12	1.6	694.796	19.54	4750	7420	2830				3	F3:5073	3	1	1	1	0	0	0	A0A0C4DGB6|A0A0C4DGB6_HUMAN:sp|P02768|ALBU_HUMAN			PEAKS DB
GRIPPPPPAP	-0.82	45.35	997.571	10	-0.5	499.793	9.6		12600		225000	78900	102000	4	F4:2865	4	0	1	0	1	1	1	sp|P02814|SMR3B_HUMAN			PEAKS DB
QSQGPPPPPGKPE	-1.96923	45.3	1314.66	13	0.6	658.336	14.35		163000					2	F2:3704	1	0	1	0	0	0	0	sp|P10163|PRB4_HUMAN:E7EXA8|E7EXA8_HUMAN			PEAKS DB
DVEVGRTICT	0.21	45.22	1091.53	10	-0.1	546.771	18.41	75100		71600				3	F3:4817	2	1	0	1	0	0	0	sp|P01036|CYTS_HUMAN:sp|P01037|CYTN_HUMAN			PEAKS DB
HREFPFYGDYGS	-1.24167	45.16	1473.63	12	3.5	737.824	26.59				26900	18600	13400	5	F5:7200	3	0	0	0	1	1	1	sp|P15515|HIS1_HUMAN			PEAKS DB
GPPPQGGNKPQGPPPPGKPQGPPPQGDKSR	-2	45.14	2950.52	30	-4.5	984.508	12.24					189000	28500	6	F6:3243	2	0	0	0	0	1	1	sp|P04280|PRP1_HUMAN:sp|P02812|PRB2_HUMAN:G3V1M9|G3V1M9_HUMAN:A0A0G2JRP6|A0A0G2JRP6_HUMAN			PEAKS DB
GPPPQGDKSRSP	-2.01667	45.1	1221.61	12	1.5	611.813	0.44	239000	75300	25800	474000	36600	31900	4	F4:82	10	1	1	1	4	1	2	sp|P04280|PRP1_HUMAN:sp|P02812|PRB2_HUMAN:G3V1M9|G3V1M9_HUMAN:A0A0G2JRP6|A0A0G2JRP6_HUMAN			PEAKS DB
VPEQPLYPQPYQPQ	-1.43571	44.95	1682.83	14	1.9	842.424	16.09		22400	13900	796000	394000	316000	4	F4:4682	5	0	1	1	1	1	1	sp|P02808|STAT_HUMAN			PEAKS DB
QPLYPQPYQPQYQQYTF	-1.57059	44.9	2188.03	17	3.6	1095.02	33.44				10400	44600		5	F5:8956	2	0	0	0	1	1	0	sp|P02808|STAT_HUMAN			PEAKS DB
APPQPFGPGFVPPPPPPPYGPG	-0.636364	44.83	2166.09	22	0.8	1084.06	24.87				96100		43000	4	F4:7051	2	0	0	0	1	0	1	sp|P02814|SMR3B_HUMAN			PEAKS DB
DVSQEESLF	-0.533333	44.82	1052.47	9	3.3	527.242	19.22	11000			19200	8210	5030	4	F4:5588	4	1	0	0	1	1	1	sp|P10163|PRB4_HUMAN:E7EXA8|E7EXA8_HUMAN			PEAKS DB
SHRPPPPPGKPERPPPQGGNQSQ	-2.2087	44.82	2441.23	23	-4.7	814.745	12.01					18600		5	F5:3142	1	0	0	0	0	1	0	sp|P10163|PRB4_HUMAN			PEAKS DB
GRFGYGYGPYQPVPEQPLYPQPYQPQ	-1.30769	44.79	3025.44	26	0.3	1513.73	21.42				1390000	1070000	760000	4	F4:6150	6	0	0	0	2	2	2	sp|P02808|STAT_HUMAN			PEAKS DB
LDEERQGPPLGGQQSQPSAGDGNQDDGPQQGPPQQGGQQQQGPPPPQGKPQGPPQQGGQQQ	-1.9918	44.76	6226.87	61	-2.2	1557.72	10.94				0			4	F4:3315	0	0	0	0	0	0	0	A0A087WV42|A0A087WV42_HUMAN:A0A087WZY1|A0A087WZY1_HUMAN			PEAKS DB
ESPSLIAGNPQGPSPQGGNKPQGPPPPPGKPQ	-1.39375	44.76	3111.57	32	-2.4	1038.2	11.88				94500	49300		4	F4:3583	2	0	0	0	1	1	0	sp|P04280|PRP1_HUMAN:G3V1M9|G3V1M9_HUMAN			PEAKS DB
PPPPGRPQGPPPPGGNPQQPLPPPAGKPQ	-1.59655	44.69	2853.5	29	0	952.175	10.8				679000	308000	240000	4	F4:3218	3	0	0	0	1	1	1	sp|Q04118|PRB3_HUMAN:F5H7C1|F5H7C1_HUMAN			PEAKS DB
GPPPPQGKPQ	-1.97	44.6	1001.53	10	-0.1	501.772	1.81	42000000	42400000	42900000	96600000	41200000	31900000	4	F4:1059	15	2	2	2	3	3	3	A0A087WV42|A0A087WV42_HUMAN:A0A087WZY1|A0A087WZY1_HUMAN:A0A0A0MT31|A0A0A0MT31_HUMAN:sp|P02810|PRPC_HUMAN			PEAKS DB
KTYETTLEKC	-1.19	44.59	1214.59	10	1.6	608.301	14.48			30400				3	F3:3760	1	0	0	1	0	0	0	A0A0C4DGB6|A0A0C4DGB6_HUMAN:sp|P02768|ALBU_HUMAN			PEAKS DB
GPPPQGDKSQSPRSPPGKPQ	-2.055	44.44	2041.03	20	-1.3	1021.52	11.01					833000	753000	5	F5:2785	2	0	0	0	0	1	1	sp|P04280|PRP1_HUMAN			PEAKS DB
GPPPHPGKPQ	-1.94	44.37	1010.53	10	-0.9	506.271	7.62	524000	12400000	10100000	44300000	24200000	21300000	5	F5:1860	13	1	2	2	2	3	3	sp|Q04118|PRB3_HUMAN:F5H7C1|F5H7C1_HUMAN			PEAKS DB
YPPGPLAPPQPFGPGF	-0.375	44.35	1637.82	16	1	819.92	26.48				130000	84000	48100	4	F4:7414	3	0	0	0	1	1	1	sp|P02814|SMR3B_HUMAN			PEAKS DB
IGRFGYGYGPYQPVPEQPLYPQ	-0.818182	44.34	2525.24	22	3.6	1263.63	25.49				21900		3490	6	F6:6951	2	0	0	0	1	0	1	sp|P02808|STAT_HUMAN			PEAKS DB
GPPQQEGNNPQGPPPPAGGNPQQPQAPPA	-1.69655	44.31	2823.33	29	1.7	942.12	16.96				244000	147000	87400	6	F6:4723	3	0	0	0	1	1	1	sp|P04280|PRP1_HUMAN:sp|P02812|PRB2_HUMAN:G3V1M9|G3V1M9_HUMAN:A0A0G2JRP6|A0A0G2JRP6_HUMAN			PEAKS DB
GRPPRPAQGQQPPQ	-2.14286	44.3	1512.79	14	0.7	757.402	10.72	0	46100	57200		150000	170000	5	F5:2745	4	0	1	1	0	1	1	sp|P10163|PRB4_HUMAN:E7EXA8|E7EXA8_HUMAN			PEAKS DB
GPPPPGKPQGPPPAGG	-1.275	44.28	1406.73	16	-1.2	704.372	7.16	179000				369000		1	F1:1984	2	1	0	0	0	1	0	sp|P10163|PRB4_HUMAN:E7EXA8|E7EXA8_HUMAN			PEAKS DB
EKNPLPSKETI	-1.33636	44.27	1254.68	11	-0.1	628.348	15.39				156000	77500	49700	6	F6:4242	3	0	0	0	1	1	1	sp|P62328|TYB4_HUMAN			PEAKS DB
GYGYGPYQPVPEQPLYPQPYQPQYQQY	-1.53704	44.12	3247.49	27	3	1083.51	27.15				2040000	999000	921000	6	F6:7342	3	0	0	0	1	1	1	sp|P02808|STAT_HUMAN			PEAKS DB
GPPPPPGKPQGPPPQ	-1.76667	44.11	1446.76	15	-1.6	724.387	13.24	591000	356000	349000		3150000	2970000	6	F6:3571	6	1	1	1	0	2	1	sp|P04280|PRP1_HUMAN:sp|P02812|PRB2_HUMAN:G3V1M9|G3V1M9_HUMAN:A0A0G2JRP6|A0A0G2JRP6_HUMAN			PEAKS DB
QSQGPPPRPGKPE	-2.19231	44.1	1373.71	13	-1.5	687.859	6.14			3120000	4790000	7200000	5550000	4	F4:1663	4	0	0	1	1	1	1	sp|Q04118|PRB3_HUMAN:F5H7C1|F5H7C1_HUMAN			PEAKS DB
GKPQGPPQQEGNNPQ	-2.4	44.08	1574.74	15	-1.3	788.378	6.24	655000	1410000	1270000		2220000	1830000	1	F1:1679	5	1	1	1	0	1	1	sp|P04280|PRP1_HUMAN:sp|P02812|PRB2_HUMAN:G3V1M9|G3V1M9_HUMAN:A0A0G2JRP6|A0A0G2JRP6_HUMAN			PEAKS DB
GGNPQQPLPPPAGKPQ	-1.44375	44.05	1581.83	16	1.5	791.922	8.82	117000	100000	84400		736000	557000	1	F1:2396	5	1	1	1	0	1	1	sp|Q04118|PRB3_HUMAN:F5H7C1|F5H7C1_HUMAN			PEAKS DB
S(+42.01)ETAPAAPAAPAPAEKTPV	-0.226316	44.03	1816.92	19	0.4	909.466	23.28				97100	36200	32300	5	F5:6335	3	0	0	0	1	1	1	sp|P10412|H14_HUMAN	Acetylation (Protein N-term)	S1:Acetylation (Protein N-term):1000.00	PEAKS DB
PGIFPPPPPQP	-0.709091	43.94	1142.61	11	-3.1	572.312	18.62	41500		42400	1940000	900000	857000	4	F4:5331	9	1	0	2	2	2	2	sp|P02814|SMR3B_HUMAN			PEAKS DB
APPAGKPQGPPPPPQGGRPP	-1.47	43.91	1899.01	20	-1.3	634.01	14.06	22500			1060000	641000	752000	6	F6:3795	4	1	0	0	1	1	1	sp|P10163|PRB4_HUMAN:E7EXA8|E7EXA8_HUMAN			PEAKS DB
GGNQPQGPPPPPGKPQGPPQQGGNRPQ	-2.04444	43.86	2668.32	27	0.1	890.446	16.31					468000		5	F5:4401	1	0	0	0	0	1	0	sp|P04280|PRP1_HUMAN			PEAKS DB
QPVPEQPLYPQPYQPQYQQYTF	-1.48636	43.85	2738.3	22	0.9	913.775	24.04				202000	49000	55100	4	F4:6799	4	0	0	0	2	1	1	sp|P02808|STAT_HUMAN			PEAKS DB
SQGPPPRPGKPEGSPS	-1.7875	43.8	1573.78	16	-4	787.896	13.06		0			0	128000	2	F2:3380	1	0	0	0	0	0	1	sp|Q04118|PRB3_HUMAN			PEAKS DB
DEERQGPPLGGQQSQPS	-1.92941	43.77	1808.83	17	1	905.423	14.72		7550	5240				3	F3:3837	2	0	1	1	0	0	0	A0A087WV42|A0A087WV42_HUMAN:A0A087WZY1|A0A087WZY1_HUMAN:A0A0A0MT31|A0A0A0MT31_HUMAN:sp|P02810|PRPC_HUMAN			PEAKS DB
AAPDEKVLDSGFR	-0.561538	43.77	1403.7	13	-0.3	702.859	11.95	1140			29800		0	4	F4:3635	2	1	0	0	1	0	0	sp|P01833|PIGR_HUMAN			PEAKS DB
AM(+15.99)GIM(+15.99)NSFVNDIFER	0.313333	43.75	1774.8	15	1.2	888.409	27.94		386	1120				3	F3:7068	2	0	1	1	0	0	0	sp|Q93079|H2B1H_HUMAN:sp|P23527|H2B1O_HUMAN:sp|Q5QNW6|H2B2F_HUMAN:sp|Q5QNW6-2|H2B2F_HUMAN:sp|Q16778|H2B2E_HUMAN:sp|P62807|H2B1C_HUMAN:sp|O60814|H2B1K_HUMAN:sp|P06899|H2B1J_HUMAN:sp|P57053|H2BFS_HUMAN	Oxidation (M)	M2:Oxidation (M):1000.00;M5:Oxidation (M):1000.00	PEAKS DB
DYGSNYLYDN	-1.53	43.72	1222.48	10	0.9	612.247	15.21	34200	16400		36000	19900	12500	1	F1:4077	5	1	1	0	1	1	1	sp|P15515|HIS1_HUMAN			PEAKS DB
QPLPPPAGKPQ	-1.24545	43.69	1128.63	11	-0.6	565.322	7.5	13800000	9520000	10200000	57100000	34500000	34800000	4	F4:2391	7	1	1	1	2	1	1	sp|Q04118|PRB3_HUMAN:F5H7C1|F5H7C1_HUMAN			PEAKS DB
GYGPYQPVPEQPLYPQPYQPQY	-1.43182	43.67	2608.23	22	0.3	870.417	25.88					316000	226000	6	F6:7154	2	0	0	0	0	1	1	sp|P02808|STAT_HUMAN			PEAKS DB
GRPQGPPQGQSP	-1.95	43.65	1204.59	12	-6.3	603.301	10.66						29900	6	F6:2786	1	0	0	0	0	0	1	A0A087WV42|A0A087WV42_HUMAN:A0A087WZY1|A0A087WZY1_HUMAN:A0A0A0MT31|A0A0A0MT31_HUMAN:sp|P02810|PRPC_HUMAN			PEAKS DB
GPPPQGGRPQGPPQ	-1.87143	43.64	1368.69	14	-3	685.35	11.93	0	98800	73900				3	F3:3088	2	0	1	1	0	0	0	A0A087WV42|A0A087WV42_HUMAN:A0A087WZY1|A0A087WZY1_HUMAN:A0A0A0MT31|A0A0A0MT31_HUMAN:sp|P02810|PRPC_HUMAN			PEAKS DB
RFGYGYGPYQPVPEQPLYPQPYQPQYQQYTF	-1.32581	43.6	3798.78	31	1.8	1267.27	25.73				114000			4	F4:7260	1	0	0	0	1	0	0	sp|P02808|STAT_HUMAN			PEAKS DB
YQPVPEQPLYPQPYQPQYQQY	-1.71905	43.6	2653.25	21	3.6	1327.64	25.24				14100		76100	6	F6:6907	3	0	0	0	1	0	2	sp|P02808|STAT_HUMAN			PEAKS DB
GPPPPGGNPQQPLPPPAG	-1.16111	43.58	1673.85	18	0.5	837.934	18.08		17900		223000	87400	76900	6	F6:4980	4	0	1	0	1	1	1	sp|Q04118|PRB3_HUMAN:F5H7C1|F5H7C1_HUMAN			PEAKS DB
PGKPQGPPQQEGNKPQ	-2.375	43.54	1685.85	16	-1.2	562.956	6.05			109000	0			4	F4:1620	1	0	0	1	0	0	0	sp|P10163|PRB4_HUMAN			PEAKS DB
GPYPPGPLAPPQP	-0.861538	43.46	1286.67	13	1.7	644.341	17.19				117000	64900	35100	4	F4:4983	3	0	0	0	1	1	1	sp|P02814|SMR3B_HUMAN			PEAKS DB
GPSPQGGNKPQGPPPPPGKPQ	-1.85714	43.44	2018.03	21	1.3	673.684	14.63		20100	17400		555000		5	F5:3876	3	0	1	1	0	1	0	sp|P04280|PRP1_HUMAN:G3V1M9|G3V1M9_HUMAN			PEAKS DB
LDEERQGPPL	-1.45	43.41	1152.58	10	-0.8	577.295	9.59		101000		448000		161000	4	F4:2877	3	0	1	0	1	0	1	A0A087WV42|A0A087WV42_HUMAN:A0A087WZY1|A0A087WZY1_HUMAN:A0A0A0MT31|A0A0A0MT31_HUMAN			PEAKS DB
IDEERQGPPL	-1.38	43.41	1152.58	10	-0.8	577.295	9.59		101000		448000		161000	4	F4:2877	3	0	1	0	1	0	1	sp|P02810|PRPC_HUMAN			PEAKS DB
GPPPQGGNKPQGPPPPGKPQ	-1.91	43.4	1931	20	-3.6	966.505	13.88	5560000	3420000	3340000	2630000	35200000	34700000	2	F2:3588	11	2	2	2	1	2	2	sp|P04280|PRP1_HUMAN:sp|P02812|PRB2_HUMAN:G3V1M9|G3V1M9_HUMAN:A0A0G2JRP6|A0A0G2JRP6_HUMAN			PEAKS DB
S(+42.01)DKPDMAEIEKFDKS	-1.42667	43.4	1780.82	15	2.4	594.615	15.61				19400		5490	4	F4:4617	2	0	0	0	1	0	1	sp|P62328|TYB4_HUMAN	Acetylation (Protein N-term)	S1:Acetylation (Protein N-term):1000.00	PEAKS DB
VKQPSQPPPQEIF	-1.04615	43.39	1493.79	13	-0.2	747.901	13.44				17700			4	F4:4036	1	0	0	0	1	0	0	sp|Q9UBC9|SPRR3_HUMAN:B1AN48|B1AN48_HUMAN			PEAKS DB
RFGYGYGPYQPVPEQPLYPQPYQPQYQQYT	-1.46333	43.38	3651.71	30	1.2	1218.25	22.96				98300	47900		4	F4:6546	2	0	0	0	1	1	0	sp|P02808|STAT_HUMAN			PEAKS DB
GGRPHRPPQGQPPQ	-2.27857	43.36	1507.78	14	-1.9	754.894	5.87	0	363000		2230000	282000	445000	4	F4:1552	4	0	1	0	1	1	1	sp|Q04118|PRB3_HUMAN:F5H7C1|F5H7C1_HUMAN			PEAKS DB
QGPPQQGGQQQQ	-2.40833	43.33	1279.59	12	0	640.801	8.74	1370000	2900000	2600000		553000	390000	5	F5:2169	7	2	1	1	0	2	1	A0A087WV42|A0A087WV42_HUMAN:A0A087WZY1|A0A087WZY1_HUMAN:A0A0A0MT31|A0A0A0MT31_HUMAN:sp|P02810|PRPC_HUMAN			PEAKS DB
PQQGGHPRPP	-2.19	43.33	1069.54	10	-2.9	535.777	11.07		41200000		157000			2	F2:2860	2	0	1	0	1	0	0	A0A087WV42|A0A087WV42_HUMAN:A0A087WZY1|A0A087WZY1_HUMAN:A0A0A0MT31|A0A0A0MT31_HUMAN:sp|P02810|PRPC_HUMAN			PEAKS DB
SQGPPPPGKPQ	-1.86364	43.29	1088.56	11	-2.9	545.286	11.07		546000	1480000				2	F2:2841	2	0	1	1	0	0	0	sp|P02812|PRB2_HUMAN			PEAKS DB
QGPPPPQGKPQGPPQQGGQQQ	-2.14762	43.24	2135.05	21	-4.3	1068.53	12						669000	6	F6:3322	1	0	0	0	0	0	1	A0A087WV42|A0A087WV42_HUMAN:A0A087WZY1|A0A087WZY1_HUMAN			PEAKS DB
GPPPPPGKPQ	-1.78	43.05	970.524	10	3.6	486.271	16.56	293000000	617000000	552000000	316000000	722000000	23700000	4	F4:4618	22	2	2	2	8	5	3	sp|P04280|PRP1_HUMAN:sp|P02812|PRB2_HUMAN:G3V1M9|G3V1M9_HUMAN:A0A0G2JRP6|A0A0G2JRP6_HUMAN			PEAKS DB
YGPYQPVPEQPLYPQPYQPQYQQYTF	-1.43462	43.03	3218.5	26	2.2	1073.84	25.89				686000	273000	233000	4	F4:7281	3	0	0	0	1	1	1	sp|P02808|STAT_HUMAN			PEAKS DB
HEKHHSHREFPFY	-2.02308	43	1749.81	13	1.2	875.913	16.38					1990000	1380000	5	F5:4387	3	0	0	0	0	2	1	sp|P15515|HIS1_HUMAN			PEAKS DB
VPEQPLYPQPYQPQYQQYTF	-1.38	42.97	2513.19	20	-0.3	1257.6	34.1				48600	27600	20900	5	F5:9127	6	0	0	0	2	2	2	sp|P02808|STAT_HUMAN			PEAKS DB
GPPQQEGNNPQGPPPPAGGNPQQPQAPPAGQPQGPPRPP	-1.78205	42.87	3834.86	39	2	959.723	18.31						36200	6	F6:5060	1	0	0	0	0	0	1	sp|P04280|PRP1_HUMAN:sp|P02812|PRB2_HUMAN:G3V1M9|G3V1M9_HUMAN:A0A0G2JRP6|A0A0G2JRP6_HUMAN			PEAKS DB
QFLDEERQGPPLGGQQ	-1.4375	42.84	1797.86	16	1.1	899.941	13.64	7580	7710	7270		98300		1	F1:3671	4	1	1	1	0	1	0	A0A087WV42|A0A087WV42_HUMAN:A0A087WZY1|A0A087WZY1_HUMAN:A0A0A0MT31|A0A0A0MT31_HUMAN			PEAKS DB
QFIDEERQGPPLGGQQ	-1.39375	42.84	1797.86	16	1.1	899.941	13.64	7580	7710	7270		98300		1	F1:3671	4	1	1	1	0	1	0	sp|P02810|PRPC_HUMAN			PEAKS DB
GPPQQGGHPPPPQGRP	-1.9375	42.81	1602.8	16	-5.6	802.404	11.92			0				3	F3:3078	0	0	0	0	0	0	0	A0A087WV42|A0A087WV42_HUMAN:A0A087WZY1|A0A087WZY1_HUMAN:A0A0A0MT31|A0A0A0MT31_HUMAN:sp|P02810|PRPC_HUMAN			PEAKS DB
SPPGKPQGPPQQEGNNPQGPPPPAGGNPQ	-1.87586	42.77	2825.35	29	-1.2	1413.68	14.79				171000		166000	6	F6:4053	2	0	0	0	1	0	1	sp|P04280|PRP1_HUMAN:sp|P02812|PRB2_HUMAN:G3V1M9|G3V1M9_HUMAN:A0A0G2JRP6|A0A0G2JRP6_HUMAN			PEAKS DB
RHPYFYAPELLFFAK	-0.0866667	42.74	1897.99	15	0.2	950.001	26.52	9360			9270			1	F1:6409	3	2	0	0	1	0	0	A0A0C4DGB6|A0A0C4DGB6_HUMAN:sp|P02768|ALBU_HUMAN			PEAKS DB
NLLNRIIDDMVEQ	-0.215385	42.73	1571.8	13	4.5	786.91	30.67				10100			4	F4:8515	1	0	0	0	1	0	0	sp|Q8TAX7|MUC7_HUMAN			PEAKS DB
YQPVPEQPLYPQPYQPQY	-1.54444	42.68	2234.07	18	2.3	1118.04	31.39					4490	0	5	F5:8458	1	0	0	0	0	1	0	sp|P02808|STAT_HUMAN			PEAKS DB
AAPDEKVLDSGF	-0.233333	42.66	1247.6	12	4.2	624.81	25.6					9730		5	F5:6955	1	0	0	0	0	1	0	sp|P01833|PIGR_HUMAN			PEAKS DB
GPPPPGKPQGPPPAGGNPQQPQ	-1.70909	42.59	2099.05	22	-0.6	1050.53	16.1					36400		5	F5:4308	1	0	0	0	0	1	0	sp|P10163|PRB4_HUMAN:E7EXA8|E7EXA8_HUMAN			PEAKS DB
DVSQEDVPL	-0.466667	42.56	1000.47	9	0.9	501.243	14.97				23500	5590		4	F4:4447	2	0	0	0	1	1	0	A0A087WV42|A0A087WV42_HUMAN:A0A087WZY1|A0A087WZY1_HUMAN:A0A0A0MT31|A0A0A0MT31_HUMAN:sp|P02810|PRPC_HUMAN			PEAKS DB
YPPGPLAPPQPF	-0.533333	42.48	1279.66	12	1.2	1280.67	32.85				3920000	2760000	1390000	5	F5:8851	6	0	0	0	2	2	2	sp|P02814|SMR3B_HUMAN			PEAKS DB
GYGPYQPVPEQPL	-0.946154	42.47	1443.7	13	1.8	722.86	23.2	80800	67300	52900	3760000	1770000	981000	6	F6:6335	6	1	1	1	1	1	1	sp|P02808|STAT_HUMAN			PEAKS DB
PQAPPAGQPQGPP	-1.33077	42.46	1240.62	13	0.2	621.317	8.89	24300			0			1	F1:2447	1	1	0	0	0	0	0	sp|P04280|PRP1_HUMAN:sp|P02812|PRB2_HUMAN:G3V1M9|G3V1M9_HUMAN:A0A0G2JRP6|A0A0G2JRP6_HUMAN			PEAKS DB
GNPQGPSPQGGNKPQGPPPPPGKPQGPPPQ	-1.89	42.41	2890.45	30	0.6	964.488	17.47					90800		5	F5:4733	1	0	0	0	0	1	0	sp|P04280|PRP1_HUMAN:G3V1M9|G3V1M9_HUMAN			PEAKS DB
GPYQPVPEQPLYPQPYQPQYQQYT	-1.61667	42.4	2908.37	24	5.9	970.468	32.37				49400	21100	18500	5	F5:8689	3	0	0	0	1	1	1	sp|P02808|STAT_HUMAN			PEAKS DB
QPVPEQPLYPQPYQPQYQQYT	-1.69048	42.31	2591.23	21	0.3	864.752	20.12				188000	110000	80400	4	F4:5800	6	0	0	0	2	2	2	sp|P02808|STAT_HUMAN			PEAKS DB
AGDGNQDDGPQQGPPQQGGQQQQ	-2.21304	42.28	2333.99	23	-1.1	779.002	14.43		29000					2	F2:3757	1	0	1	0	0	0	0	A0A087WV42|A0A087WV42_HUMAN:A0A087WZY1|A0A087WZY1_HUMAN:A0A0A0MT31|A0A0A0MT31_HUMAN:sp|P02810|PRPC_HUMAN			PEAKS DB
FYNELRVAPEEHPV	-0.671429	42.22	1698.84	14	0.7	850.426	20.18						14600	6	F6:5584	1	0	0	0	0	0	1	sp|P60709|ACTB_HUMAN:sp|P63261|ACTG_HUMAN			PEAKS DB
GKPQGPPQQGGQQQ	-2.23571	42.22	1433.7	14	1	717.857	8.7		12900			2380	0	5	F5:2231	2	0	1	0	0	1	0	A0A087WV42|A0A087WV42_HUMAN:A0A087WZY1|A0A087WZY1_HUMAN			PEAKS DB
GDKSQSPRSPPGKPQ	-2.16	42.14	1564.8	15	-2.4	783.403	5.9	0						1	F1:1540	0	0	0	0	0	0	0	sp|P04280|PRP1_HUMAN			PEAKS DB
S(+42.01)DKPDM(+15.99)AEIEKF	-1.1	42.11	1466.66	12	1.1	734.338	13.68	6980			63500	50100	57500	4	F4:4070	4	1	0	0	1	1	1	sp|P62328|TYB4_HUMAN	Acetylation (Protein N-term); Oxidation (M)	S1:Acetylation (Protein N-term):1000.00;M6:Oxidation (M):1000.00	PEAKS DB
YPQPYQPQYQQY	-2.29167	42.02	1601.71	12	1.7	801.866	20.74	15700		13100	839000	322000	249000	6	F6:5680	5	1	0	1	1	1	1	sp|P02808|STAT_HUMAN			PEAKS DB
GPPPQGGNKPQGPPPPGKPQGPPPQ	-1.876	42	2407.24	25	-1.4	803.419	7.63				2580000	1680000		4	F4:2202	2	0	0	0	1	1	0	sp|P04280|PRP1_HUMAN:sp|P02812|PRB2_HUMAN:G3V1M9|G3V1M9_HUMAN:A0A0G2JRP6|A0A0G2JRP6_HUMAN			PEAKS DB
GNPQQPQAPPAGKPQ	-1.77333	41.99	1513.76	15	0.7	757.89	12.13			20400			63100	6	F6:3221	2	0	0	1	0	0	1	sp|P10163|PRB4_HUMAN:E7EXA8|E7EXA8_HUMAN			PEAKS DB
GPPPQGGNKPQGPPPPGKPQGPPPQGDKS	-1.91379	41.93	2794.41	29	-1	932.476	14.63					357000		5	F5:3932	1	0	0	0	0	1	0	sp|P04280|PRP1_HUMAN:sp|P02812|PRB2_HUMAN:G3V1M9|G3V1M9_HUMAN:A0A0G2JRP6|A0A0G2JRP6_HUMAN			PEAKS DB
YGYGPYQPVPEQP	-1.33846	41.86	1493.68	13	1.8	747.85	16.33				23700	10500	8480	4	F4:4808	3	0	0	0	1	1	1	sp|P02808|STAT_HUMAN			PEAKS DB
GRFGYGYGPYQPVPEQPLYPQPYQPQYQQYT	-1.42903	41.86	3708.73	31	1.8	1237.25	22.88				245000	124000	83000	4	F4:6510	3	0	0	0	1	1	1	sp|P02808|STAT_HUMAN			PEAKS DB
GRPQGPPQQ	-2.28889	41.75	963.489	9	-0.9	482.751	7.25	735000	22900000	22900000	534000	8270000	7680000	6	F6:1786	8	1	2	2	1	1	1	A0A087WV42|A0A087WV42_HUMAN:A0A087WZY1|A0A087WZY1_HUMAN:A0A0A0MT31|A0A0A0MT31_HUMAN:sp|P02810|PRPC_HUMAN			PEAKS DB
GRFGYGYGPYQPVPEQPLYPQPYQPQYQ	-1.38571	41.71	3316.56	28	-2.6	1106.53	25.8				121000		48400	6	F6:7053	2	0	0	0	1	0	1	sp|P02808|STAT_HUMAN			PEAKS DB
YGPYQPVPEQPLYPQP	-1.24375	41.7	1871.91	16	2.6	936.962	30.71				406000	214000	147000	5	F5:8247	3	0	0	0	1	1	1	sp|P02808|STAT_HUMAN			PEAKS DB
GPPPHPGKPE	-1.94	41.61	1011.51	10	-2.7	506.763	7.62	207000	16200000	22000000	603000	36400000	30300000	6	F6:2136	15	1	3	3	1	3	4	sp|P10163|PRB4_HUMAN:sp|Q04118|PRB3_HUMAN:E7EXA8|E7EXA8_HUMAN:F5H7C1|F5H7C1_HUMAN			PEAKS DB
SPQSPPGKPQ	-1.93	41.54	1021.52	10	-2.6	511.766	8.39		18800000	300000		8900000	7710000	6	F6:2154	7	0	2	1	0	2	2	sp|P04280|PRP1_HUMAN			PEAKS DB
SPPGKPQGPPPQGGKPQGPPPQGGNKPQ	-1.925	41.52	2710.39	28	-2.1	904.47	12.07						497000	6	F6:3256	1	0	0	0	0	0	1	A0A0G2JRP6|A0A0G2JRP6_HUMAN			PEAKS DB
GPPQQGGHPPPPQGRPQGPPQ	-1.98095	41.5	2110.05	21	-2.4	704.354	12.75						1180000	6	F6:3380	1	0	0	0	0	0	1	A0A087WV42|A0A087WV42_HUMAN:A0A087WZY1|A0A087WZY1_HUMAN:A0A0A0MT31|A0A0A0MT31_HUMAN:sp|P02810|PRPC_HUMAN			PEAKS DB
SLPRFPSVSLQEAS	-0.107143	41.46	1516.79	14	1	759.402	24.59				33100	18000	12800	6	F6:6729	3	0	0	0	1	1	1	sp|Q16378|PROL4_HUMAN:A0A087WY73|A0A087WY73_HUMAN			PEAKS DB
GPPPAGGNPQ	-1.28	41.45	890.425	10	1	446.219	7.79	1930000	1360000	1330000	776000	985000	367000	5	F5:2123	7	1	1	1	1	2	1	sp|P10163|PRB4_HUMAN:E7EXA8|E7EXA8_HUMAN			PEAKS DB
SPQSPPGKPQGPPPQGGNQPQGPPPPPGKPQGPPPQGGNKPQ	-1.92143	41.41	4089.06	42	2.8	1023.27	17.98				4140000	2310000	1740000	5	F5:4849	3	0	0	0	1	1	1	sp|P04280|PRP1_HUMAN			PEAKS DB
GPPPPQGKPQGPPQQ	-2.02	41.4	1508.77	15	-0.3	755.394	13.65		138000	119000		382000		2	F2:3510	3	0	1	1	0	1	0	A0A087WV42|A0A087WV42_HUMAN:A0A087WZY1|A0A087WZY1_HUMAN:A0A0A0MT31|A0A0A0MT31_HUMAN:sp|P02810|PRPC_HUMAN			PEAKS DB
GPPQQGGHPPPPQGRPQGPPQQGGHP	-1.95	41.39	2586.26	26	-1.1	863.093	6.95				1270000			4	F4:1936	1	0	0	0	1	0	0	A0A087WV42|A0A087WV42_HUMAN:A0A087WZY1|A0A087WZY1_HUMAN:A0A0A0MT31|A0A0A0MT31_HUMAN:sp|P02810|PRPC_HUMAN			PEAKS DB
GPPPPAGGNPQQPQAPPAGQPQGPPRPPQGGRPS	-1.59118	41.33	3270.64	34	-2.6	1091.22	16.14						11600000	6	F6:4536	2	0	0	0	0	0	2	sp|P04280|PRP1_HUMAN:sp|P02812|PRB2_HUMAN:G3V1M9|G3V1M9_HUMAN:A0A0G2JRP6|A0A0G2JRP6_HUMAN			PEAKS DB
SLSTFQQMWI	0.28	41.24	1239.6	10	0.6	620.806	28.39				22700			4	F4:7915	1	0	0	0	1	0	0	sp|P60709|ACTB_HUMAN:sp|P63261|ACTG_HUMAN			PEAKS DB
ASVDSGSSEEQGGSSRALVSTLVPLG	-0.0153846	41.16	2489.22	26	1.5	1245.62	22.23				166000			4	F4:6378	1	0	0	0	1	0	0	sp|P01833|PIGR_HUMAN			PEAKS DB
GPPQQGGHPPPPQGRPQGPPQQGGHPRPP	-2.01379	41.11	2936.47	29	-2.7	979.826	13.31				4970000	22400000	2590000	6	F6:3506	4	0	0	0	1	2	1	A0A087WV42|A0A087WV42_HUMAN:A0A087WZY1|A0A087WZY1_HUMAN:A0A0A0MT31|A0A0A0MT31_HUMAN:sp|P02810|PRPC_HUMAN			PEAKS DB
GKPQGPPQQGGQQQQ	-2.32	41.07	1561.76	15	-1.4	781.886	9.88		15200			0		2	F2:2541	1	0	1	0	0	0	0	A0A087WV42|A0A087WV42_HUMAN:A0A087WZY1|A0A087WZY1_HUMAN			PEAKS DB
LDNLGNDLSNVVDKLEPVLHEGLE	-0.266667	41.05	2631.34	24	-1.4	878.119	32.86				3000			4	F4:9066	1	0	0	0	1	0	0	sp|Q96DR5|BPIA2_HUMAN			PEAKS DB
LAPPQPFGPG	-0.23	40.98	979.513	10	1.7	490.764	16.4				59700	12300	23700	4	F4:4796	5	0	0	0	2	1	2	sp|P02814|SMR3B_HUMAN			PEAKS DB
FGYGYGPYQPVPEQPLYPQPYQPQYQQYTF	-1.22	40.91	3642.68	30	4.9	1215.24	36.41				491000	30100	205000	5	F5:9735	3	0	0	0	1	1	1	sp|P02808|STAT_HUMAN			PEAKS DB
VSDGVIKVF	1.25556	40.89	962.544	9	1	482.28	16.87				23600	7840	8240	4	F4:4939	3	0	0	0	1	1	1	sp|P23528|COF1_HUMAN:E9PK25|E9PK25_HUMAN:E9PS23|E9PS23_HUMAN:E9PP50|E9PP50_HUMAN			PEAKS DB
QQGGHQQGPPPPPPGKPQ	-2.07778	40.86	1830.91	18	-1	611.311	12.79		194000	148000		1020000		2	F2:3282	3	0	1	1	0	1	0	A0A087WV42|A0A087WV42_HUMAN:A0A087WZY1|A0A087WZY1_HUMAN:A0A0A0MT31|A0A0A0MT31_HUMAN:sp|P02810|PRPC_HUMAN			PEAKS DB
SQTVSHGGAREQGQTQTQPGSGQR	-1.61667	40.84	2481.17	24	0.6	828.063	9.81					0		5	F5:2515	0	0	0	0	0	0	0	sp|Q9UBG3|CRNN_HUMAN			PEAKS DB
SPPGKPQGPPPQG	-1.73077	40.84	1242.64	13	-1.6	622.324	11.51	1250000	1370000	1230000		2210000	2410000	3	F3:2915	5	1	1	1	0	1	1	sp|P04280|PRP1_HUMAN:sp|P02812|PRB2_HUMAN:G3V1M9|G3V1M9_HUMAN:A0A0G2JRP6|A0A0G2JRP6_HUMAN			PEAKS DB
IGRFGYGYGPYQPVPEQPLYPQPYQPQY	-1.1	40.83	3301.59	28	1.8	1101.54	26.98						60200	6	F6:7323	1	0	0	0	0	0	1	sp|P02808|STAT_HUMAN			PEAKS DB
SPPGKPQGPPQQEGNNPQGPPPPAGGNPQQPQAPPAGQPQGPP	-1.74884	40.82	4176.02	43	0.8	1393.01	21.67				547000	240000	421000	5	F5:5882	3	0	0	0	1	1	1	sp|P04280|PRP1_HUMAN:sp|P02812|PRB2_HUMAN:G3V1M9|G3V1M9_HUMAN:A0A0G2JRP6|A0A0G2JRP6_HUMAN			PEAKS DB
MFGGPGTASRPS	-0.391667	40.79	1163.54	12	0.5	582.777	9.21	1870						1	F1:2556	1	1	0	0	0	0	0	sp|P08670|VIME_HUMAN:B0YJC4|B0YJC4_HUMAN			PEAKS DB
RPPQGQPPQ	-2.42222	40.75	1003.52	9	1.3	502.768	1.03	6940000		1490000	17300000	9260000	6680000	4	F4:266	11	2	0	1	2	2	4	sp|Q04118|PRB3_HUMAN:F5H7C1|F5H7C1_HUMAN			PEAKS DB
GPPPQGGNQPQ	-1.96364	40.75	1075.5	11	-3.9	538.758	7.5	30900000	75700000	83300000		44000000	30600000	6	F6:1839	12	3	1	2	0	3	3	sp|P04280|PRP1_HUMAN:sp|P02812|PRB2_HUMAN:G3V1M9|G3V1M9_HUMAN:A0A0G2JRP6|A0A0G2JRP6_HUMAN			PEAKS DB
YPQPYQPQYQQYTF	-1.81429	40.74	1849.83	14	2.1	925.925	24.92						217000	6	F6:6798	1	0	0	0	0	0	1	sp|P02808|STAT_HUMAN			PEAKS DB
GHGAGGASILTFWDAR	0.08125	40.74	1614.79	16	2.4	539.272	22.31				10900			4	F4:6405	1	0	0	0	1	0	0	sp|P04745|AMY1_HUMAN			PEAKS DB
GPPPQGGRPQGPPQG	-1.77333	40.73	1425.71	15	-2.2	713.861	12.14			27600				3	F3:3126	1	0	0	1	0	0	0	A0A087WV42|A0A087WV42_HUMAN:A0A087WZY1|A0A087WZY1_HUMAN:A0A0A0MT31|A0A0A0MT31_HUMAN:sp|P02810|PRPC_HUMAN			PEAKS DB
YGYGPYQPVPEQPLYPQPYQPQYQQYTF	-1.39286	40.72	3438.59	28	1	1147.2	26.81				163000	84400	66200	4	F4:7496	3	0	0	0	1	1	1	sp|P02808|STAT_HUMAN			PEAKS DB
GPQQGPPQQGGQQQQGPPPPQGKPQGPPQQGGHPPPPQGRPQ	-2.10952	40.67	4258.09	42	-4	1065.53	14.26					438000	381000	6	F6:3861	2	0	0	0	0	1	1	A0A0A0MT31|A0A0A0MT31_HUMAN:sp|P02810|PRPC_HUMAN			PEAKS DB
GPPPPPQGGRPHRPPQGQPPQ	-2.08571	40.62	2178.12	21	-0.8	1090.06	13.65					366000	556000	5	F5:3586	2	0	0	0	0	1	1	sp|Q04118|PRB3_HUMAN:F5H7C1|F5H7C1_HUMAN			PEAKS DB
GGNPQQPQAPPAGQPQ	-1.6625	40.59	1570.75	16	1.1	786.383	14.07			35000				3	F3:3648	1	0	0	1	0	0	0	sp|P04280|PRP1_HUMAN:sp|P02812|PRB2_HUMAN:G3V1M9|G3V1M9_HUMAN:A0A0G2JRP6|A0A0G2JRP6_HUMAN			PEAKS DB
NVVDKLEPV	0.0444444	40.59	1011.56	9	-1.7	506.786	12.99		60300		291000	139000	104000	4	F4:3881	4	0	1	0	1	1	1	sp|Q96DR5|BPIA2_HUMAN			PEAKS DB
GGDSEQFLDEERQGPPLGGQQ	-1.50476	40.52	2243.01	21	-0.3	1122.51	25.35					5560		5	F5:6895	1	0	0	0	0	1	0	A0A087WV42|A0A087WV42_HUMAN:A0A087WZY1|A0A087WZY1_HUMAN:A0A0A0MT31|A0A0A0MT31_HUMAN			PEAKS DB
GGDSEQFIDEERQGPPLGGQQ	-1.47143	40.52	2243.01	21	-0.3	1122.51	25.35					5560		5	F5:6895	1	0	0	0	0	1	0	sp|P02810|PRPC_HUMAN			PEAKS DB
GPPPPGKPQGPPPQGDKS	-1.86111	40.39	1736.88	18	-3	869.447	12.85		245000			1490000		2	F2:3312	2	0	1	0	0	1	0	sp|P04280|PRP1_HUMAN:sp|P02812|PRB2_HUMAN:G3V1M9|G3V1M9_HUMAN:A0A0G2JRP6|A0A0G2JRP6_HUMAN			PEAKS DB
GPPPQGGNKPQGPPPPGKPQGPPPQGDKSRSP	-1.95	40.38	3134.6	32	-0.9	784.657	7				30000000	2480000	229000	4	F4:1961	4	0	0	0	2	1	1	sp|P04280|PRP1_HUMAN:sp|P02812|PRB2_HUMAN:G3V1M9|G3V1M9_HUMAN:A0A0G2JRP6|A0A0G2JRP6_HUMAN			PEAKS DB
VKQPSQPPPQEI	-1.36667	40.35	1346.72	12	0.3	674.367	8.64	21800	30900	22900	149000			4	F4:2546	4	1	1	1	1	0	0	sp|Q9UBC9|SPRR3_HUMAN:B1AN48|B1AN48_HUMAN			PEAKS DB
RFGYGYGPYQPVPEQPLYPQPYQPQYQ	-1.42222	40.28	3259.54	27	0.6	1087.52	22.05				14200	25300		4	F4:6339	2	0	0	0	1	1	0	sp|P02808|STAT_HUMAN			PEAKS DB
GPPPPGKPQGPPPAG	-1.33333	40.27	1349.71	15	-0.3	675.862	6.89		5550000		18900000		15300000	4	F4:1927	3	0	1	0	1	0	1	sp|P10163|PRB4_HUMAN:E7EXA8|E7EXA8_HUMAN			PEAKS DB
FYGDYGSNY	-1.07778	40.25	1084.41	9	1.9	1085.42	24.17		5130	1340		17100	18400	5	F5:6571	4	0	1	1	0	1	1	sp|P15515|HIS1_HUMAN			PEAKS DB
SPPGKPQGPPPQGGNQPQGPPPPPGKPQGPPPQGGNKPQ	-1.91795	40.25	3776.91	39	-0.7	1259.98	8.52				48200000	25100000	26300000	4	F4:2460	6	0	0	0	2	2	2	sp|P04280|PRP1_HUMAN:sp|P02812|PRB2_HUMAN:G3V1M9|G3V1M9_HUMAN			PEAKS DB
GRFGYGY	-0.785714	40.23	818.371	7	-0.2	410.193	10.33		25400		100000	106000	43800	4	F4:3110	4	0	1	0	1	1	1	sp|P02808|STAT_HUMAN			PEAKS DB
PQGPPQQGGHP	-1.93636	40.22	1098.52	11	-2.2	550.266	9.35						181000	6	F6:2374	1	0	0	0	0	0	1	A0A087WV42|A0A087WV42_HUMAN:A0A087WZY1|A0A087WZY1_HUMAN:A0A0A0MT31|A0A0A0MT31_HUMAN:sp|P02810|PRPC_HUMAN			PEAKS DB
PVPEQPLYPQPYQPQ	-1.44667	40.18	1779.88	15	0.1	890.949	16.87				77500	31900	31300	4	F4:4936	3	0	0	0	1	1	1	sp|P02808|STAT_HUMAN			PEAKS DB
AIQDPRLFAEEK	-0.775	40.14	1415.74	12	0.1	708.878	18.86					27800	21100	6	F6:5224	2	0	0	0	0	1	1	sp|P01833|PIGR_HUMAN			PEAKS DB
GPPPAGGNPQQPQAPPAGKPQGPPPPPQ	-1.51071	40.11	2660.35	28	0.6	887.79	9.65				459000			4	F4:2895	1	0	0	0	1	0	0	sp|P10163|PRB4_HUMAN:E7EXA8|E7EXA8_HUMAN			PEAKS DB
GPPPQGGKPQGPPPQGGNKPQ	-1.92857	40.06	2019.03	21	-1.7	674.016	6.25			82400	107000	0		4	F4:1694	2	0	0	1	1	0	0	A0A0G2JRP6|A0A0G2JRP6_HUMAN			PEAKS DB
QLSLPRFPSVSLQ	0.1	39.89	1470.82	13	-0.3	736.417	24.46				9260			4	F4:6925	1	0	0	0	1	0	0	sp|Q16378|PROL4_HUMAN:A0A087WY73|A0A087WY73_HUMAN			PEAKS DB
FGYGYGPYQPVPEQPLYPQPYQPQYQQ	-1.38519	39.88	3231.5	27	0.5	1078.17	24.12				16500		5140	4	F4:6848	2	0	0	0	1	0	1	sp|P02808|STAT_HUMAN			PEAKS DB
SPPGKPQGPPP	-1.69091	39.87	1057.56	11	0.7	529.785	6.66	922000	891000	860000		1530000	1050000	1	F1:1858	5	1	1	1	0	1	1	sp|P04280|PRP1_HUMAN:sp|P02812|PRB2_HUMAN:G3V1M9|G3V1M9_HUMAN:A0A0G2JRP6|A0A0G2JRP6_HUMAN			PEAKS DB
GPPPRPGKPE	-2.07	39.85	1030.56	10	-0.8	516.284	9.06	85700	8580000	19100000		22600000	17700000	5	F5:2395	7	1	1	2	0	2	1	sp|Q04118|PRB3_HUMAN:F5H7C1|F5H7C1_HUMAN			PEAKS DB
GPPPQGDKSQSPR	-2.13077	39.84	1349.67	13	-0.8	675.841	5.77	0						1	F1:1497	0	0	0	0	0	0	0	sp|P04280|PRP1_HUMAN			PEAKS DB
AIQDPRLF	-0.025	39.82	958.524	8	2.1	480.27	15.53				340000	121000		4	F4:4552	2	0	0	0	1	1	0	sp|P01833|PIGR_HUMAN			PEAKS DB
NRIIDDMVEQ	-0.69	39.74	1231.59	10	1.6	616.802	13.76				42400	25000		4	F4:4119	2	0	0	0	1	1	0	sp|Q8TAX7|MUC7_HUMAN			PEAKS DB
YGPYQPVPEQPLYPQPYQPQYQ	-1.57273	39.7	2679.26	22	1.2	1340.64	32.14					6460		5	F5:8653	1	0	0	0	0	1	0	sp|P02808|STAT_HUMAN			PEAKS DB
IGRFGYGYGPYQPVPEQPLYPQPYQPQYQQY	-1.26129	39.68	3720.77	31	2.8	1241.27	27.06					80600	589000	6	F6:7362	3	0	0	0	0	1	2	sp|P02808|STAT_HUMAN			PEAKS DB
KPQGPPPQGGRPQ	-2.16154	39.66	1342.71	13	-0.2	672.362	8.13		30800	32500			823	6	F6:2081	3	0	1	1	0	0	1	A0A087WV42|A0A087WV42_HUMAN:A0A087WZY1|A0A087WZY1_HUMAN:A0A0A0MT31|A0A0A0MT31_HUMAN:sp|P02810|PRPC_HUMAN			PEAKS DB
QPVPEQPLYPQPY	-1.27692	39.59	1554.77	13	4.3	778.395	28.2	48400	53100		3430000	986000	847000	5	F5:7633	6	1	1	0	1	1	2	sp|P02808|STAT_HUMAN			PEAKS DB
SQPSAGDGNQDDGPQQGPPQQGGQQQ	-2.08077	39.57	2605.1	26	0.2	869.373	15.36					300000		5	F5:4149	1	0	0	0	0	1	0	A0A087WV42|A0A087WV42_HUMAN:A0A087WZY1|A0A087WZY1_HUMAN:A0A0A0MT31|A0A0A0MT31_HUMAN:sp|P02810|PRPC_HUMAN			PEAKS DB
GPPLGGQQSQPS	-1.19167	39.56	1151.56	12	-2	576.785	13.68	917000	881000	905000	3490000	724000	1600000	3	F3:3623	7	1	1	1	2	1	1	A0A087WV42|A0A087WV42_HUMAN:A0A087WZY1|A0A087WZY1_HUMAN:A0A0A0MT31|A0A0A0MT31_HUMAN:sp|P02810|PRPC_HUMAN			PEAKS DB
FTPPPQLQ	-0.7375	39.56	926.486	8	1.3	464.251	13.68	19800	24900		115000	46000	53000	4	F4:4058	6	1	1	0	2	1	1	sp|Q9UBC9|SPRR3_HUMAN:B1AN48|B1AN48_HUMAN			PEAKS DB
PPQQGGHPRPP	-2.13636	39.53	1166.59	11	0.1	584.303	10.43		1380000	2090000		408000	1810000	5	F5:2621	5	0	1	1	0	1	2	A0A087WV42|A0A087WV42_HUMAN:A0A087WZY1|A0A087WZY1_HUMAN:A0A0A0MT31|A0A0A0MT31_HUMAN:sp|P02810|PRPC_HUMAN			PEAKS DB
IENEEQEYVQTVK	-1.34615	39.52	1607.77	13	1.2	804.892	21.53		879	1050				2	F2:5577	2	0	1	1	0	0	0	sp|P04083|ANXA1_HUMAN:Q5T3N0|Q5T3N0_HUMAN:Q5T3N1|Q5T3N1_HUMAN			PEAKS DB
FGYGYGPYQPVPEQPLYPQPYQPQYQ	-1.30385	39.49	3103.44	26	0.3	1035.49	24.37				39600	0	0	4	F4:6905	1	0	0	0	1	0	0	sp|P02808|STAT_HUMAN			PEAKS DB
PPPQGGRPQGPPQGQSPQ	-1.97778	39.39	1808.89	18	1.7	905.455	12.97			5740				3	F3:3347	1	0	0	1	0	0	0	A0A087WV42|A0A087WV42_HUMAN:A0A087WZY1|A0A087WZY1_HUMAN:A0A0A0MT31|A0A0A0MT31_HUMAN:sp|P02810|PRPC_HUMAN			PEAKS DB
PQGPPPPPGKPQ	-1.90833	39.36	1195.63	12	-1.6	598.824	11.45	6520000		4330000	9630000		8920000	6	F6:3505	4	1	0	1	1	0	1	sp|P04280|PRP1_HUMAN:sp|P02812|PRB2_HUMAN:G3V1M9|G3V1M9_HUMAN:A0A0G2JRP6|A0A0G2JRP6_HUMAN			PEAKS DB
IAEYM(+15.99)NHLIDIGVAGFR	0.558824	39.31	1933.97	17	1.7	645.666	21.42			1510	8960			4	F4:6177	2	0	0	1	1	0	0	sp|P04745|AMY1_HUMAN	Oxidation (M)	M5:Oxidation (M):1000.00	PEAKS DB
NYAEAKDVFLGM(+15.99)FLYEYAR	-0.105263	39.31	2315.09	19	-2.3	1158.55	36.22	6100	2600					2	F2:8826	2	1	1	0	0	0	0	A0A0C4DGB6|A0A0C4DGB6_HUMAN:sp|P02768|ALBU_HUMAN	Oxidation (M)	M12:Oxidation (M):1000.00	PEAKS DB
AGQPQGPPRPPQ	-1.83333	39.3	1228.63	12	-2.8	615.321	13.29	144000	127000	132000				3	F3:3440	3	1	1	1	0	0	0	sp|P04280|PRP1_HUMAN:sp|P02812|PRB2_HUMAN:G3V1M9|G3V1M9_HUMAN:A0A0G2JRP6|A0A0G2JRP6_HUMAN			PEAKS DB
PPQPFGPGFVPPPPPPPY	-0.744444	39.29	1883.96	18	3.9	942.989	34.76				62600	22400	29100	5	F5:9315	3	0	0	0	1	1	1	sp|P02814|SMR3B_HUMAN			PEAKS DB
HPPPPPFQNQQ	-2.03636	39.26	1285.62	11	0.3	643.818	15.2		80900	57200				3	F3:3911	2	0	1	1	0	0	0	sp|Q16378|PROL4_HUMAN:A0A087WY73|A0A087WY73_HUMAN			PEAKS DB
GPPPQGGNKPQGPPPPGKPQGPPPQGGSKS	-1.77333	39.24	2823.44	30	-4.1	942.151	12.64						0	6	F6:3382	0	0	0	0	0	0	0	sp|P02812|PRB2_HUMAN:A0A0G2JRP6|A0A0G2JRP6_HUMAN			PEAKS DB
QQGPPPPQGKPQGPPQQGGHPPPPQGRPQ	-2.11034	39.22	2970.5	29	0	991.173	13.35				150000		71700	6	F6:3589	2	0	0	0	1	0	1	A0A087WV42|A0A087WV42_HUMAN:A0A087WZY1|A0A087WZY1_HUMAN:A0A0A0MT31|A0A0A0MT31_HUMAN:sp|P02810|PRPC_HUMAN			PEAKS DB
LDEERQGPPLGGQQSQPSAGDGNQDDGPQQGPPQQGGQQQQ	-1.94878	39.2	4237.89	41	-0.1	1413.64	10.67				0			4	F4:3233	0	0	0	0	0	0	0	A0A087WV42|A0A087WV42_HUMAN:A0A087WZY1|A0A087WZY1_HUMAN:A0A0A0MT31|A0A0A0MT31_HUMAN			PEAKS DB
IDEERQGPPLGGQQSQPSAGDGNQDDGPQQGPPQQGGQQQQ	-1.93171	39.2	4237.89	41	-0.1	1413.64	10.67				0			4	F4:3233	0	0	0	0	0	0	0	sp|P02810|PRPC_HUMAN			PEAKS DB
IYEVPWEDRMS	-0.818182	39.18	1423.64	11	1.5	712.83	24	7820	7310	4020				3	F3:6226	3	1	1	1	0	0	0	sp|P01036|CYTS_HUMAN:sp|P09228|CYTT_HUMAN			PEAKS DB
YGDYGSNY	-1.5625	39.17	937.345	8	-0.5	938.352	10.32	509000		498000				1	F1:2818	2	1	0	1	0	0	0	sp|P15515|HIS1_HUMAN			PEAKS DB
GYGYGPYQPVPE	-1.05833	39.12	1325.59	12	0	663.804	21.47	26200		16500	133000		121000	6	F6:5879	5	2	0	1	1	0	1	sp|P02808|STAT_HUMAN			PEAKS DB
SLVNSRCQEA	-0.43	39.07	1105.52	10	0.5	553.767	13.84		302000	257000				3	F3:3600	2	0	1	1	0	0	0	sp|P01036|CYTS_HUMAN:sp|P09228|CYTT_HUMAN			PEAKS DB
YGPYQPVPEQPL	-0.991667	39.04	1386.68	12	2.9	694.349	28.29	24700		18500	809000	288000	187000	5	F5:7613	7	1	0	1	2	2	1	sp|P02808|STAT_HUMAN			PEAKS DB
VPEQPLYPQPY	-1.04545	39.03	1329.66	11	1.6	1330.67	27.08	77000		4850	1590000	89900		5	F5:7339	6	2	0	1	2	1	0	sp|P02808|STAT_HUMAN			PEAKS DB
RPQGPPQGQSPQ	-2.20833	39.03	1275.63	12	-1.9	638.822	10.46			193000				3	F3:2642	1	0	0	1	0	0	0	A0A087WV42|A0A087WV42_HUMAN:A0A087WZY1|A0A087WZY1_HUMAN:A0A0A0MT31|A0A0A0MT31_HUMAN:sp|P02810|PRPC_HUMAN			PEAKS DB
PVPEQPLYPQPY	-1.09167	38.9	1426.71	12	0.8	714.364	22.75					48400	41800	6	F6:6226	2	0	0	0	0	1	1	sp|P02808|STAT_HUMAN			PEAKS DB
FGYGYGPYQPVPEQPLYPQPYQPQY	-1.216	38.9	2975.38	25	2.7	992.801	34.79				29800	0	9890	5	F5:9317	2	0	0	0	1	0	1	sp|P02808|STAT_HUMAN			PEAKS DB
GPPQGQSPQ	-1.87778	38.88	894.419	9	-3.2	448.216	2.78	47800000	65200000	37600000	40700000	17100000	14600000	4	F4:794	7	1	1	1	1	1	2	A0A087WV42|A0A087WV42_HUMAN:A0A087WZY1|A0A087WZY1_HUMAN:A0A0A0MT31|A0A0A0MT31_HUMAN:sp|P02810|PRPC_HUMAN			PEAKS DB
QGTPPPPGKPE	-1.85455	38.85	1103.56	11	-2.1	552.787	11.75			781000				3	F3:3036	1	0	0	1	0	0	0	sp|P10163|PRB4_HUMAN			PEAKS DB
GPPRPPQGGRPS	-1.875	38.82	1201.63	12	-2.8	601.821	9.97	5560000		7560000		14100000	10900000	6	F6:2562	4	1	0	1	0	1	1	sp|P04280|PRP1_HUMAN:sp|P02812|PRB2_HUMAN:G3V1M9|G3V1M9_HUMAN:A0A0G2JRP6|A0A0G2JRP6_HUMAN			PEAKS DB
FGYGYGPY	-0.4875	38.78	922.386	8	0.5	923.394	16.8	17700	25600	14200	481000	183000	225000	4	F4:4909	6	1	1	1	1	1	1	sp|P02808|STAT_HUMAN			PEAKS DB
PPPPPPGKPQ	-1.9	38.75	1010.55	10	0.7	506.284	11.4	10200000	11800000	11400000	13100000	17000000	14000000	5	F5:2980	7	1	1	1	2	1	1	A0A087WV42|A0A087WV42_HUMAN:A0A087WZY1|A0A087WZY1_HUMAN:A0A0A0MT31|A0A0A0MT31_HUMAN:sp|P02810|PRPC_HUMAN			PEAKS DB
AIQDPRLFAEE	-0.490909	38.71	1287.65	11	0.9	644.831	26.77		5390			21700		2	F2:6869	2	0	1	0	0	1	0	sp|P01833|PIGR_HUMAN			PEAKS DB
IAEYMNHLIDIGVAGFR	0.558824	38.7	1917.98	17	-0.5	959.995	26.45	673						1	F1:6406	1	1	0	0	0	0	0	sp|P04745|AMY1_HUMAN			PEAKS DB
AIQDPRLFA	0.177778	38.7	1029.56	9	1.6	515.788	15.3				34900	12900		4	F4:4535	2	0	0	0	1	1	0	sp|P01833|PIGR_HUMAN			PEAKS DB
GPPPQGGNKPQGPPPPGKPQGPPPQGDNKS	-1.96667	38.68	2908.46	30	-2.8	970.491	12.81					3300000	217000	6	F6:3425	2	0	0	0	0	1	1	sp|P02812|PRB2_HUMAN			PEAKS DB
GPGFVPPPPPPP	-0.55	38.67	1154.61	12	0.9	578.314	16.56	6670			112000	30000	27000	4	F4:4838	5	1	0	0	2	1	1	sp|P02814|SMR3B_HUMAN			PEAKS DB
APPQPFGPG	-0.677778	38.67	866.429	9	-2.2	867.434	11.67	473000	396000	278000	1600000	376000	439000	4	F4:3469	9	2	2	1	2	1	1	sp|P02814|SMR3B_HUMAN			PEAKS DB
AGNPQGPSPQ	-1.51	38.66	951.441	10	-0.7	952.448	6.22	295000	218000	688000	0	78900	85000	4	F4:1687	6	1	1	2	0	1	1	sp|P04280|PRP1_HUMAN:G3V1M9|G3V1M9_HUMAN			PEAKS DB
AGFAGDDAPR	-0.57	38.6	975.441	10	1	488.727	14.2		19400			42300		5	F5:3759	2	0	1	0	0	1	0	sp|P60709|ACTB_HUMAN:sp|P63261|ACTG_HUMAN			PEAKS DB
GPYPPGPLAPPQPFGPGFVPPPPPPPYGPGRIPPPPPAPYGPGIFPPPPPQP	-0.692308	38.57	5211.72	52	2.2	869.629	32.28				5670000		125000	6	F6:8672	3	0	0	0	2	0	1	sp|P02814|SMR3B_HUMAN			PEAKS DB
YGSNYLYDN	-1.31111	38.56	1107.45	9	0.6	1108.46	12.71				24000	5900	7790	4	F4:3822	3	0	0	0	1	1	1	sp|P15515|HIS1_HUMAN			PEAKS DB
GPPPPGGNPQ	-1.62	38.56	916.44	10	-2.7	459.226	10.64	4940000	28900000	11000000	9020000	18000000	15700000	2	F2:2658	10	1	2	1	2	2	2	sp|Q04118|PRB3_HUMAN:F5H7C1|F5H7C1_HUMAN			PEAKS DB
HREFPFYGDY	-1.37	38.56	1329.58	10	3.4	665.797	27.49					31500		5	F5:7427	1	0	0	0	0	1	0	sp|P15515|HIS1_HUMAN			PEAKS DB
GPPPQGDNKSQSARSPPGKPQGPPPQGGNQPQ	-1.9625	38.5	3186.56	32	-0.4	1063.19	6.7				0	772000	754000	4	F4:1856	2	0	0	0	0	1	1	sp|P02812|PRB2_HUMAN			PEAKS DB
GTPPPPGKPE	-1.69	38.45	975.503	10	-1.6	976.508	6.35			81300	112000			4	F4:1746	2	0	0	1	1	0	0	sp|P10163|PRB4_HUMAN			PEAKS DB
LAPPQPFGPGFVPPPPPPPY	-0.39	38.44	2068.08	20	-1.6	1035.04	35.63				74200	124000	41600	5	F5:9504	4	0	0	0	1	2	1	sp|P02814|SMR3B_HUMAN			PEAKS DB
GPPPQGDKSQSPRSPPGKPQGPPPQ	-1.992	38.44	2517.27	25	-1.4	840.097	12.13						107000	6	F6:3199	1	0	0	0	0	0	1	sp|P04280|PRP1_HUMAN			PEAKS DB
IFPPPPPQP	-0.644444	38.43	988.538	9	0.5	495.277	21.47	351000	347000	217000	3730000	1690000	1430000	6	F6:5768	11	2	2	1	2	2	2	sp|P02814|SMR3B_HUMAN			PEAKS DB
LVNSRCQEA	-0.388889	38.41	1018.49	9	-1.5	510.25	10.66			1900000				3	F3:2729	1	0	0	1	0	0	0	sp|P01036|CYTS_HUMAN:sp|P09228|CYTT_HUMAN			PEAKS DB
PFIAIHAESKL	0.563636	38.4	1224.69	11	1.7	409.237	15.53				73100		18200	4	F4:4568	2	0	0	0	1	0	1	sp|P04745|AMY1_HUMAN			PEAKS DB
YGPYQPVPEQP	-1.42727	38.39	1273.6	11	1.2	637.807	13.68				60600	26700	27800	4	F4:4077	3	0	0	0	1	1	1	sp|P02808|STAT_HUMAN			PEAKS DB
QSQGPPPRPGKPEGSPSQGGNKPQ	-2.0375	38.31	2411.19	24	-3	804.736	11.13					355000	318000	6	F6:2905	2	0	0	0	0	1	1	sp|Q04118|PRB3_HUMAN			PEAKS DB
TLKGTVPDDAVEAL	0.128571	38.3	1427.75	14	1.2	714.884	16.8				7550			4	F4:4943	1	0	0	0	1	0	0	H0YD33|H0YD33_HUMAN:sp|P20810-3|ICAL_HUMAN:E9PDE4|E9PDE4_HUMAN:sp|P20810-9|ICAL_HUMAN:A0A0C4DGB5|A0A0C4DGB5_HUMAN:sp|P20810-5|ICAL_HUMAN:sp|P20810-7|ICAL_HUMAN			PEAKS DB
LDEERQGPPLGG	-1.275	38.24	1266.62	12	-0.2	634.317	18.02		10500					2	F2:4680	1	0	1	0	0	0	0	A0A087WV42|A0A087WV42_HUMAN:A0A087WZY1|A0A087WZY1_HUMAN:A0A0A0MT31|A0A0A0MT31_HUMAN			PEAKS DB
IDEERQGPPLGG	-1.21667	38.24	1266.62	12	-0.2	634.317	18.02		10500					2	F2:4680	1	0	1	0	0	0	0	sp|P02810|PRPC_HUMAN			PEAKS DB
RPQGPPQGQ	-2.28889	38.2	963.489	9	3.4	482.753	0.21				56000			4	F4:53	1	0	0	0	1	0	0	A0A087WV42|A0A087WV42_HUMAN:A0A087WZY1|A0A087WZY1_HUMAN:A0A0A0MT31|A0A0A0MT31_HUMAN:sp|P02810|PRPC_HUMAN			PEAKS DB
QGPPQQGGQQQ	-2.30909	38.19	1151.53	11	-2	1152.54	5.9	701000	2990000	2640000	61800	306000	345000	4	F4:1578	9	1	2	2	1	1	2	A0A087WV42|A0A087WV42_HUMAN:A0A087WZY1|A0A087WZY1_HUMAN:A0A0A0MT31|A0A0A0MT31_HUMAN:sp|P02810|PRPC_HUMAN			PEAKS DB
DVSQEESPSVI	-0.463636	38.15	1188.55	11	1.3	595.282	23.36				21000	12800		5	F5:6376	2	0	0	0	1	1	0	sp|Q04118|PRB3_HUMAN:F5H7C1|F5H7C1_HUMAN			PEAKS DB
QPQAPPAGQPQ	-1.56364	38.11	1117.55	11	0.2	559.783	6.95	3460000	3350000	3200000	6400000	3020000	3020000	4	F4:1931	7	1	1	1	2	1	1	sp|P04280|PRP1_HUMAN:sp|P02812|PRB2_HUMAN:G3V1M9|G3V1M9_HUMAN:A0A0G2JRP6|A0A0G2JRP6_HUMAN			PEAKS DB
LPPPAGKPQ	-0.955556	38.1	903.518	9	-1.1	904.524	6.48	11300000	154000	181000	14300000	274000	12300000	4	F4:1763	8	2	1	1	2	1	1	sp|Q04118|PRB3_HUMAN:F5H7C1|F5H7C1_HUMAN			PEAKS DB
GRFGYGYGPYQPVPEQPLYPQPYQPQY	-1.30741	38.05	3188.5	27	0.4	1063.84	22.63				119000		31900	4	F4:6486	2	0	0	0	1	0	1	sp|P02808|STAT_HUMAN			PEAKS DB
QGGRPQGPPQGQSPQ	-2.05333	37.99	1517.73	15	-1.1	759.873	12.47		438000	362000		768000		2	F2:3187	3	0	1	1	0	1	0	A0A087WV42|A0A087WV42_HUMAN:A0A087WZY1|A0A087WZY1_HUMAN:A0A0A0MT31|A0A0A0MT31_HUMAN:sp|P02810|PRPC_HUMAN			PEAKS DB
PYQPQYQQY	-2.34444	37.99	1213.54	9	-0.4	607.777	17.68	23300	31100	6120	42300	78800	110000	6	F6:4908	7	1	1	1	1	1	2	sp|P02808|STAT_HUMAN			PEAKS DB
VPPPPPPPY	-0.922222	37.98	959.512	9	1.5	480.764	12.41	429000	360000	475000	2780000	1060000	663000	4	F4:3663	11	1	1	2	3	3	1	sp|P02814|SMR3B_HUMAN			PEAKS DB
IAGNPQGPSPQ	-0.963636	37.98	1064.53	11	1.1	1065.53	7.25	13700	21200		73000			4	F4:2063	3	1	1	0	1	0	0	sp|P04280|PRP1_HUMAN:G3V1M9|G3V1M9_HUMAN			PEAKS DB
NLPPPLYYRPV	-0.472727	37.93	1327.73	11	-1.4	664.871	18.23				558000		196000	4	F4:5276	2	0	0	0	1	0	1	sp|Q6MZM9|PRR27_HUMAN			PEAKS DB
YGYGPYQPVPEQPLYPQPYQPQYQ	-1.5125	37.9	2899.35	24	5.3	967.46	33.27				33800	12200	10900	5	F5:8924	3	0	0	0	1	1	1	sp|P02808|STAT_HUMAN			PEAKS DB
QSQGPPPHPGKPE	-2.09231	37.86	1354.66	13	-3.1	678.337	11.18		644000	647000		1280000	1210000	2	F2:2845	4	0	1	1	0	1	1	sp|P10163|PRB4_HUMAN:sp|Q04118|PRB3_HUMAN:E7EXA8|E7EXA8_HUMAN:F5H7C1|F5H7C1_HUMAN			PEAKS DB
GNKPQGPPSPPGKPQ	-1.99333	37.86	1484.77	15	-2.9	743.392	11.7						15700	6	F6:3076	1	0	0	0	0	0	1	sp|P02812|PRB2_HUMAN			PEAKS DB
QGGHQQGPPPPPPGKPQ	-1.99412	37.83	1702.85	17	0.2	852.432	11.85		217000	219000		205000		5	F5:3066	3	0	1	1	0	1	0	A0A087WV42|A0A087WV42_HUMAN:A0A087WZY1|A0A087WZY1_HUMAN:A0A0A0MT31|A0A0A0MT31_HUMAN:sp|P02810|PRPC_HUMAN			PEAKS DB
QAPPAGQPQGPP	-1.30833	37.81	1143.57	12	0.3	1144.57	14.15	19300	85100	12600		225000		3	F3:3676	5	1	1	1	0	2	0	sp|P04280|PRP1_HUMAN:sp|P02812|PRB2_HUMAN:G3V1M9|G3V1M9_HUMAN:A0A0G2JRP6|A0A0G2JRP6_HUMAN			PEAKS DB
QPLYPQPYQPQ	-1.74545	37.81	1357.67	11	2.9	679.842	14.54	70800		65100		489000	297000	1	F1:3891	5	1	0	2	0	1	1	sp|P02808|STAT_HUMAN			PEAKS DB
GYGPYQPVPEQPLYPQPYQPQYQ	-1.52174	37.78	2736.29	23	1.7	913.104	25.65				39700		15200	6	F6:7000	2	0	0	0	1	0	1	sp|P02808|STAT_HUMAN			PEAKS DB
SQGPPPHPGKPEGPPPQEGNKS	-2.02273	37.77	2218.08	22	-0.2	740.364	13					139000		5	F5:3383	1	0	0	0	0	1	0	sp|P10163|PRB4_HUMAN			PEAKS DB
SPGFPYVYHI	0.13	37.76	1178.58	10	3	590.297	20.77				10600	5710		4	F4:6018	2	0	0	0	1	1	0	sp|Q6MZM9|PRR27_HUMAN			PEAKS DB
FELPHYPGLL	0.26	37.75	1184.62	10	2.5	593.32	25.39				17300	8480	5250	4	F4:7142	3	0	0	0	1	1	1	sp|Q8TAX7|MUC7_HUMAN			PEAKS DB
GRPHRPPQGQPPQ	-2.42308	37.69	1450.75	13	1.4	726.384	8.66			0	0	19300		5	F5:2205	1	0	0	0	0	1	0	sp|Q04118|PRB3_HUMAN:F5H7C1|F5H7C1_HUMAN			PEAKS DB
GPPPPQGKPQGPPQ	-1.91429	37.67	1380.71	14	-1.8	691.364	6.72	213000			297000			4	F4:1899	2	1	0	0	1	0	0	A0A087WV42|A0A087WV42_HUMAN:A0A087WZY1|A0A087WZY1_HUMAN:A0A0A0MT31|A0A0A0MT31_HUMAN:sp|P02810|PRPC_HUMAN			PEAKS DB
GYGPYQPVPEQPLYPQPYQPQYQQ	-1.60417	37.6	2864.34	24	2	955.791	21.26				17200		4910	4	F4:6108	2	0	0	0	1	0	1	sp|P02808|STAT_HUMAN			PEAKS DB
S(+42.01)DKPDMAEIEKFDKSKLKKTETQEKNPLPSKETIEQEKQAGES	-1.70233	37.6	4960.49	43	1	1241.13	24.39				684000	148000	383000	5	F5:6615	3	0	0	0	1	1	1	sp|P62328|TYB4_HUMAN	Acetylation (Protein N-term)	S1:Acetylation (Protein N-term):1000.00	PEAKS DB
VADESAENCDKSL	-0.684615	37.57	1379.59	13	0.5	690.801	18.31		1630					2	F2:4752	1	0	1	0	0	0	0	A0A0C4DGB6|A0A0C4DGB6_HUMAN:sp|P02768|ALBU_HUMAN			PEAKS DB
APPAGQPQGPP	-1.10909	37.57	1015.51	11	0.6	508.762	15.49	185000	649000	582000	0	1330000	1940000	2	F2:3971	9	1	2	2	0	2	2	sp|P04280|PRP1_HUMAN:sp|P02812|PRB2_HUMAN:G3V1M9|G3V1M9_HUMAN:A0A0G2JRP6|A0A0G2JRP6_HUMAN			PEAKS DB
RGPYPPGPLAPPQPFGPGFVPPPPPPPYGPGR	-0.865625	37.56	3256.7	32	2.4	1086.58	24.37				58500	22600		4	F4:6893	2	0	0	0	1	1	0	sp|P02814|SMR3B_HUMAN			PEAKS DB
PPQQGGHQQ	-2.35556	37.51	975.452	9	2.1	488.733	7.83		463000	338000		243000	218000	5	F5:2056	4	0	1	1	0	1	1	A0A087WV42|A0A087WV42_HUMAN:A0A087WZY1|A0A087WZY1_HUMAN:A0A0A0MT31|A0A0A0MT31_HUMAN:sp|P02810|PRPC_HUMAN			PEAKS DB
EEKAVADTRDQADGSR	-1.6375	37.47	1746.81	16	-1.8	874.41	9.99					0		5	F5:2563	0	0	0	0	0	0	0	sp|P01833|PIGR_HUMAN			PEAKS DB
YGYGPYQPVPEQPLYPQ	-1.17647	37.44	1994.94	17	3	998.481	20.61				7300			4	F4:5957	1	0	0	0	1	0	0	sp|P02808|STAT_HUMAN			PEAKS DB
PPQGGNQPQGPPPPPGKPQ	-1.96842	37.43	1873.94	19	-0.3	937.979	16.37		2840					2	F2:4262	1	0	1	0	0	0	0	sp|P04280|PRP1_HUMAN:sp|P02812|PRB2_HUMAN:G3V1M9|G3V1M9_HUMAN:A0A0G2JRP6|A0A0G2JRP6_HUMAN			PEAKS DB
PPPPPGKPQ	-1.93333	37.39	913.502	9	0	457.758	7.2	74400000	11500000	91900000	74300000	97800000	15500000	4	F4:2038	15	2	1	3	2	4	3	sp|P04280|PRP1_HUMAN:A0A087WV42|A0A087WV42_HUMAN:A0A087WZY1|A0A087WZY1_HUMAN:A0A0A0MT31|A0A0A0MT31_HUMAN:sp|P02810|PRPC_HUMAN:sp|P02812|PRB2_HUMAN:G3V1M9|G3V1M9_HUMAN:A0A0G2JRP6|A0A0G2JRP6_HUMAN:sp|P10163|PRB4_HUMAN:E7EXA8|E7EXA8_HUMAN			PEAKS DB
GPPQQGGHPRPPR	-2.18462	37.38	1379.72	13	-1.4	690.865	9.43			66800	648000	63000	98800	3	F3:2363	4	0	0	1	1	1	1	A0A087WV42|A0A087WV42_HUMAN:A0A087WZY1|A0A087WZY1_HUMAN:A0A0A0MT31|A0A0A0MT31_HUMAN:sp|P02810|PRPC_HUMAN			PEAKS DB
GNPQGPSPQ	-1.87778	37.37	880.404	9	0.4	441.208	8.6	5870000	9960000	10600000	2300000	3940000	2940000	5	F5:2161	10	1	2	2	1	2	2	sp|P04280|PRP1_HUMAN:G3V1M9|G3V1M9_HUMAN			PEAKS DB
SDGGDSEQF	-1.51111	37.36	940.341	9	0.6	471.178	8.51	114000	134000	83100				1	F1:2366	5	2	2	1	0	0	0	A0A087WV42|A0A087WV42_HUMAN:A0A087WZY1|A0A087WZY1_HUMAN:A0A0A0MT31|A0A0A0MT31_HUMAN:sp|P02810|PRPC_HUMAN			PEAKS DB
EDVSQEESLF	-0.83	37.35	1181.51	10	2	591.763	18.92	13600	11000			20200		1	F1:5007	3	1	1	0	0	1	0	sp|P10163|PRB4_HUMAN:E7EXA8|E7EXA8_HUMAN			PEAKS DB
QPYQPQYQQYTF	-1.875	37.2	1589.72	12	-1.8	795.863	18.39				42600	29500	15900	4	F4:5375	3	0	0	0	1	1	1	sp|P02808|STAT_HUMAN			PEAKS DB
RPPPPPGKPE	-2.19	37.2	1070.59	10	3.6	536.302	9.6		132000			203000		5	F5:2467	2	0	1	0	0	1	0	sp|P10163|PRB4_HUMAN			PEAKS DB
PPPPPGKP	-1.7375	37.18	785.443	8	1.9	393.729	10.72			567000		785000	656000	5	F5:2779	3	0	0	1	0	1	1	sp|P04280|PRP1_HUMAN:A0A087WV42|A0A087WV42_HUMAN:A0A087WZY1|A0A087WZY1_HUMAN:A0A0A0MT31|A0A0A0MT31_HUMAN:sp|P02810|PRPC_HUMAN:sp|P02812|PRB2_HUMAN:G3V1M9|G3V1M9_HUMAN:A0A0G2JRP6|A0A0G2JRP6_HUMAN:sp|P10163|PRB4_HUMAN:E7EXA8|E7EXA8_HUMAN			PEAKS DB
HSHREFPF	-1.4	37.14	1055.49	8	0.4	528.754	9.42				1260000	670000	577000	4	F4:2798	3	0	0	0	1	1	1	sp|P15515|HIS1_HUMAN			PEAKS DB
PPAGQPQGPPRPPQ	-1.8	36.99	1422.74	14	1.4	712.377	16.38		14800					2	F2:4242	1	0	1	0	0	0	0	sp|P04280|PRP1_HUMAN:sp|P02812|PRB2_HUMAN:G3V1M9|G3V1M9_HUMAN:A0A0G2JRP6|A0A0G2JRP6_HUMAN			PEAKS DB
CTKSQPNLDTC	-0.854545	36.98	1208.52	11	-1.3	605.265	7.97	57700	52000	41500				1	F1:2184	3	1	1	1	0	0	0	sp|P01036|CYTS_HUMAN:sp|P01037|CYTN_HUMAN:sp|P09228|CYTT_HUMAN			PEAKS DB
HSHREFPFY	-1.38889	36.96	1218.56	9	-1.1	610.285	11.95				332000	82500	75700	4	F4:3556	3	0	0	0	1	1	1	sp|P15515|HIS1_HUMAN			PEAKS DB
SHREFPF	-1.14286	36.89	918.435	7	0.3	460.225	11.53				283000	137000	83300	4	F4:3453	3	0	0	0	1	1	1	sp|P15515|HIS1_HUMAN			PEAKS DB
AGKPQGPPPPPQ	-1.625	36.89	1169.62	12	-2.1	585.816	13.49	115000	89400				128000	2	F2:3517	3	1	1	0	0	0	1	sp|P10163|PRB4_HUMAN:sp|Q04118|PRB3_HUMAN:E7EXA8|E7EXA8_HUMAN:F5H7C1|F5H7C1_HUMAN			PEAKS DB
GRFGYGYGP	-0.833333	36.86	972.445	9	-0.5	487.23	17.83					54800	78300	6	F6:4952	2	0	0	0	0	1	1	sp|P02808|STAT_HUMAN			PEAKS DB
DYFGNGRVTEF	-0.727273	36.85	1303.58	11	2.1	652.8	23.54			518				3	F3:6132	1	0	0	1	0	0	0	sp|P04745|AMY1_HUMAN			PEAKS DB
GNPQGPSPQG	-1.73	36.75	937.425	10	-2	938.431	9.46		142000	102000			72800	6	F6:2428	3	0	1	1	0	0	1	sp|P04280|PRP1_HUMAN:G3V1M9|G3V1M9_HUMAN			PEAKS DB
DFVESKDVCK	-0.54	36.73	1168.54	10	2	585.28	9.13	3900						1	F1:2531	1	1	0	0	0	0	0	A0A0C4DGB6|A0A0C4DGB6_HUMAN:sp|P02768|ALBU_HUMAN			PEAKS DB
GPPPPPGKP	-1.58889	36.66	842.465	9	0.4	422.24	6.6	0	3490000	3280000	4790000	5190000	4330000	4	F4:1883	5	0	1	1	1	1	1	sp|P04280|PRP1_HUMAN:sp|P02812|PRB2_HUMAN:G3V1M9|G3V1M9_HUMAN:A0A0G2JRP6|A0A0G2JRP6_HUMAN:sp|P10163|PRB4_HUMAN:E7EXA8|E7EXA8_HUMAN			PEAKS DB
RHPQEQPLW	-2.05556	36.62	1189.6	9	-1.3	595.806	16.02				199000	97200	154000	6	F6:4418	3	0	0	0	1	1	1	sp|Q16378|PROL4_HUMAN:A0A087WY73|A0A087WY73_HUMAN			PEAKS DB
SRQEPSQGTTTF	-1.49167	36.62	1337.62	12	1	669.818	14.32	33600	26600	23900				3	F3:3709	3	1	1	1	0	0	0	sp|P01876|IGHA1_HUMAN			PEAKS DB
GPGFVPPPPPPPYGPGRIPPPPPAPYGPGIFPPPPPQP	-0.726316	36.57	3796	38	3.9	1266.34	26.64				1490000	1330000		4	F4:7532	2	0	0	0	1	1	0	sp|P02814|SMR3B_HUMAN			PEAKS DB
HREFPFY	-1.21429	36.52	994.466	7	-0.6	498.24	13.98				996000	258000	299000	4	F4:4134	3	0	0	0	1	1	1	sp|P15515|HIS1_HUMAN			PEAKS DB
SLPRFPSVSLQEASSFF	0.194118	36.51	1897.96	17	0.4	949.986	31.78						8360	6	F6:8528	1	0	0	0	0	0	1	sp|Q16378|PROL4_HUMAN:A0A087WY73|A0A087WY73_HUMAN			PEAKS DB
YQPQYQQY	-2.4375	36.39	1116.49	8	-0.2	559.251	10.65	15400		33400	111000		21000	4	F4:3230	4	1	0	1	1	0	1	sp|P02808|STAT_HUMAN			PEAKS DB
GPPQQEGNNPQ	-2.41818	36.39	1164.52	11	-1.8	583.264	9.73	5990000	25000000		1370000	6910000	5920000	2	F2:2413	8	1	2	0	1	2	2	sp|P04280|PRP1_HUMAN:sp|P02812|PRB2_HUMAN:G3V1M9|G3V1M9_HUMAN:A0A0G2JRP6|A0A0G2JRP6_HUMAN			PEAKS DB
YPPGPLAPPQPFGPGFVPPPPPPPYGPGRIPPPPPAPYGPGIFPPPPPQP	-0.68	36.33	5057.65	50	4	1012.54	32.28				1830000		782000	6	F6:8642	2	0	0	0	1	0	1	sp|P02814|SMR3B_HUMAN			PEAKS DB
LIYNEALKG	0.144444	36.31	1019.57	9	3.6	510.791	21.75	22700		31200	34600	19600	5660	5	F5:5957	5	1	0	1	1	1	1	sp|P06703|S10A6_HUMAN			PEAKS DB
QPLYPQPY	-1.325	36.3	1004.5	8	-0.2	1005.5	14.49			8850	53300	24000		4	F4:4327	3	0	0	1	1	1	0	sp|P02808|STAT_HUMAN			PEAKS DB
SLSTFQQM(+15.99)WI	0.28	36.23	1255.59	10	1.9	628.804	24.21				4450		2200	4	F4:6886	2	0	0	0	1	0	1	sp|P60709|ACTB_HUMAN:sp|P63261|ACTG_HUMAN	Oxidation (M)	M8:Oxidation (M):1000.00	PEAKS DB
TKSQPNLDTC	-1.19	36.22	1105.51	10	-0.6	553.761	12.89	117000		115000				3	F3:3328	2	1	0	1	0	0	0	sp|P01036|CYTS_HUMAN:sp|P01037|CYTN_HUMAN:sp|P09228|CYTT_HUMAN			PEAKS DB
GPPLGGQQ	-0.95	36.19	752.382	8	-1.1	377.198	6.89		848000	797000	542000	5650000	4920000	4	F4:1911	7	0	1	1	1	2	2	A0A087WV42|A0A087WV42_HUMAN:A0A087WZY1|A0A087WZY1_HUMAN:A0A0A0MT31|A0A0A0MT31_HUMAN:sp|P02810|PRPC_HUMAN			PEAKS DB
EQTFGGVNYFFDVEVGR	-0.247059	36.19	1962.91	17	5	982.468	40.49				11700			4	F4:11239	1	0	0	0	1	0	0	sp|P01036|CYTS_HUMAN			PEAKS DB
PPAGKPQGPPPPPQ	-1.62143	36.12	1363.72	14	-0.1	682.87	15.16		6040					2	F2:3949	1	0	1	0	0	0	0	sp|P10163|PRB4_HUMAN:sp|Q04118|PRB3_HUMAN:E7EXA8|E7EXA8_HUMAN:F5H7C1|F5H7C1_HUMAN			PEAKS DB
GPPSPPGKPQGPPPQ	-1.71333	36.1	1436.74	15	0	719.378	16.55		6730		116000			2	F2:4333	2	0	1	0	1	0	0	sp|P02812|PRB2_HUMAN			PEAKS DB
QYQQYTF	-1.57143	36.08	976.429	7	-0.3	977.436	14.42				110000	70700		4	F4:4302	4	0	0	0	2	2	0	sp|P02808|STAT_HUMAN			PEAKS DB
GPPQQGGHQQGPPPPPPGKPQGPPPQGGRPQGPPQGQSPQ	-1.925	36.05	3929.94	40	-2	983.491	8.34				7360000	7150000		4	F4:2452	2	0	0	0	1	1	0	A0A087WV42|A0A087WV42_HUMAN:A0A087WZY1|A0A087WZY1_HUMAN:A0A0A0MT31|A0A0A0MT31_HUMAN:sp|P02810|PRPC_HUMAN			PEAKS DB
GPPPQGGNQPQGPPPPPGKPQGPPQQGGNRPQGPPPPGKPQ	-1.95366	36	4000.02	41	-1	1001.01	9.06				899000		620000	4	F4:2695	2	0	0	0	1	0	1	sp|P04280|PRP1_HUMAN			PEAKS DB
DVSLAKADAAPDEKVLDSGFREIENK	-0.665385	35.96	2816.42	26	0.7	705.112	19.15				43900		28400	4	F4:5560	2	0	0	0	1	0	1	sp|P01833|PIGR_HUMAN			PEAKS DB
GPLAPPQPFGPGF	-0.115385	35.93	1280.66	13	1	641.336	27.64				14000	4350	3260	6	F6:7498	3	0	0	0	1	1	1	sp|P02814|SMR3B_HUMAN			PEAKS DB
GPPPPPGKPQGPPPQGGNKSQ	-1.85714	35.92	2018.03	21	1.2	673.684	13.5					894000		5	F5:3540	1	0	0	0	0	1	0	sp|P02812|PRB2_HUMAN			PEAKS DB
KPQGPPQQGGHPPPPQGRPQ	-2.175	35.91	2084.07	20	-0.7	695.694	12.36					142000	76100	5	F5:3235	2	0	0	0	0	1	1	A0A087WV42|A0A087WV42_HUMAN:A0A087WZY1|A0A087WZY1_HUMAN:A0A0A0MT31|A0A0A0MT31_HUMAN:sp|P02810|PRPC_HUMAN			PEAKS DB
GPPQQGGHPPPPQGRPQGPPQQ	-2.05	35.9	2238.1	22	-3	747.04	12.75					2220000	1810000	6	F6:3400	2	0	0	0	0	1	1	A0A087WV42|A0A087WV42_HUMAN:A0A087WZY1|A0A087WZY1_HUMAN:A0A0A0MT31|A0A0A0MT31_HUMAN:sp|P02810|PRPC_HUMAN			PEAKS DB
S(+42.01)SYQQKQTFTPPPQLQQQQVK	-1.62381	35.83	2530.28	21	1.9	844.436	14.81				22600			4	F4:4410	1	0	0	0	1	0	0	sp|Q9UBC9|SPRR3_HUMAN:B1AN48|B1AN48_HUMAN	Acetylation (Protein N-term)	S1:Acetylation (Protein N-term):1000.00	PEAKS DB
QGPPLGGQQ	-1.23333	35.83	880.44	9	-1.6	441.227	7.69	4910000	6040000	4540000	27400000	20000000	16700000	4	F4:2122	9	1	1	1	2	2	2	A0A087WV42|A0A087WV42_HUMAN:A0A087WZY1|A0A087WZY1_HUMAN:A0A0A0MT31|A0A0A0MT31_HUMAN:sp|P02810|PRPC_HUMAN			PEAKS DB
S(+42.01)ETAPAETATPAPVEKSPA	-0.594737	35.83	1894.92	19	1.8	948.465	21.34					9510		5	F5:5857	1	0	0	0	0	1	0	sp|P16401|H15_HUMAN	Acetylation (Protein N-term)	S1:Acetylation (Protein N-term):1000.00	PEAKS DB
GRPQGPPQGQ	-2.1	35.81	1020.51	10	-4.7	511.26	7.5		1290000			607000	461000	6	F6:1885	3	0	1	0	0	1	1	A0A087WV42|A0A087WV42_HUMAN:A0A087WZY1|A0A087WZY1_HUMAN:A0A0A0MT31|A0A0A0MT31_HUMAN:sp|P02810|PRPC_HUMAN			PEAKS DB
DTRDQADGSRASVDSGSSEEQGGSSR	-1.6	35.8	2640.12	26	0.4	881.047	12.47					27400		5	F5:3254	1	0	0	0	0	1	0	sp|P01833|PIGR_HUMAN			PEAKS DB
GPPPPGKPQ	-1.8	35.76	873.471	9	-0.7	437.742	3.12	514000000	625000000	443000000	815000000	274000000	152000000	4	F4:650	14	1	2	2	3	4	2	sp|P04280|PRP1_HUMAN:sp|P02812|PRB2_HUMAN:G3V1M9|G3V1M9_HUMAN:A0A0G2JRP6|A0A0G2JRP6_HUMAN:sp|P10163|PRB4_HUMAN:E7EXA8|E7EXA8_HUMAN			PEAKS DB
NDWVGPPNDNGVTK	-1.32857	35.75	1511.7	14	-1.2	756.857	12.09	5650	5870	9020				1	F1:3284	3	1	1	1	0	0	0	sp|P04745|AMY1_HUMAN			PEAKS DB
HPPPPPFQNQ	-1.89	35.74	1157.56	10	0	579.788	17.44	21800	23600	26900				2	F2:4475	3	1	1	1	0	0	0	sp|Q16378|PROL4_HUMAN:A0A087WY73|A0A087WY73_HUMAN			PEAKS DB
GPPQQEGNNPQGPPPPAGGNPQQPQAPPAGQPQGPPRPPQGGRPS	-1.79333	35.71	4417.14	45	1.1	1473.39	20.69				791000	178000		5	F5:5641	3	0	0	0	2	1	0	sp|P04280|PRP1_HUMAN:sp|P02812|PRB2_HUMAN:G3V1M9|G3V1M9_HUMAN:A0A0G2JRP6|A0A0G2JRP6_HUMAN			PEAKS DB
FLVGSAKPV	1.12222	35.71	916.538	9	0	459.276	19.06				9320			4	F4:5595	1	0	0	0	1	0	0	sp|Q96QR1|SG3A1_HUMAN			PEAKS DB
GNNPQGPPPPAGGNPQQPQAPPAGQPQGPP	-1.59	35.65	2848.36	30	2.7	950.462	21.67					56700	33100	5	F5:5923	2	0	0	0	0	1	1	sp|P04280|PRP1_HUMAN:sp|P02812|PRB2_HUMAN:G3V1M9|G3V1M9_HUMAN:A0A0G2JRP6|A0A0G2JRP6_HUMAN			PEAKS DB
ADAAPDEKVL	-0.26	35.62	1027.52	10	-0.9	514.766	15.62	20300					18400	6	F6:4308	2	1	0	0	0	0	1	sp|P01833|PIGR_HUMAN			PEAKS DB
PAQPPPPPGPPQQ	-1.68462	35.61	1306.67	13	-0.3	1307.67	8.66	8520	3210					1	F1:2386	2	1	1	0	0	0	0	sp|Q9UPR6|ZFR2_HUMAN:sp|Q9UPR6-3|ZFR2_HUMAN			PEAKS DB
GPPPQGGNQSQGPPP	-1.73333	35.59	1413.66	15	-2.6	707.837	13.42		53100					2	F2:3502	1	0	1	0	0	0	0	sp|P10163|PRB4_HUMAN:sp|Q04118|PRB3_HUMAN:E7EXA8|E7EXA8_HUMAN:F5H7C1|F5H7C1_HUMAN			PEAKS DB
MGAGGGHPEAF	-0.145455	35.51	1029.43	11	2.1	515.725	15.45			7620				3	F3:4028	1	0	0	1	0	0	0	sp|A8K2U0|A2ML1_HUMAN:sp|A8K2U0-2|A2ML1_HUMAN:H0YGG5|H0YGG5_HUMAN			PEAKS DB
T(+42.01)EKAPEPHVEEDDDDELDSKLN	-1.84545	35.45	2566.12	22	4.9	856.383	23.68					6640		5	F5:6467	1	0	0	0	0	1	0	sp|P52566|GDIR2_HUMAN:F5H2R5|F5H2R5_HUMAN:F5H6Q0|F5H6Q0_HUMAN:F5H3P3|F5H3P3_HUMAN	Acetylation (Protein N-term)	T1:Acetylation (Protein N-term):1000.00	PEAKS DB
SSEDVSQEESLF	-0.825	35.41	1355.57	12	1.1	678.794	18.75	4490					0	1	F1:4968	1	1	0	0	0	0	0	sp|P10163|PRB4_HUMAN:E7EXA8|E7EXA8_HUMAN			PEAKS DB
GPPPAGGNPQQPQ	-1.64615	35.37	1243.59	13	-2.5	1244.6	6.77	284000	253000		368000	404000	379000	4	F4:1871	5	1	1	0	1	1	1	sp|P10163|PRB4_HUMAN:E7EXA8|E7EXA8_HUMAN			PEAKS DB
SLPRFPSVSL	0.45	35.36	1101.62	10	1	551.817	22.13				75900	68800	22300	4	F4:6319	3	0	0	0	1	1	1	sp|Q16378|PROL4_HUMAN:A0A087WY73|A0A087WY73_HUMAN			PEAKS DB
HFELPHYPG	-0.911111	35.33	1095.51	9	1.1	548.765	14.64				18100			4	F4:4369	1	0	0	0	1	0	0	sp|Q8TAX7|MUC7_HUMAN			PEAKS DB
VPPPPPPPYGPG	-0.891667	35.32	1170.61	12	-0.9	586.31	12.78				439000			4	F4:3833	1	0	0	0	1	0	0	sp|P02814|SMR3B_HUMAN			PEAKS DB
GPPPPPPGKPQGPPPQG	-1.67647	35.3	1600.84	17	0	801.425	8.12	12600						1	F1:2265	1	1	0	0	0	0	0	A0A087WV42|A0A087WV42_HUMAN:A0A087WZY1|A0A087WZY1_HUMAN:A0A0A0MT31|A0A0A0MT31_HUMAN:sp|P02810|PRPC_HUMAN			PEAKS DB
VTGGHTQIQ	-0.411111	35.28	939.477	9	2.7	470.747	0.06				32700			4	F4:45	1	0	0	0	1	0	0	sp|Q9UBG3|CRNN_HUMAN			PEAKS DB
GPPPQGGNKSQGPPPPGKPQ	-1.87	35.28	1920.98	20	-1.4	641.332	11.72					200000		5	F5:3077	1	0	0	0	0	1	0	sp|P02812|PRB2_HUMAN			PEAKS DB
WISKQEYDESGPS	-1.53846	35.26	1524.67	13	0.3	763.344	19.98		2650	2470				2	F2:5167	2	0	1	1	0	0	0	sp|P60709|ACTB_HUMAN:sp|P63261|ACTG_HUMAN			PEAKS DB
AGGNPQQPQAPPAGQPQ	-1.45882	35.19	1641.79	17	1.1	821.901	16.21		11900	10900				2	F2:4207	2	0	1	1	0	0	0	sp|P04280|PRP1_HUMAN:sp|P02812|PRB2_HUMAN:G3V1M9|G3V1M9_HUMAN:A0A0G2JRP6|A0A0G2JRP6_HUMAN			PEAKS DB
GDYGSNYL	-0.925	35.14	887.366	8	0.3	888.374	13.83				1220000	521000	552000	4	F4:4111	3	0	0	0	1	1	1	sp|P15515|HIS1_HUMAN			PEAKS DB
GPPPPGKPQGPPPAGGNPQQPQAPPAGKPQGPPPPPQ	-1.58108	35.11	3515.81	37	0	1172.94	10.01				146000			4	F4:3025	1	0	0	0	1	0	0	sp|P10163|PRB4_HUMAN:E7EXA8|E7EXA8_HUMAN			PEAKS DB
GGRPQGPPQGQSP	-1.83077	35.06	1261.62	13	-2.3	631.814	6.62	0	160000	112000				1	F1:1811	2	0	1	1	0	0	0	A0A087WV42|A0A087WV42_HUMAN:A0A087WZY1|A0A087WZY1_HUMAN:A0A0A0MT31|A0A0A0MT31_HUMAN:sp|P02810|PRPC_HUMAN			PEAKS DB
GPPQQGGHQQ	-2.16	35.04	1032.47	10	0.7	517.244	6.86		471000	453000			230000	2	F2:1752	3	0	1	1	0	0	1	A0A087WV42|A0A087WV42_HUMAN:A0A087WZY1|A0A087WZY1_HUMAN:A0A0A0MT31|A0A0A0MT31_HUMAN:sp|P02810|PRPC_HUMAN			PEAKS DB
GPPPQGDNKSQSA	-1.79231	35.04	1281.59	13	0.1	641.805	0.13				22300			4	F4:101	1	0	0	0	1	0	0	sp|P02812|PRB2_HUMAN			PEAKS DB
RPGKPEGQPPQ	-2.37273	35.03	1189.62	11	-2.9	595.816	7.66					10900	16200	6	F6:1898	2	0	0	0	0	1	1	sp|Q04118|PRB3_HUMAN:F5H7C1|F5H7C1_HUMAN			PEAKS DB
RPPPPGRPQ	-2.32222	35.02	1000.56	9	0.7	501.285	7.01			6370000		6370000		5	F5:1830	2	0	0	1	0	1	0	sp|Q04118|PRB3_HUMAN:F5H7C1|F5H7C1_HUMAN			PEAKS DB
LLDNLGNDLSNVVDKLEPV	0.0210526	35	2066.09	19	1.6	1034.05	33.03				25200		98800	6	F6:8840	3	0	0	0	1	0	2	sp|Q96DR5|BPIA2_HUMAN			PEAKS DB
KSQGPPPPGKPQGPPPQ	-1.94706	34.99	1692.89	17	0.4	565.306	11.61						0	6	F6:3062	0	0	0	0	0	0	0	sp|P02812|PRB2_HUMAN			PEAKS DB
HVGTEGSM(+15.99)ATVGLSQQLFDSALLLLQK	0.366667	34.97	2858.48	27	1.7	953.837	34.71	11600		6390	29900			3	F3:8072	3	1	0	1	1	0	0	sp|Q8N4F0|BPIB2_HUMAN	Oxidation (M)	M8:Oxidation (M):1000.00	PEAKS DB
GRPQGPPQQGGH	-2.05	34.96	1214.59	12	-1.4	608.302	5.76	170000	289000	383000	843000	317000	147000	1	F1:1494	15	1	3	3	2	4	2	A0A087WV42|A0A087WV42_HUMAN:A0A087WZY1|A0A087WZY1_HUMAN:A0A0A0MT31|A0A0A0MT31_HUMAN:sp|P02810|PRPC_HUMAN			PEAKS DB
NQPQGPPPPPGKPQ	-2.13571	34.94	1437.74	14	-2.1	719.874	13.45			148000				3	F3:3476	1	0	0	1	0	0	0	sp|P04280|PRP1_HUMAN:sp|P02812|PRB2_HUMAN:G3V1M9|G3V1M9_HUMAN:A0A0G2JRP6|A0A0G2JRP6_HUMAN			PEAKS DB
PGKPEGPPPQ	-1.97	34.93	1002.51	10	0	502.264	10.39		720000					2	F2:2640	1	0	1	0	0	0	0	sp|P10163|PRB4_HUMAN:sp|Q04118|PRB3_HUMAN:F5H7C1|F5H7C1_HUMAN			PEAKS DB
GDKSRSPQSPPGKPQ	-2.16	34.92	1564.8	15	-1.4	783.404	5.89			525000	0		244000	4	F4:1559	2	0	0	1	0	0	1	sp|P04280|PRP1_HUMAN			PEAKS DB
GPYQPVPEQPL	-0.963636	34.9	1223.62	11	1.6	612.818	15.61		98700	58700	287000	166000	137000	4	F4:4640	6	0	1	1	1	1	2	sp|P02808|STAT_HUMAN			PEAKS DB
YQPVPEQPLYPQPYQP	-1.4375	34.9	1942.95	16	-1.2	972.479	24.09						7470	6	F6:6595	1	0	0	0	0	0	1	sp|P02808|STAT_HUMAN			PEAKS DB
QPYQPQYQQY	-2.46	34.89	1341.6	10	2.4	671.807	21.67			17600	134000	55700	39000	5	F5:5913	4	0	0	1	1	1	1	sp|P02808|STAT_HUMAN			PEAKS DB
AKTYETTLEKC	-0.918182	34.87	1285.62	11	1.1	643.819	9.05	67500						1	F1:2504	1	1	0	0	0	0	0	A0A0C4DGB6|A0A0C4DGB6_HUMAN:sp|P02768|ALBU_HUMAN			PEAKS DB
GDKLCTVATL	0.69	34.8	1019.53	10	1.3	510.774	15.37	37000		29700				1	F1:4123	2	1	0	1	0	0	0	A0A0C4DGB6|A0A0C4DGB6_HUMAN:sp|P02768|ALBU_HUMAN			PEAKS DB
WSPKEEDRI	-1.96667	34.79	1158.57	9	0.7	580.29	18.19				116000	83100	32100	5	F5:4945	3	0	0	0	1	1	1	sp|P01037|CYTN_HUMAN			PEAKS DB
FHEKHHSHREFPFY	-1.67857	34.75	1896.88	14	-0.9	633.3	15.11					174000	114000	6	F6:4136	2	0	0	0	0	1	1	sp|P15515|HIS1_HUMAN			PEAKS DB
EFPFYGDYGSNYL	-0.630769	34.74	1570.66	13	-4.7	1571.66	30.23						9120	6	F6:8148	1	0	0	0	0	0	1	sp|P15515|HIS1_HUMAN			PEAKS DB
AQGGVLPNIQAV	0.616667	34.73	1165.65	12	4.2	1166.66	20.03				56900	11200	16300	4	F4:5818	4	0	0	0	2	1	1	H0YFX9|H0YFX9_HUMAN			PEAKS DB
SPPGKPQGPPQQEGNNPQGPPPPAGGNPQQPQAPPAGQPQ	-1.79	34.73	3924.89	40	-2	1309.3	16.45						831000	6	F6:4656	1	0	0	0	0	0	1	sp|P04280|PRP1_HUMAN:sp|P02812|PRB2_HUMAN:G3V1M9|G3V1M9_HUMAN:A0A0G2JRP6|A0A0G2JRP6_HUMAN			PEAKS DB
RIGRFGYGYGPY	-0.733333	34.73	1404.69	12	2.7	703.354	24.39					31400		5	F5:6636	1	0	0	0	0	1	0	sp|P02808|STAT_HUMAN			PEAKS DB
GNQPQGPPPPPGKPQGPPPQGGNKPQ	-2.01154	34.7	2552.29	26	-2.8	851.768	7.88				223000			4	F4:2265	1	0	0	0	1	0	0	sp|P04280|PRP1_HUMAN:sp|P02812|PRB2_HUMAN:G3V1M9|G3V1M9_HUMAN:A0A0G2JRP6|A0A0G2JRP6_HUMAN			PEAKS DB
GNPQGAPPQGGNKPQGPPSPPGKPQGPPPQGGNQPQ	-1.83889	34.68	3445.69	36	-1	1149.57	8.64				2180000		1190000	4	F4:2558	2	0	0	0	1	0	1	sp|P02812|PRB2_HUMAN			PEAKS DB
QPQYQQYTF	-1.78889	34.63	1201.54	9	2.2	601.779	16.08	22700			145000	92900	30700	4	F4:4720	5	1	0	0	1	2	1	sp|P02808|STAT_HUMAN			PEAKS DB
PGIFPPPPPQ	-0.62	34.53	1045.56	10	2	523.788	16.8				36100	11700	0	4	F4:4938	2	0	0	0	1	1	0	sp|P02814|SMR3B_HUMAN			PEAKS DB
KPQGPPQQGGNRPQ	-2.39286	34.53	1487.76	14	-0.8	496.927	8.25		46400			39700	27400	6	F6:2097	3	0	1	0	0	1	1	sp|P04280|PRP1_HUMAN			PEAKS DB
LNEDVSQEESPSVI	-0.592857	34.49	1544.72	14	3.6	773.369	25.6					6320		5	F5:6970	1	0	0	0	0	1	0	sp|Q04118|PRB3_HUMAN:F5H7C1|F5H7C1_HUMAN			PEAKS DB
GPPQQEGNNPQGPPPPAGGNPQQPQ	-1.984	34.46	2487.15	25	-0.8	830.058	15.11		26400	28400			186000	6	F6:4117	3	0	1	1	0	0	1	sp|P04280|PRP1_HUMAN:sp|P02812|PRB2_HUMAN:G3V1M9|G3V1M9_HUMAN:A0A0G2JRP6|A0A0G2JRP6_HUMAN			PEAKS DB
RQEPSQGTTTF	-1.55455	34.4	1250.59	11	1.6	626.303	14.16	275000	229000	184000				3	F3:3626	3	1	1	1	0	0	0	sp|P01876|IGHA1_HUMAN			PEAKS DB
NTVPSYPGNTY	-1.01818	34.39	1211.55	11	-1.6	1212.55	12.63				14800			4	F4:3804	1	0	0	0	1	0	0	sp|Q6MZM9|PRR27_HUMAN			PEAKS DB
SHRPPPPPGKPERPPPQ	-2.27647	34.28	1870	17	0.4	468.505	11.61					86600		5	F5:3035	1	0	0	0	0	1	0	sp|P10163|PRB4_HUMAN			PEAKS DB
PQQPQAPPAGKPQ	-1.74615	34.24	1342.7	13	0.7	672.356	13.01					117000		5	F5:3437	1	0	0	0	0	1	0	sp|P10163|PRB4_HUMAN:E7EXA8|E7EXA8_HUMAN			PEAKS DB
YGPGIFPPPPPQP	-0.730769	34.23	1362.7	13	2	682.357	20.19				76100	39100	30700	4	F4:5819	4	0	0	0	1	2	1	sp|P02814|SMR3B_HUMAN			PEAKS DB
QSHRPPPPPGKPE	-2.26154	34.2	1422.74	13	-2.4	712.372	9.99					0		5	F5:2565	0	0	0	0	0	0	0	sp|P10163|PRB4_HUMAN			PEAKS DB
GRFGYGYGPYQPVPEQPLYPQPYQPQYQQY	-1.45333	34.19	3607.68	30	3.6	1203.57	33.44				32400	381000		5	F5:8955	2	0	0	0	1	1	0	sp|P02808|STAT_HUMAN			PEAKS DB
FYGDYGSN	-1.05	34.17	921.351	8	0.3	922.358	17.05			12500				3	F3:4436	1	0	0	1	0	0	0	sp|P15515|HIS1_HUMAN			PEAKS DB
GSNYLYDN	-1.3125	34.15	944.388	8	-0.5	473.201	10.59	98400	89700	68300	93800		63100	4	F4:3217	5	1	1	1	1	0	1	sp|P15515|HIS1_HUMAN			PEAKS DB
PGKPEGPPPQG	-1.82727	34.15	1059.53	11	-2	530.774	10.13		473000	488000				3	F3:2575	2	0	1	1	0	0	0	sp|P10163|PRB4_HUMAN:sp|Q04118|PRB3_HUMAN:F5H7C1|F5H7C1_HUMAN			PEAKS DB
QGGNKPQGPPPPPGKPQGPPPQGGNKPQ	-2.02143	34.13	2737.4	28	-4	913.472	12.88						213000	6	F6:3461	1	0	0	0	0	0	1	sp|P04280|PRP1_HUMAN:G3V1M9|G3V1M9_HUMAN			PEAKS DB
QGPPQQGGHQQGPPPPPPGKPQ	-2.02273	34.13	2210.1	22	-1.8	737.705	6.89				87500			4	F4:1946	1	0	0	0	1	0	0	A0A087WV42|A0A087WV42_HUMAN:A0A087WZY1|A0A087WZY1_HUMAN:A0A0A0MT31|A0A0A0MT31_HUMAN:sp|P02810|PRPC_HUMAN			PEAKS DB
IGRFGYG	0.0428571	34.07	768.392	7	2.1	385.203	18.05		522000			2180000	1300000	5	F5:4867	5	0	1	0	0	2	2	sp|P02808|STAT_HUMAN			PEAKS DB
SPPGKPQGPPPQGGNQPQGPPPPPGKPQGPPPQGGNKPQGPPPPGKPQGPPPQGDK	-1.91964	34.05	5408.76	56	2.8	902.469	15.39						279000	6	F6:4285	1	0	0	0	0	0	1	sp|P04280|PRP1_HUMAN:sp|P02812|PRB2_HUMAN			PEAKS DB
SSVPGVRLL	0.877778	34.01	926.555	9	0.6	464.285	16.33				11500	6870	4890	4	F4:4816	3	0	0	0	1	1	1	sp|P08670|VIME_HUMAN:B0YJC4|B0YJC4_HUMAN			PEAKS DB
AEAPVGAEPA	0.08	33.94	910.44	10	2.3	456.228	8.43	6930	21600	19000	156000	87400		1	F1:2342	5	1	1	1	1	1	0	sp|Q6MZM9|PRR27_HUMAN			PEAKS DB
NWGEGWGFMPSDR	-1.20769	33.91	1537.64	13	1.9	769.829	23.11	1920	1620	1080				1	F1:5875	3	1	1	1	0	0	0	sp|P04745|AMY1_HUMAN			PEAKS DB
GNPQQPQAPPAGQPQ	-1.74667	33.79	1513.73	15	1.3	757.872	14.07		29500	24000				3	F3:3646	2	0	1	1	0	0	0	sp|P04280|PRP1_HUMAN:sp|P02812|PRB2_HUMAN:G3V1M9|G3V1M9_HUMAN:A0A0G2JRP6|A0A0G2JRP6_HUMAN			PEAKS DB
QGPPPHPGKPE	-2.08182	33.77	1139.57	11	-4	570.791	9.2					897000	692000	6	F6:2350	2	0	0	0	0	1	1	sp|P10163|PRB4_HUMAN:sp|Q04118|PRB3_HUMAN:E7EXA8|E7EXA8_HUMAN:F5H7C1|F5H7C1_HUMAN			PEAKS DB
HRPPPPPGKPE	-2.28182	33.77	1207.65	11	1	604.83	8.79	1450000			0	54800		5	F5:2218	2	1	0	0	0	1	0	sp|P10163|PRB4_HUMAN			PEAKS DB
IGRFGYGYGPYQPVPEQPLYPQPYQPQ	-1.09259	33.76	3138.52	27	2.9	1047.18	22.31				3450000			4	F4:6441	1	0	0	0	1	0	0	sp|P02808|STAT_HUMAN			PEAKS DB
PPPGKPQGPPPAG	-1.38462	33.63	1195.63	13	-0.2	598.823	12.78		4770000			9570000		5	F5:3166	2	0	1	0	0	1	0	sp|P10163|PRB4_HUMAN:E7EXA8|E7EXA8_HUMAN			PEAKS DB
PPPQGGNQSQGKPQ	-2.12857	33.62	1418.69	14	1.2	710.352	7.16		51600	27900		12900	9800	5	F5:1802	4	0	1	1	0	1	1	E7EXA8|E7EXA8_HUMAN			PEAKS DB
PPGKPQGPPQQEGNKPQ	-2.32941	33.61	1782.9	17	-1.5	595.307	6.32	40500						1	F1:1713	1	1	0	0	0	0	0	sp|P10163|PRB4_HUMAN			PEAKS DB
IGRFGYGYGP	-0.3	33.61	1085.53	10	2.8	543.772	24.08					101000	139000	5	F5:6532	2	0	0	0	0	1	1	sp|P02808|STAT_HUMAN			PEAKS DB
QPQGPPPPPGKPQ	-2.03077	33.61	1323.69	13	-0.8	662.854	13.38			0			163000	3	F3:3475	1	0	0	0	0	0	1	sp|P04280|PRP1_HUMAN:sp|P02812|PRB2_HUMAN:G3V1M9|G3V1M9_HUMAN:A0A0G2JRP6|A0A0G2JRP6_HUMAN			PEAKS DB
QPQAPPAGKPQ	-1.6	33.6	1117.59	11	-1.5	1118.59	10.84		14400000	78500	256000	162000	161000	5	F5:2767	6	0	2	1	1	1	1	sp|P10163|PRB4_HUMAN:E7EXA8|E7EXA8_HUMAN			PEAKS DB
RGPYPPGPLAPPQPFGPG	-0.85	33.58	1800.93	18	2.9	901.473	30.55					77400		5	F5:8189	1	0	0	0	0	1	0	sp|P02814|SMR3B_HUMAN			PEAKS DB
LLDNLGNDLSNVVDKLEPVLHEGLE	-0.104	33.53	2744.42	25	6.1	915.821	34.43				0			4	F4:9466	0	0	0	0	0	0	0	sp|Q96DR5|BPIA2_HUMAN			PEAKS DB
GGNKPQGPPPPPGKPQGPPPQGGNKPQGPPPPGKPQGPPPQGDKSR	-1.98043	33.53	4484.32	46	-4.4	897.865	16.34					0		5	F5:4386	0	0	0	0	0	0	0	sp|P04280|PRP1_HUMAN:G3V1M9|G3V1M9_HUMAN			PEAKS DB
QGGVLPNIQAV	0.509091	33.44	1094.61	11	0.7	1095.62	20.03				35900		6200	4	F4:5820	3	0	0	0	2	0	1	H0YFX9|H0YFX9_HUMAN			PEAKS DB
PPPPPQGGRPH	-1.96364	33.44	1135.59	11	3.3	379.537	9.52					460000	325000	5	F5:2416	2	0	0	0	0	1	1	sp|Q04118|PRB3_HUMAN:F5H7C1|F5H7C1_HUMAN			PEAKS DB
GPPPPPQGGRPH	-1.83333	33.44	1192.61	12	-2.2	597.311	10.79	36800000	13600000	15400000	0	85700000	82000000	2	F2:2771	8	1	1	1	0	2	3	sp|Q04118|PRB3_HUMAN:F5H7C1|F5H7C1_HUMAN			PEAKS DB
GPPPPPGKPE	-1.78	33.42	971.508	10	-1.2	486.76	10.83		105000	13000000		368000	19500000	6	F6:2818	4	0	1	1	0	1	1	sp|P10163|PRB4_HUMAN:E7EXA8|E7EXA8_HUMAN			PEAKS DB
DESAENCDKSL	-1.35455	33.41	1209.48	11	0.4	605.749	8.93	0						1	F1:2469	0	0	0	0	0	0	0	A0A0C4DGB6|A0A0C4DGB6_HUMAN:sp|P02768|ALBU_HUMAN			PEAKS DB
RFGYGYGPY	-0.933333	33.33	1078.49	9	1.1	540.251	14.27				0			4	F4:4255	0	0	0	0	0	0	0	sp|P02808|STAT_HUMAN			PEAKS DB
QPVPEQPLYPQP	-1.275	33.28	1391.71	12	1.3	696.862	21.23				53900	24600	14000	6	F6:5861	3	0	0	0	1	1	1	sp|P02808|STAT_HUMAN			PEAKS DB
VPEQPLYPQPYQPQYQQY	-1.65	33.19	2265.07	18	3.4	756.033	30.14					32500	32600	5	F5:8119	2	0	0	0	0	1	1	sp|P02808|STAT_HUMAN			PEAKS DB
GPPPQGGNQPQGPPPPPGKPQGPPPQGGNKPQGPPPPGKPQ	-1.89268	33.15	3941.01	41	-0.3	986.259	8.88				7010000	3890000		4	F4:2582	2	0	0	0	1	1	0	sp|P04280|PRP1_HUMAN:sp|P02812|PRB2_HUMAN:G3V1M9|G3V1M9_HUMAN:A0A0G2JRP6|A0A0G2JRP6_HUMAN			PEAKS DB
GYGYGPY	-0.957143	33.13	775.318	7	3.7	776.326	22.16	606000		674000	2700000	1270000	1150000	5	F5:5995	5	1	0	1	1	1	1	sp|P02808|STAT_HUMAN			PEAKS DB
S(+42.01)SYQQKQTF	-1.68889	33.1	1157.54	9	-0.2	1158.54	10.68	513						1	F1:2933	1	1	0	0	0	0	0	sp|Q9UBC9|SPRR3_HUMAN:B1AN48|B1AN48_HUMAN	Acetylation (Protein N-term)	S1:Acetylation (Protein N-term):1000.00	PEAKS DB
SLWKPSSPVSQ	-0.609091	33.1	1214.63	11	-2	608.321	12.86				25600	13800	0	4	F4:3871	2	0	0	0	1	1	0	sp|Q8TDL5|BPIB1_HUMAN			PEAKS DB
ELPHYPGLL	-0.0222222	33.09	1037.55	9	3.2	519.785	30.3				270000	121000	92200	5	F5:8138	3	0	0	0	1	1	1	sp|Q8TAX7|MUC7_HUMAN			PEAKS DB
VISDGGDSE	-0.466667	33.03	877.366	9	0.7	878.372	8.79		69900	45300		38700	30600	5	F5:2242	4	0	1	1	0	1	1	A0A087WV42|A0A087WV42_HUMAN:A0A087WZY1|A0A087WZY1_HUMAN:A0A0A0MT31|A0A0A0MT31_HUMAN:sp|P02810|PRPC_HUMAN			PEAKS DB
LYPQPYQPQ	-1.56667	33.02	1132.56	9	1.1	567.285	18.14					118000	101000	6	F6:5033	2	0	0	0	0	1	1	sp|P02808|STAT_HUMAN			PEAKS DB
S(+42.01)DKPDMAEIEK	-1.45455	32.99	1303.6	11	1.6	652.807	10.97	2420	3000	2090				1	F1:2999	3	1	1	1	0	0	0	sp|P62328|TYB4_HUMAN	Acetylation (Protein N-term)	S1:Acetylation (Protein N-term):1000.00	PEAKS DB
GPGIFPPPPP	-0.31	32.97	974.523	10	-1.1	488.268	18.23	21700			880000	376000	135000	4	F4:5435	6	1	0	0	2	2	1	sp|P02814|SMR3B_HUMAN			PEAKS DB
QLNVPPLPPRGFPFVPPSRFF	-0.0571429	32.95	2408.32	21	0	803.779	29.77				223000	68700		4	F4:8441	2	0	0	0	1	1	0	sp|Q6MZM9|PRR27_HUMAN			PEAKS DB
PPPGGNPQQPLPPPAGKPQ	-1.46842	32.93	1872.98	19	1.7	937.501	10.09	14900		20700				1	F1:2744	2	1	0	1	0	0	0	sp|Q04118|PRB3_HUMAN:F5H7C1|F5H7C1_HUMAN			PEAKS DB
SHRPPPPP	-2.0625	32.91	883.466	8	0.9	442.74	7.59			0		56800	30400	5	F5:1907	2	0	0	0	0	1	1	sp|P10163|PRB4_HUMAN			PEAKS DB
YGYGPYQPVPEQPLYPQPYQPQY	-1.42609	32.88	2771.29	23	2.9	924.774	23.37				30800	13300	13400	4	F4:6652	3	0	0	0	1	1	1	sp|P02808|STAT_HUMAN			PEAKS DB
GYGPYQPVPE	-1.1	32.88	1105.51	10	-0.6	1106.51	13.36	27200	90000		235000	278000	97400	4	F4:3986	7	1	2	0	1	2	1	sp|P02808|STAT_HUMAN			PEAKS DB
GEPKGGPGTGSGGGGAGTGGGAGGPGASHLPP	-0.5875	32.83	2512.17	32	-1.3	838.396	19.95				11500			4	F4:5744	1	0	0	0	1	0	0	sp|P84550|SKOR1_HUMAN:G3V3E1|G3V3E1_HUMAN:G3V5H7|G3V5H7_HUMAN:sp|P84550-3|SKOR1_HUMAN			PEAKS DB
QQGGHPPPPQGRPQ	-2.20714	32.78	1479.73	14	-0.2	740.872	9.79					8660000	3550000	5	F5:2500	3	0	0	0	0	2	1	A0A087WV42|A0A087WV42_HUMAN:A0A087WZY1|A0A087WZY1_HUMAN:A0A0A0MT31|A0A0A0MT31_HUMAN:sp|P02810|PRPC_HUMAN			PEAKS DB
S(+42.01)SYQQKQTFTPPPQLQQQ	-1.71667	32.75	2175.06	18	2.1	726.029	16.01				23200	8750		4	F4:4706	2	0	0	0	1	1	0	sp|Q9UBC9|SPRR3_HUMAN:B1AN48|B1AN48_HUMAN	Acetylation (Protein N-term)	S1:Acetylation (Protein N-term):1000.00	PEAKS DB
FVPPPPPPPYGPGRIPPPPPAPY	-0.73913	32.73	2403.28	23	1.5	1202.65	20.93				316000			4	F4:6006	1	0	0	0	1	0	0	sp|P02814|SMR3B_HUMAN			PEAKS DB
VLHEKTPV	-0.0875	32.7	921.528	8	-0.8	461.771	6.83	146000		191000				1	F1:1879	2	1	0	1	0	0	0	A0A0C4DGB6|A0A0C4DGB6_HUMAN:sp|P02768|ALBU_HUMAN			PEAKS DB
GPGRIPPPPP	-1.04	32.7	983.555	10	0.8	492.785	8.23				1640000	1010000	681000	4	F4:2357	5	0	0	0	2	2	1	sp|P02814|SMR3B_HUMAN			PEAKS DB
LAKTYETTLEKC	-0.525	32.68	1398.71	12	2.2	700.362	17.37			4050				3	F3:4511	1	0	0	1	0	0	0	A0A0C4DGB6|A0A0C4DGB6_HUMAN:sp|P02768|ALBU_HUMAN			PEAKS DB
EFPFYGDY	-0.75	32.64	1036.42	8	2.9	1037.43	23.89			1000	83100	48700	43000	4	F4:6702	4	0	0	1	1	1	1	sp|P15515|HIS1_HUMAN			PEAKS DB
EQPLYPQPY	-1.56667	32.59	1133.54	9	3	567.777	25.43	59800			53000	121000		5	F5:6920	4	1	0	0	1	2	0	sp|P02808|STAT_HUMAN			PEAKS DB
DSGEGDFLAEGGGVR	-0.58	32.59	1464.65	15	-1.5	733.33	25.19		755					2	F2:6489	1	0	1	0	0	0	0	A0A087WUA0|A0A087WUA0_HUMAN:sp|P02671-2|FIBA_HUMAN:sp|P02671|FIBA_HUMAN			PEAKS DB
GLLPRPPGDSGNQDDGPQ	-1.48333	32.55	1818.85	18	3.2	910.433	23.36					8030		5	F5:6335	1	0	0	0	0	1	0	sp|Q16378|PROL4_HUMAN:A0A087WY73|A0A087WY73_HUMAN			PEAKS DB
HHSHREFPFYGDY	-1.60769	32.47	1690.73	13	0	564.583	19.56						40900	6	F6:5405	1	0	0	0	0	0	1	sp|P15515|HIS1_HUMAN			PEAKS DB
LAVQTELKEC	0.1	32.46	1132.58	10	0.5	567.298	24.06		8190					2	F2:6191	1	0	1	0	0	0	0	sp|P12273|PIP_HUMAN			PEAKS DB
QGGNKPQGPPPPPGKPQ	-2.03529	32.45	1679.87	17	-0.1	560.964	12.94			411000		2140000		5	F5:3412	2	0	0	1	0	1	0	sp|P04280|PRP1_HUMAN:G3V1M9|G3V1M9_HUMAN			PEAKS DB
AAPDEKVL	-0.1125	32.43	841.455	8	0.1	421.735	8.4	68800			185000	211000	171000	4	F4:2462	4	1	0	0	1	1	1	sp|P01833|PIGR_HUMAN			PEAKS DB
QVKQPSQPPPQEI	-1.53077	32.43	1474.78	13	0.9	738.397	15.69	18300		8410		66500		3	F3:4070	3	1	0	1	0	1	0	sp|Q9UBC9|SPRR3_HUMAN:B1AN48|B1AN48_HUMAN			PEAKS DB
APPQPFGPGFVPPPPPPPYGPGRIPPPPPAPYGPGIFPPPPPQP	-0.711364	32.42	4433.32	44	4.1	1109.34	36.67				4430000	1820000		5	F5:9793	2	0	0	0	1	1	0	sp|P02814|SMR3B_HUMAN			PEAKS DB
QQGGHPPPPQ	-2.09	32.41	1041.5	10	-0.4	521.757	0.14			99000	209000	50300		3	F3:26	3	0	0	1	1	1	0	A0A087WV42|A0A087WV42_HUMAN:A0A087WZY1|A0A087WZY1_HUMAN:A0A0A0MT31|A0A0A0MT31_HUMAN:sp|P02810|PRPC_HUMAN			PEAKS DB
PQQGGHPPPPQGRPQ	-2.16667	32.41	1576.79	15	0.4	526.601	10.43					361000		5	F5:2677	1	0	0	0	0	1	0	A0A087WV42|A0A087WV42_HUMAN:A0A087WZY1|A0A087WZY1_HUMAN:A0A0A0MT31|A0A0A0MT31_HUMAN:sp|P02810|PRPC_HUMAN			PEAKS DB
PPLGGQQSQPS	-1.26364	32.39	1094.54	11	-2.4	1095.54	7.51	11400	16300	12000				1	F1:2090	3	1	1	1	0	0	0	A0A087WV42|A0A087WV42_HUMAN:A0A087WZY1|A0A087WZY1_HUMAN:A0A0A0MT31|A0A0A0MT31_HUMAN:sp|P02810|PRPC_HUMAN			PEAKS DB
SHREFPFY	-1.1625	32.36	1081.5	8	1	541.757	20.02	8820					123000	6	F6:5481	2	1	0	0	0	0	1	sp|P15515|HIS1_HUMAN			PEAKS DB
PPPQGGNQPQGPPPPPGKPQ	-1.95	32.34	1971	20	6.4	658.009	16.34					0		5	F5:4389	0	0	0	0	0	0	0	sp|P04280|PRP1_HUMAN:sp|P02812|PRB2_HUMAN:G3V1M9|G3V1M9_HUMAN:A0A0G2JRP6|A0A0G2JRP6_HUMAN			PEAKS DB
GPPQQGGQQQQGPPPPQGKPQ	-2.14762	32.31	2135.05	21	-1	712.688	13.58		83700			387000		5	F5:3581	2	0	1	0	0	1	0	A0A087WV42|A0A087WV42_HUMAN:A0A087WZY1|A0A087WZY1_HUMAN:A0A0A0MT31|A0A0A0MT31_HUMAN:sp|P02810|PRPC_HUMAN			PEAKS DB
SPPGKPQGPPPQGGNQPQGPPPPPGKPQGPPPQGGNKPQGPPPPGKPQ	-1.89583	32.29	4632.37	48	1.2	927.481	18.33					5430000	4260000	5	F5:5158	2	0	0	0	0	1	1	sp|P04280|PRP1_HUMAN:sp|P02812|PRB2_HUMAN:G3V1M9|G3V1M9_HUMAN			PEAKS DB
HSHREFPFYGDYGSNYLYDN	-1.41	32.25	2480.05	20	3	827.69	30.47				163000	67100		5	F5:8199	2	0	0	0	1	1	0	sp|P15515|HIS1_HUMAN			PEAKS DB
GGNQPQRPPPPPGKPQ	-2.175	32.24	1650.86	16	-1.6	551.293	6.84	0		845000				1	F1:1876	1	0	0	1	0	0	0	sp|P10163|PRB4_HUMAN:E7EXA8|E7EXA8_HUMAN			PEAKS DB
LPHYPGLL	0.4125	32.23	908.512	8	-3.7	455.262	18.06				0			4	F4:5281	0	0	0	0	0	0	0	sp|Q8TAX7|MUC7_HUMAN			PEAKS DB
SPQSPPGKPQGPPPQGGNQPQGPPPPPGKPQ	-1.89355	32.21	3031.53	31	-1.9	758.887	14.98						619000	6	F6:4114	1	0	0	0	0	0	1	sp|P04280|PRP1_HUMAN			PEAKS DB
SEGWKETEKF	-1.83	32.19	1239.58	10	1.5	620.797	17.13			5960				3	F3:4451	1	0	0	1	0	0	0	sp|Q6UWP8|SBSN_HUMAN			PEAKS DB
SPPGKPQGPPQQEGNKPQGPPPPGKPQ	-2.0963	32.19	2725.39	27	-1.4	909.471	7.18				6500000		26900000	4	F4:2048	2	0	0	0	1	0	1	sp|P10163|PRB4_HUMAN			PEAKS DB
GPYQPVPEQPLYPQPYQPQYQQYTF	-1.44	32.19	3055.44	25	2.2	1019.49	28.33				77800		23600	6	F6:7668	3	0	0	0	2	0	1	sp|P02808|STAT_HUMAN			PEAKS DB
YPQPYQPQYQQ	-2.38182	32.17	1438.65	11	3.8	720.334	22.08					60900	38000	5	F5:6022	2	0	0	0	0	1	1	sp|P02808|STAT_HUMAN			PEAKS DB
APAAPAPAEKTPV	-0.1	32.15	1218.66	13	0.2	610.338	17.69	3800	4800					2	F2:4582	2	1	1	0	0	0	0	sp|P10412|H14_HUMAN			PEAKS DB
AVGGGAGATAAGGGGGPGGGGGGGPGGGGGPGGGGGSLY	-0.025641	32.11	2710.21	39	3.6	1356.12	14.64				21600			4	F4:4353	1	0	0	0	1	0	0	sp|Q9H461|FZD8_HUMAN			PEAKS DB
GRPQGPPQQGGHP	-2.01538	32.08	1311.64	13	-2.6	656.827	10.46		28300					2	F2:2680	1	0	1	0	0	0	0	A0A087WV42|A0A087WV42_HUMAN:A0A087WZY1|A0A087WZY1_HUMAN:A0A0A0MT31|A0A0A0MT31_HUMAN:sp|P02810|PRPC_HUMAN			PEAKS DB
SLSTFQQM	-0.1	32.06	940.432	8	2.1	941.442	15.68	3230		2320				1	F1:4206	2	1	0	1	0	0	0	sp|P60709|ACTB_HUMAN:sp|P63261|ACTG_HUMAN			PEAKS DB
ISDGGDSEQF	-0.91	32.02	1053.42	10	-1.1	1054.43	10.64	2930		1910				1	F1:2929	2	1	0	1	0	0	0	A0A087WV42|A0A087WV42_HUMAN:A0A087WZY1|A0A087WZY1_HUMAN:A0A0A0MT31|A0A0A0MT31_HUMAN:sp|P02810|PRPC_HUMAN			PEAKS DB
RPPQGGRPSRPP	-2.21667	31.94	1300.71	12	-0.9	434.577	8.25					1400000	858000	6	F6:2029	2	0	0	0	0	1	1	sp|P04280|PRP1_HUMAN:sp|P02812|PRB2_HUMAN:G3V1M9|G3V1M9_HUMAN:A0A0G2JRP6|A0A0G2JRP6_HUMAN			PEAKS DB
LSLPRFPSVSLQ	0.4	31.92	1342.76	12	1.6	672.389	24.29				2050			4	F4:6922	1	0	0	0	1	0	0	sp|Q16378|PROL4_HUMAN:A0A087WY73|A0A087WY73_HUMAN			PEAKS DB
GPPQQEGNKP	-2.35	31.85	1050.51	10	0.9	526.263	0.89				133000	36400		4	F4:299	2	0	0	0	1	1	0	sp|P10163|PRB4_HUMAN:E7EXA8|E7EXA8_HUMAN			PEAKS DB
PPQGGRPQ	-2.1375	31.8	835.43	8	0.6	418.723	0.13	116000		80200	684000	105000	67300	4	F4:297	7	1	0	1	2	2	1	A0A087WV42|A0A087WV42_HUMAN:A0A087WZY1|A0A087WZY1_HUMAN:A0A0A0MT31|A0A0A0MT31_HUMAN:sp|P02810|PRPC_HUMAN			PEAKS DB
GPPPPGKPQGPPP	-1.64615	31.75	1221.65	13	0	611.832	12.81	316000		238000			461000	3	F3:3338	3	1	0	1	0	0	1	sp|P04280|PRP1_HUMAN:sp|P02812|PRB2_HUMAN:G3V1M9|G3V1M9_HUMAN:A0A0G2JRP6|A0A0G2JRP6_HUMAN:sp|P10163|PRB4_HUMAN:E7EXA8|E7EXA8_HUMAN			PEAKS DB
S(+42.01)SYQQKQTFTPPPQLQQQQVKQPSQPPPQE	-1.84333	31.75	3518.74	30	0.9	1173.92	20.82						24600	6	F6:5748	1	0	0	0	0	0	1	sp|Q9UBC9|SPRR3_HUMAN:B1AN48|B1AN48_HUMAN	Acetylation (Protein N-term)	S1:Acetylation (Protein N-term):1000.00	PEAKS DB
YPPGPLAPPQPFGPGFVPPPPPPPYGPG	-0.596429	31.75	2790.42	28	6.5	931.152	36.67					57100		5	F5:9804	1	0	0	0	0	1	0	sp|P02814|SMR3B_HUMAN			PEAKS DB
A(+42.01)MVSEFLK	0.7875	31.72	965.489	8	0.7	483.752	25.98				6750		0	4	F4:7318	1	0	0	0	1	0	0	sp|P04083|ANXA1_HUMAN:Q5T3N0|Q5T3N0_HUMAN:Q5T3N1|Q5T3N1_HUMAN	Acetylation (Protein N-term)	A1:Acetylation (Protein N-term):1000.00	PEAKS DB
GHPPPPQGRPQ	-2.13636	31.72	1166.59	11	-0.6	389.872	5.91	4920000	1770000	1680000			4150000	1	F1:1534	5	1	1	1	0	0	2	A0A087WV42|A0A087WV42_HUMAN:A0A087WZY1|A0A087WZY1_HUMAN:A0A0A0MT31|A0A0A0MT31_HUMAN:sp|P02810|PRPC_HUMAN			PEAKS DB
YGYGPYQPVPE	-1.11818	31.68	1268.57	11	3.7	635.294	26.18					51200		5	F5:7066	1	0	0	0	0	1	0	sp|P02808|STAT_HUMAN			PEAKS DB
SLAKADAAPDEKVLDSGFREIENK	-0.75	31.67	2602.32	24	1.4	651.589	21.87						19900	6	F6:6024	1	0	0	0	0	0	1	sp|P01833|PIGR_HUMAN			PEAKS DB
EERQGPPLGGQQ	-1.88333	31.61	1294.63	12	-1.5	648.32	7.44	237000						1	F1:2038	1	1	0	0	0	0	0	A0A087WV42|A0A087WV42_HUMAN:A0A087WZY1|A0A087WZY1_HUMAN:A0A0A0MT31|A0A0A0MT31_HUMAN:sp|P02810|PRPC_HUMAN			PEAKS DB
SLSTFQQMWISKQEYDESGPS	-0.990476	31.6	2447.09	21	1.9	1224.56	26.29						11600	6	F6:7157	1	0	0	0	0	0	1	sp|P60709|ACTB_HUMAN:sp|P63261|ACTG_HUMAN			PEAKS DB
QGPPPPGKPQ	-1.97	31.56	1001.53	10	-1.9	501.771	10.19			2350000	779000		1080000	3	F3:2591	3	0	0	1	1	0	1	sp|P04280|PRP1_HUMAN:sp|P02812|PRB2_HUMAN:G3V1M9|G3V1M9_HUMAN:A0A0G2JRP6|A0A0G2JRP6_HUMAN:sp|P10163|PRB4_HUMAN:E7EXA8|E7EXA8_HUMAN			PEAKS DB
ASVDSGSSEEQ	-1.05455	31.54	1094.44	11	-4	1095.44	8.39		0	0				2	F2:2131	0	0	0	0	0	0	0	sp|P01833|PIGR_HUMAN			PEAKS DB
NQPQGPPPPPGKPQGPPPQGGNKPQ	-2.076	31.53	2495.27	25	-1.1	832.76	16.12					0		5	F5:4322	0	0	0	0	0	0	0	sp|P04280|PRP1_HUMAN:sp|P02812|PRB2_HUMAN:G3V1M9|G3V1M9_HUMAN:A0A0G2JRP6|A0A0G2JRP6_HUMAN			PEAKS DB
APPAGQPQGPPRPP	-1.42143	31.51	1365.72	14	-0.4	683.865	15.2			6510				3	F3:3961	1	0	0	1	0	0	0	sp|P04280|PRP1_HUMAN:sp|P02812|PRB2_HUMAN:G3V1M9|G3V1M9_HUMAN:A0A0G2JRP6|A0A0G2JRP6_HUMAN			PEAKS DB
GPPPPGKPQGPPPQGGSKSR	-1.785	31.51	1922.01	20	0.9	641.677	10.84					275000		5	F5:2782	1	0	0	0	0	1	0	sp|P02812|PRB2_HUMAN:A0A0G2JRP6|A0A0G2JRP6_HUMAN			PEAKS DB
GPGRIPPPPPA	-0.781818	31.49	1054.59	11	0.8	528.303	17.61		11100	11300		29600		5	F5:4740	3	0	1	1	0	1	0	sp|P02814|SMR3B_HUMAN			PEAKS DB
SNYLYDN	-1.44286	31.45	887.366	7	-0.4	888.373	10.53	1570000	1780000	1390000	3220000	3780000		4	F4:3254	5	1	1	1	1	1	0	sp|P15515|HIS1_HUMAN			PEAKS DB
QGPPPPPPGKPQ	-1.90833	31.45	1195.63	12	-2.6	598.823	13.29	6520000	4770000	4330000				2	F2:3945	3	1	1	1	0	0	0	A0A087WV42|A0A087WV42_HUMAN:A0A087WZY1|A0A087WZY1_HUMAN:A0A0A0MT31|A0A0A0MT31_HUMAN:sp|P02810|PRPC_HUMAN			PEAKS DB
DKSLHTLF	-0.2125	31.44	959.508	8	1.5	480.762	20.02		165000	200000				3	F3:5194	2	0	1	1	0	0	0	A0A0C4DGB6|A0A0C4DGB6_HUMAN:sp|P02768|ALBU_HUMAN			PEAKS DB
GPPPPGKPQGPPAQGGS	-1.35882	31.41	1524.77	17	-0.8	763.391	12			42300			111000	6	F6:3170	2	0	0	1	0	0	1	sp|P04280|PRP1_HUMAN:G3V1M9|G3V1M9_HUMAN			PEAKS DB
GPPPPPQGGRPPRPA	-1.64667	31.38	1476.79	15	-2.4	739.403	7.31	89800		79200				1	F1:2013	2	1	0	1	0	0	0	sp|P10163|PRB4_HUMAN:E7EXA8|E7EXA8_HUMAN			PEAKS DB
SHRPPPPPG	-1.87778	31.36	940.488	9	0.9	471.252	1.22			42500	144000	43900	33200	4	F4:309	4	0	0	1	1	1	1	sp|P10163|PRB4_HUMAN			PEAKS DB
GPPPAGGNPQQPQAPPA	-1.23529	31.36	1579.77	17	1.2	790.895	9.05	19500						1	F1:2494	1	1	0	0	0	0	0	sp|P10163|PRB4_HUMAN:E7EXA8|E7EXA8_HUMAN			PEAKS DB
KSQPNLDTC	-1.24444	31.34	1004.46	9	-1	503.237	7.23	908000	1060000	808000				1	F1:2025	4	1	1	2	0	0	0	sp|P01036|CYTS_HUMAN:sp|P01037|CYTN_HUMAN:sp|P09228|CYTT_HUMAN			PEAKS DB
KADAAPDEKVL	-0.590909	31.34	1155.61	11	1.7	578.814	15.29					96300		5	F5:4082	1	0	0	0	0	1	0	sp|P01833|PIGR_HUMAN			PEAKS DB
EFPFYGDYGS	-0.72	31.34	1180.47	10	3.6	1181.48	33.11				36600	26100	14700	5	F5:8858	4	0	0	0	1	2	1	sp|P15515|HIS1_HUMAN			PEAKS DB
GPPQQGGNRP	-2.1	31.32	1006.49	10	-0.3	504.254	0.13				176000			4	F4:68	1	0	0	0	1	0	0	sp|P04280|PRP1_HUMAN			PEAKS DB
S(+42.01)SYQQKQTFTPPPQLQ	-1.49375	31.28	1918.94	16	-0.3	960.478	16.56				12900			4	F4:4864	1	0	0	0	1	0	0	sp|Q9UBC9|SPRR3_HUMAN:B1AN48|B1AN48_HUMAN	Acetylation (Protein N-term)	S1:Acetylation (Protein N-term):1000.00	PEAKS DB
GPYPPGPLAPPQPFGPGFVPPPPPPPYGPGRIPPPPPAPY	-0.695	31.23	4030.1	40	6.4	1008.54	36.5				11500000	2090000		5	F5:9730	3	0	0	0	2	1	0	sp|P02814|SMR3B_HUMAN			PEAKS DB
AAPDEKVLDS	-0.52	31.21	1043.51	10	1.5	522.765	8.97	58500						1	F1:2479	1	1	0	0	0	0	0	sp|P01833|PIGR_HUMAN			PEAKS DB
YPQPYQPQYQ	-2.27	31.17	1310.59	10	3.8	656.305	22.32					169000		5	F5:6100	1	0	0	0	0	1	0	sp|P02808|STAT_HUMAN			PEAKS DB
GPPPQGGNKPQGPPPPGKPQGPPAQ	-1.74	31.16	2381.22	25	0.9	794.747	15.74					495000		5	F5:4261	1	0	0	0	0	1	0	sp|P04280|PRP1_HUMAN:G3V1M9|G3V1M9_HUMAN			PEAKS DB
S(+42.01)DKPDMAEIE	-1.21	31.13	1175.5	10	-1.7	1176.51	13.21	12000			111000	41200		4	F4:3966	3	1	0	0	1	1	0	sp|P62328|TYB4_HUMAN	Acetylation (Protein N-term)	S1:Acetylation (Protein N-term):1000.00	PEAKS DB
LYPQPYQPQYQQYTF	-1.44	31.08	1962.92	15	-2.1	982.463	21.82				33500			4	F4:6263	1	0	0	0	1	0	0	sp|P02808|STAT_HUMAN			PEAKS DB
DETYVPKEF	-1.22222	31.06	1126.52	9	1.1	564.267	20.58						2810	6	F6:5688	1	0	0	0	0	0	1	A0A0C4DGB6|A0A0C4DGB6_HUMAN:sp|P02768|ALBU_HUMAN			PEAKS DB
GAPGAGGAAGAGGAGTGAANAAAAAGAAAAGDAKN	0.322857	31.04	2593.22	35	-5.1	1297.61	19.01						68600	6	F6:5226	1	0	0	0	0	0	1	sp|Q9UBI9|HDC_HUMAN			PEAKS DB
PLYPQPYQPQY	-1.54545	31.03	1392.67	11	0.6	697.343	17.03				13000			4	F4:5003	1	0	0	0	1	0	0	sp|P02808|STAT_HUMAN			PEAKS DB
SLIAGNPQGPSPQGGNKPQ	-1.1	31.02	1845.93	19	1	923.975	19.17		1410					2	F2:4978	1	0	1	0	0	0	0	sp|P04280|PRP1_HUMAN:G3V1M9|G3V1M9_HUMAN			PEAKS DB
QGPPLGGQQSQPSAGDGNQ	-1.43684	30.99	1821.82	19	1.7	911.921	15.28		4630	3660				3	F3:3987	2	0	1	1	0	0	0	A0A087WV42|A0A087WV42_HUMAN:A0A087WZY1|A0A087WZY1_HUMAN:A0A0A0MT31|A0A0A0MT31_HUMAN:sp|P02810|PRPC_HUMAN			PEAKS DB
PGKPQGPPPQGGKPQ	-1.96667	30.96	1468.78	15	-0.4	490.6	9.02						32300	6	F6:2323	1	0	0	0	0	0	1	A0A0G2JRP6|A0A0G2JRP6_HUMAN			PEAKS DB
KKQLCSFQ	-0.8125	30.85	980.511	8	0	491.263	14.12		185000	158000				2	F2:3670	2	0	1	1	0	0	0	sp|P09228|CYTT_HUMAN			PEAKS DB
FYGDYGSNYL	-0.59	30.83	1197.5	10	2	1198.5	30.38				25800	17900		5	F5:8185	2	0	0	0	1	1	0	sp|P15515|HIS1_HUMAN			PEAKS DB
FDVEVGRTI	0.344444	30.76	1034.54	9	0.9	518.278	27.23		6640					2	F2:6990	1	0	1	0	0	0	0	sp|P01036|CYTS_HUMAN:sp|P01037|CYTN_HUMAN			PEAKS DB
KPEGPPPQGGNKPQ	-2.21429	30.76	1429.73	14	4.6	715.876	5.71	0						1	F1:1478	0	0	0	0	0	0	0	F5H7C1|F5H7C1_HUMAN			PEAKS DB
EFAKTCVA	0.625	30.72	867.416	8	1.7	868.425	14.56			1440				3	F3:3797	1	0	0	1	0	0	0	A0A0C4DGB6|A0A0C4DGB6_HUMAN:sp|P02768|ALBU_HUMAN			PEAKS DB
QGPPPRPGKPE	-2.2	30.69	1158.61	11	-2.9	580.313	9.35		1790000			2340000	2080000	6	F6:2433	3	0	1	0	0	1	1	sp|Q04118|PRB3_HUMAN:F5H7C1|F5H7C1_HUMAN			PEAKS DB
KQPSQPPPQEI	-1.87273	30.69	1247.65	11	1.7	624.834	8.28	49600	32500					1	F1:2320	2	1	1	0	0	0	0	sp|Q9UBC9|SPRR3_HUMAN:B1AN48|B1AN48_HUMAN			PEAKS DB
MVGMGQKD	-0.4625	30.67	864.383	8	2.3	433.199	11.03					0		5	F5:2851	0	0	0	0	0	0	0	sp|P60709|ACTB_HUMAN:sp|P63261|ACTG_HUMAN			PEAKS DB
QFLDEERQGPPLGGQQSQPS	-1.485	30.66	2197.04	20	0.6	1099.53	13.29				24000	16100		4	F4:3960	2	0	0	0	1	1	0	A0A087WV42|A0A087WV42_HUMAN:A0A087WZY1|A0A087WZY1_HUMAN:A0A0A0MT31|A0A0A0MT31_HUMAN			PEAKS DB
QFIDEERQGPPLGGQQSQPS	-1.45	30.66	2197.04	20	0.6	1099.53	13.29				24000	16100		4	F4:3960	2	0	0	0	1	1	0	sp|P02810|PRPC_HUMAN			PEAKS DB
GPPQQGGHPRPPRGRPQGPPQQGGHQQ	-2.22222	30.65	2832.41	27	-0.7	945.143	11.81					615000	1010000	5	F5:3043	2	0	0	0	0	1	1	A0A087WV42|A0A087WV42_HUMAN:A0A087WZY1|A0A087WZY1_HUMAN:A0A0A0MT31|A0A0A0MT31_HUMAN:sp|P02810|PRPC_HUMAN			PEAKS DB
GPYPPGPLAPPQPFGPGFVPPPPPPPYGPG	-0.623333	30.61	2944.5	30	3.7	982.509	28.72				997000			4	F4:8122	2	0	0	0	2	0	0	sp|P02814|SMR3B_HUMAN			PEAKS DB
PPAGKPQGPPPPPQGGRPP	-1.64211	30.61	1827.97	19	0.1	610.332	13.8						88700	6	F6:3716	1	0	0	0	0	0	1	sp|P10163|PRB4_HUMAN:E7EXA8|E7EXA8_HUMAN			PEAKS DB
QLSLPRFPSVSLQEA	-0.0266667	30.59	1670.9	15	0.1	836.457	27.99						2700	6	F6:7598	1	0	0	0	0	0	1	sp|Q16378|PROL4_HUMAN:A0A087WY73|A0A087WY73_HUMAN			PEAKS DB
SRSPQSPPGKPQ	-2.05	30.58	1264.65	12	0.9	633.332	8.66					502000		5	F5:2141	1	0	0	0	0	1	0	sp|P04280|PRP1_HUMAN			PEAKS DB
GPPPPGGNPQQPLPPPAGKP	-1.32	30.57	1899	20	-7.5	634.003	13.48			6250				3	F3:3500	1	0	0	1	0	0	0	sp|Q04118|PRB3_HUMAN:F5H7C1|F5H7C1_HUMAN			PEAKS DB
EGNKPQRPPPPGRPQ	-2.48667	30.56	1653.87	15	-2.9	827.94	9.95						0	6	F6:2575	0	0	0	0	0	0	0	sp|Q04118|PRB3_HUMAN:F5H7C1|F5H7C1_HUMAN			PEAKS DB
YGPYQPVPEQPLYPQ	-1.22	30.56	1774.86	15	-2.8	888.433	23.69						19400	6	F6:6493	1	0	0	0	0	0	1	sp|P02808|STAT_HUMAN			PEAKS DB
RGPYPPGPL	-1.02222	30.54	952.513	9	-0.1	477.264	11.46				820000	289000	262000	4	F4:3419	3	0	0	0	1	1	1	sp|P02814|SMR3B_HUMAN:sp|Q99954|SMR3A_HUMAN			PEAKS DB
GDNKSQSARSPPGKPQ	-2.03125	30.52	1652.82	16	-2.1	551.947	5.77				0			4	F4:1514	0	0	0	0	0	0	0	sp|P02812|PRB2_HUMAN			PEAKS DB
GPLAPPQPFGPGFVPPPPPPPYGPGRIPPPPPAPYGPGIFPPPPPQP	-0.62766	30.48	4700.48	47	0.5	1176.13	30.09				2960000			4	F4:8519	1	0	0	0	1	0	0	sp|P02814|SMR3B_HUMAN			PEAKS DB
PGPAGPRGH	-1.32222	30.46	844.43	9	-0.2	423.221	10.08					1170000		5	F5:2599	1	0	0	0	0	1	0	sp|Q03692|COAA1_HUMAN:Q5QPC7|Q5QPC7_HUMAN			PEAKS DB
TLTGLRDASGV	0.236364	30.44	1088.58	11	0.9	545.299	22.26		6680					2	F2:5737	1	0	1	0	0	0	0	sp|P01876|IGHA1_HUMAN			PEAKS DB
GFVPPPPPPPYGPGRIPPPPPAPY	-0.725	30.41	2460.3	24	4.6	821.109	32.77					55100	45900	5	F5:8785	2	0	0	0	0	1	1	sp|P02814|SMR3B_HUMAN			PEAKS DB
LAPPQPF	0.0142857	30.39	768.417	7	0.5	385.216	16.87				139000	46500	41400	4	F4:4918	3	0	0	0	1	1	1	sp|P02814|SMR3B_HUMAN			PEAKS DB
FHEQPELQ	-1.525	30.39	1026.48	8	1.5	514.247	9.13	64000						1	F1:2525	1	1	0	0	0	0	0	sp|P01036|CYTS_HUMAN:sp|P01037|CYTN_HUMAN:sp|P09228|CYTT_HUMAN			PEAKS DB
AGNPQGAPPQGGNKPQGPPSPPGKPQGPPPQGGNQPQ	-1.74054	30.36	3516.72	37	-6.1	1173.24	15.01						28000	6	F6:4119	1	0	0	0	0	0	1	sp|P02812|PRB2_HUMAN			PEAKS DB
FGYGYGP	-0.371429	30.35	759.323	7	3	760.331	23.6					36700	44500	5	F5:6418	2	0	0	0	0	1	1	sp|P02808|STAT_HUMAN			PEAKS DB
AGPGAGGAGGAGAGAG	0.35	30.33	1054.48	16	-8	528.243	9.86				0			4	F4:2967	0	0	0	0	0	0	0	sp|Q8NFC6|BD1L1_HUMAN:F8WDD0|F8WDD0_HUMAN			PEAKS DB
PPGKPQGPPPAG	-1.36667	30.32	1098.58	12	-1.6	550.298	10.03						223000	6	F6:2681	1	0	0	0	0	0	1	sp|P10163|PRB4_HUMAN:E7EXA8|E7EXA8_HUMAN			PEAKS DB
GPPPQGDKSRSPQSPPGKPQ	-2.055	30.27	2041.03	20	0	681.352	6.18	1240000	1730000				8720000	1	F1:1625	3	1	1	0	0	0	1	sp|P04280|PRP1_HUMAN			PEAKS DB
DYFGNGRVT	-0.811111	30.21	1027.47	9	0	514.743	20.43		1870	1560				2	F2:5280	2	0	1	1	0	0	0	sp|P04745|AMY1_HUMAN			PEAKS DB
PQSPPGKPQ	-2.05556	30.2	934.487	9	0	468.25	7.23		510000	402000		170000	129000	5	F5:1864	4	0	1	1	0	1	1	sp|P04280|PRP1_HUMAN			PEAKS DB
QGGHPPPPQGRPQ	-2.10769	30.15	1351.67	13	-0.7	676.844	10.09		138000			102000		2	F2:2562	2	0	1	0	0	1	0	A0A087WV42|A0A087WV42_HUMAN:A0A087WZY1|A0A087WZY1_HUMAN:A0A0A0MT31|A0A0A0MT31_HUMAN:sp|P02810|PRPC_HUMAN			PEAKS DB
GKPQGPPPPPQ	-1.93636	30.08	1098.58	11	-2.5	550.297	11.24	1210000			1180000		1740000	6	F6:2978	3	1	0	0	1	0	1	sp|P10163|PRB4_HUMAN:sp|Q04118|PRB3_HUMAN:E7EXA8|E7EXA8_HUMAN:F5H7C1|F5H7C1_HUMAN			PEAKS DB
GPYPPGPL	-0.5875	30.08	796.412	8	0.2	797.419	14.49				697000	463000	306000	4	F4:4554	4	0	0	0	1	2	1	sp|P02814|SMR3B_HUMAN:sp|Q99954|SMR3A_HUMAN			PEAKS DB
QGPPLGGQQSQPSAGDGNQDDGPQQGPPQQGGQQQQGPPPPQGKPQGPPQQGGHPPPPQGRPQ	-1.95079	30.05	6291.96	63	-0.3	1259.4	9.71				3570000		2200000	4	F4:2879	2	0	0	0	1	0	1	A0A0A0MT31|A0A0A0MT31_HUMAN:sp|P02810|PRPC_HUMAN			PEAKS DB
PPPPPGKPQGPPPQGGRPQGPPQGQSPQ	-1.90714	30.01	2761.4	28	-0.3	921.473	16.65					110000		5	F5:4469	1	0	0	0	0	1	0	A0A087WV42|A0A087WV42_HUMAN:A0A087WZY1|A0A087WZY1_HUMAN:A0A0A0MT31|A0A0A0MT31_HUMAN:sp|P02810|PRPC_HUMAN			PEAKS DB
DIRKDLYANT	-1.08	29.95	1207.62	10	-0.4	604.817	10.85				98700			4	F4:3289	1	0	0	0	1	0	0	sp|P60709|ACTB_HUMAN:sp|P63261|ACTG_HUMAN			PEAKS DB
PQGPPPQGGKPQGPPPQGGNKPQGPPPPGKPQGPPPQ	-1.90541	29.91	3575.84	37	0.6	894.965	17.75					249000	363000	5	F5:4783	2	0	0	0	0	1	1	A0A0G2JRP6|A0A0G2JRP6_HUMAN			PEAKS DB
KFPEPGAI	-0.2375	29.91	857.465	8	-1.5	429.739	13.06				39200	27300	8920	4	F4:3934	3	0	0	0	1	1	1	sp|Q9UBC9|SPRR3_HUMAN:B1AN48|B1AN48_HUMAN			PEAKS DB
GPPPPPGKPQGPPQQ	-1.89333	29.9	1477.77	15	1.5	739.89	15					167000		5	F5:4028	1	0	0	0	0	1	0	sp|P04280|PRP1_HUMAN			PEAKS DB
S(+42.01)SYQQKQT	-2.25	29.9	1010.47	8	-1.4	1011.47	9.78		8370			0		5	F5:2507	1	0	1	0	0	0	0	sp|Q9UBC9|SPRR3_HUMAN:B1AN48|B1AN48_HUMAN	Acetylation (Protein N-term)	S1:Acetylation (Protein N-term):1000.00	PEAKS DB
EQPLYPQPYQPQ	-1.89167	29.86	1486.71	12	0.2	744.362	20.58					109000	71900	6	F6:5646	2	0	0	0	0	1	1	sp|P02808|STAT_HUMAN			PEAKS DB
M(+42.01)LGGLGKLA	1.11111	29.83	900.51	9	2	901.519	25.22				1980			4	F4:7143	1	0	0	0	1	0	0	sp|B3EWG3|FM25A_HUMAN:sp|B3EWG6|FM25G_HUMAN:sp|B3EWG5|FM25C_HUMAN	Acetylation (Protein N-term)	M1:Acetylation (Protein N-term):1000.00	PEAKS DB
SLFLISGKPEGRRPQGGNQPQ	-1.11905	29.82	2265.2	21	-2.8	756.071	11.74				70200			4	F4:3518	1	0	0	0	1	0	0	sp|P10163|PRB4_HUMAN:E7EXA8|E7EXA8_HUMAN			PEAKS DB
VPEQPLYPQPYQPQYQ	-1.55625	29.8	1973.95	16	0.5	987.982	28.04					9380		5	F5:7603	1	0	0	0	0	1	0	sp|P02808|STAT_HUMAN			PEAKS DB
GPPRPPQGG	-1.73333	29.8	861.446	9	-0.4	431.73	6.27				0			4	F4:1706	0	0	0	0	0	0	0	sp|P04280|PRP1_HUMAN:sp|P02812|PRB2_HUMAN:G3V1M9|G3V1M9_HUMAN:A0A0G2JRP6|A0A0G2JRP6_HUMAN			PEAKS DB
YGPYQPVPE	-1.17778	29.79	1048.49	9	-0.2	1049.49	12.56				409000		110000	4	F4:3799	3	0	0	0	2	0	1	sp|P02808|STAT_HUMAN			PEAKS DB
MAEVDGTCY	0.111111	29.79	987.368	9	1.3	494.692	12.75	1210000	1710000	1540000				1	F1:3512	5	2	1	2	0	0	0	sp|P01876|IGHA1_HUMAN			PEAKS DB
GQPQGPPRPPQ	-2.16364	29.79	1157.59	11	-1.7	579.803	12.35		1820000				4360000	6	F6:3332	2	0	1	0	0	0	1	sp|P04280|PRP1_HUMAN:sp|P02812|PRB2_HUMAN:G3V1M9|G3V1M9_HUMAN:A0A0G2JRP6|A0A0G2JRP6_HUMAN			PEAKS DB
PPPPGKPQGPPPAG	-1.4	29.72	1292.69	14	2.3	647.351	13.14					105000		5	F5:3429	1	0	0	0	0	1	0	sp|P10163|PRB4_HUMAN:E7EXA8|E7EXA8_HUMAN			PEAKS DB
FIKFPEPGAI	0.54	29.72	1117.62	10	0.9	559.816	25.33						9990	6	F6:6929	1	0	0	0	0	0	1	sp|Q9UBC9|SPRR3_HUMAN:B1AN48|B1AN48_HUMAN			PEAKS DB
RPAQGQQPP	-2.04444	29.7	977.504	9	1.1	489.759	7		0	0		125000		5	F5:1767	1	0	0	0	0	1	0	sp|P10163|PRB4_HUMAN:E7EXA8|E7EXA8_HUMAN			PEAKS DB
RPGKPEGPPPQ	-2.2	29.63	1158.61	11	-1.7	580.313	8.58						6470	6	F6:2160	1	0	0	0	0	0	1	sp|Q04118|PRB3_HUMAN:F5H7C1|F5H7C1_HUMAN			PEAKS DB
SPPGKPQGPPQQEGNNPQGPPPPAGGNPQQPQ	-1.96875	29.63	3178.52	32	-0.7	1060.51	15.25						280000	6	F6:4178	1	0	0	0	0	0	1	sp|P04280|PRP1_HUMAN:sp|P02812|PRB2_HUMAN:G3V1M9|G3V1M9_HUMAN:A0A0G2JRP6|A0A0G2JRP6_HUMAN			PEAKS DB
PDPAKSAPAPK	-1.19091	29.62	1077.58	11	2.2	360.201	9.6					178000		5	F5:2489	1	0	0	0	0	1	0	sp|Q93079|H2B1H_HUMAN:sp|P23527|H2B1O_HUMAN:sp|Q5QNW6|H2B2F_HUMAN:sp|Q5QNW6-2|H2B2F_HUMAN			PEAKS DB
PGKPEGQPPQ	-2.16	29.62	1033.52	10	-1.2	517.766	8.25		592000	546000		273000	151000	6	F6:2055	4	0	1	1	0	1	1	sp|Q04118|PRB3_HUMAN:F5H7C1|F5H7C1_HUMAN			PEAKS DB
PYPPGPLAPPQPF	-0.615385	29.61	1376.71	13	5.4	689.366	33.35					24500		5	F5:8945	1	0	0	0	0	1	0	sp|P02814|SMR3B_HUMAN			PEAKS DB
RQGPPLGGQQSQPSAGDGNQDDGPQQGPPQQGGQQQQGPPPPQGKPQGPPQQGGHPPPPQGRPQ	-1.99063	29.6	6448.06	64	3.2	1290.62	18.71					364000		5	F5:5086	1	0	0	0	0	1	0	A0A0A0MT31|A0A0A0MT31_HUMAN:sp|P02810|PRPC_HUMAN			PEAKS DB
DVPLVIS	1.54286	29.57	741.427	7	-1.6	371.72	17.34				1700000	771000	286000	4	F4:5045	3	0	0	0	1	1	1	A0A087WV42|A0A087WV42_HUMAN:A0A087WZY1|A0A087WZY1_HUMAN:A0A0A0MT31|A0A0A0MT31_HUMAN:sp|P02810|PRPC_HUMAN			PEAKS DB
GPPPQGGNKPQGPPPPGKPQGPPAQGGSKSQSA	-1.58485	29.56	3083.55	33	-0.6	771.895	7.06				967000			4	F4:1960	1	0	0	0	1	0	0	sp|P04280|PRP1_HUMAN:G3V1M9|G3V1M9_HUMAN			PEAKS DB
PPHPGKPE	-2.175	29.55	857.439	8	-0.5	858.446	8.05					9060000	0	6	F6:2059	1	0	0	0	0	1	0	sp|P10163|PRB4_HUMAN:sp|Q04118|PRB3_HUMAN:E7EXA8|E7EXA8_HUMAN:F5H7C1|F5H7C1_HUMAN			PEAKS DB
PPPQGKPQ	-2.2125	29.54	847.455	8	2.4	424.736	1.81				1390000	152000	119000	4	F4:515	4	0	0	0	2	1	1	A0A087WV42|A0A087WV42_HUMAN:A0A087WZY1|A0A087WZY1_HUMAN:A0A0A0MT31|A0A0A0MT31_HUMAN:sp|P02810|PRPC_HUMAN			PEAKS DB
RGPYPPGPLAPPQPFGPGFVPPPPPPPYGPGRIPPPPPAPYGPGIFPPPPPQP	-0.764151	29.47	5367.82	53	3.2	1342.97	31.04						5210000	6	F6:8601	1	0	0	0	0	0	1	sp|P02814|SMR3B_HUMAN			PEAKS DB
DNGSGMCKAGF	-0.354545	29.42	1085.43	11	1	543.721	20.6		709					2	F2:5328	1	0	1	0	0	0	0	sp|P60709|ACTB_HUMAN:sp|P63261|ACTG_HUMAN			PEAKS DB
APPQPFGPGFVPPPPPPPYGPGR	-0.804348	29.41	2322.19	23	-0.4	775.072	21.97				74000			4	F4:6324	1	0	0	0	1	0	0	sp|P02814|SMR3B_HUMAN			PEAKS DB
GSPSQGGNKPQGPPPHPGKPQGPPPQEGNKPQ	-2.02813	29.39	3177.57	32	1	795.399	13.85					235000		5	F5:3659	1	0	0	0	0	1	0	sp|Q04118|PRB3_HUMAN			PEAKS DB
PQGGNQPQRPPPPPGKPQ	-2.21667	29.38	1875.97	18	-0.8	626.329	13.58					224000		5	F5:3559	1	0	0	0	0	1	0	sp|P10163|PRB4_HUMAN:E7EXA8|E7EXA8_HUMAN			PEAKS DB
GPPSPPGKP	-1.5	29.37	832.444	9	3.2	417.23	12.71	221000	211000	184000		0		5	F5:3326	3	1	1	1	0	0	0	sp|P02812|PRB2_HUMAN			PEAKS DB
GPPPQGGRP	-1.73333	29.35	861.446	9	2	431.731	0.06				1000000	315000	209000	4	F4:280	3	0	0	0	1	1	1	A0A087WV42|A0A087WV42_HUMAN:A0A087WZY1|A0A087WZY1_HUMAN:A0A0A0MT31|A0A0A0MT31_HUMAN:sp|P02810|PRPC_HUMAN			PEAKS DB
GPPPQGGKPQ	-1.85	29.34	961.498	10	-0.3	481.756	2.25	406000			198000			1	F1:592	3	2	0	0	1	0	0	A0A0G2JRP6|A0A0G2JRP6_HUMAN			PEAKS DB
M(+42.01)LGGLGKLAAEGL	0.9	29.33	1270.7	13	5	636.358	33.25						352	6	F6:8931	1	0	0	0	0	0	1	sp|B3EWG3|FM25A_HUMAN:sp|B3EWG6|FM25G_HUMAN:sp|B3EWG5|FM25C_HUMAN	Acetylation (Protein N-term)	M1:Acetylation (Protein N-term):1000.00	PEAKS DB
GAAGGGGGGSGGGGTGGSGM(+15.99)GE	-0.286364	29.29	1566.6	22	-1.5	784.304	12.26				22400			4	F4:3701	1	0	0	0	1	0	0	A0A0D9SF28|A0A0D9SF28_HUMAN:Q5T321|Q5T321_HUMAN:sp|Q8NFP9|NBEA_HUMAN:F5GXV7|F5GXV7_HUMAN	Oxidation (M)	M20:Oxidation (M):1000.00	PEAKS DB
GFAGDDAPR	-0.833333	29.28	904.404	9	-1.1	453.209	7.44	30400						1	F1:2048	1	1	0	0	0	0	0	sp|P60709|ACTB_HUMAN:sp|P63261|ACTG_HUMAN			PEAKS DB
NKAIQDPRLF	-0.76	29.27	1200.66	10	0.4	601.338	12.34				18700			4	F4:3709	1	0	0	0	1	0	0	sp|P01833|PIGR_HUMAN			PEAKS DB
PGKPQGPPPAG	-1.34545	29.25	1001.53	11	1.1	501.771	9.21	26600000				0		5	F5:2354	1	1	0	0	0	0	0	sp|P10163|PRB4_HUMAN:E7EXA8|E7EXA8_HUMAN			PEAKS DB
IGEDDNDDGHPLHPS	-1.59333	29.23	1616.67	15	-3.2	539.896	12.95					101000	73500	6	F6:3501	2	0	0	0	0	1	1	sp|Q6MZM9|PRR27_HUMAN			PEAKS DB
G(+42.01)GGGRSPAAAAAVAAAAAAAAAAEP	0.704	29.22	2019.01	25	-8.7	1010.51	10.56				20100			4	F4:3199	1	0	0	0	1	0	0	sp|Q6P6C2-3|ALKB5_HUMAN	Acetylation (Protein N-term)	G1:Acetylation (Protein N-term):1000.00	PEAKS DB
ADAAPDEKVLDS	-0.575	29.15	1229.58	12	-0.1	615.796	19.01		2730	1250				2	F2:4935	2	0	1	1	0	0	0	sp|P01833|PIGR_HUMAN			PEAKS DB
GFAGDDAPRAVFPS	-0.0785714	29.15	1405.66	14	3.5	703.839	26.59					3680		5	F5:7226	1	0	0	0	0	1	0	sp|P60709|ACTB_HUMAN:sp|P63261|ACTG_HUMAN			PEAKS DB
GGNKPQGPPPPPGKPQGPPPQGGNKPQGPPPPGKPQGPPPQGDKS	-1.92444	29.03	4328.22	45	-0.6	866.649	16.82					0		5	F5:4534	0	0	0	0	0	0	0	sp|P04280|PRP1_HUMAN:G3V1M9|G3V1M9_HUMAN			PEAKS DB
ESPSLIAGNPQGAPPQGGNKPQGPPSPPGKPQ	-1.2875	29.03	3085.56	32	1.3	1029.53	18.12					21500	0	6	F6:5025	1	0	0	0	0	1	0	sp|P02812|PRB2_HUMAN			PEAKS DB
NEVTEFAKTC	-0.45	29.03	1140.51	10	0.8	571.264	14.05	1020						1	F1:3811	1	1	0	0	0	0	0	A0A0C4DGB6|A0A0C4DGB6_HUMAN:sp|P02768|ALBU_HUMAN			PEAKS DB
GPPPPPQGGRPPRPAQGQQPPQ	-1.92273	29.03	2240.16	22	-0.5	1121.08	15.81				2880000	1340000		5	F5:4181	2	0	0	0	1	1	0	sp|P10163|PRB4_HUMAN:E7EXA8|E7EXA8_HUMAN			PEAKS DB
LSLPRFPSV	0.588889	29.02	1014.59	9	2	508.301	26.37					11200	7490	6	F6:7197	2	0	0	0	0	1	1	sp|Q16378|PROL4_HUMAN:A0A087WY73|A0A087WY73_HUMAN			PEAKS DB
QGPPPQGGRPQ	-2.05455	29.02	1117.56	11	-0.8	559.788	8.19						0	6	F6:2095	0	0	0	0	0	0	0	A0A087WV42|A0A087WV42_HUMAN:A0A087WZY1|A0A087WZY1_HUMAN:A0A0A0MT31|A0A0A0MT31_HUMAN:sp|P02810|PRPC_HUMAN			PEAKS DB
GGGGGGGGGGGGGGGGGGGGGGGGGG	-0.4	29	1500.57	26	-2.4	751.29	15.54						0	6	F6:4274	0	0	0	0	0	0	0	J9JIF5|J9JIF5_HUMAN			PEAKS DB
PPQGGNKPQGPPPPGKPQ	-2.01111	28.94	1776.93	18	-2.5	593.315	13.29		24600			160000		2	F2:3439	2	0	1	0	0	1	0	sp|P04280|PRP1_HUMAN:sp|P02812|PRB2_HUMAN:G3V1M9|G3V1M9_HUMAN:A0A0G2JRP6|A0A0G2JRP6_HUMAN			PEAKS DB
GRPQGPPQQG	-2.1	28.94	1020.51	10	-2.6	511.261	8.83			1200000				3	F3:2237	1	0	0	1	0	0	0	A0A087WV42|A0A087WV42_HUMAN:A0A087WZY1|A0A087WZY1_HUMAN:A0A0A0MT31|A0A0A0MT31_HUMAN:sp|P02810|PRPC_HUMAN			PEAKS DB
GFVPPPPPPPYGPG	-0.592857	28.94	1374.7	14	-2.3	688.354	18.62				199000			4	F4:5458	1	0	0	0	1	0	0	sp|P02814|SMR3B_HUMAN			PEAKS DB
TLRETYGEMADCC	-0.430769	28.93	1490.58	13	0.7	746.3	26.71		1940					2	F2:6855	1	0	1	0	0	0	0	A0A0C4DGB6|A0A0C4DGB6_HUMAN:sp|P02768|ALBU_HUMAN			PEAKS DB
SHREFPFYGDY	-1.31818	28.92	1416.61	11	1.3	709.313	22.27						5410	6	F6:6144	1	0	0	0	0	0	1	sp|P15515|HIS1_HUMAN			PEAKS DB
GPYPPGPLAPPQPFGPGFVPPPPPPPYGPGR	-0.748387	28.88	3100.6	31	-1.6	1551.3	35.33					99300		5	F5:9424	1	0	0	0	0	1	0	sp|P02814|SMR3B_HUMAN			PEAKS DB
GNPQQPQAPPAGQPQGPP	-1.65556	28.86	1764.85	18	2	883.436	19.26		4810					2	F2:4983	1	0	1	0	0	0	0	sp|P04280|PRP1_HUMAN:sp|P02812|PRB2_HUMAN:G3V1M9|G3V1M9_HUMAN:A0A0G2JRP6|A0A0G2JRP6_HUMAN			PEAKS DB
RFGYGYGPYQPVPEQPLYPQP	-1.12857	28.82	2452.19	21	4.4	1227.1	32.05					5490		5	F5:8628	1	0	0	0	0	1	0	sp|P02808|STAT_HUMAN			PEAKS DB
YPPGPLAPPPPPC	-0.492308	28.81	1301.65	13	-3.4	651.829	26.21				176000		63000	6	F6:7140	2	0	0	0	1	0	1	sp|Q99954|SMR3A_HUMAN			PEAKS DB
LYPQPYQPQY	-1.54	28.78	1295.62	10	0.1	648.817	15.3				11600		3680	4	F4:4520	2	0	0	0	1	0	1	sp|P02808|STAT_HUMAN			PEAKS DB
DLNDEWVQR	-1.65556	28.68	1173.54	9	1.4	587.779	13.72	1250						1	F1:3728	1	1	0	0	0	0	0	sp|P01036|CYTS_HUMAN:sp|P01037|CYTN_HUMAN			PEAKS DB
AMGIM(+15.99)NSFVNDIFER	0.313333	28.61	1758.81	15	0.9	880.412	35.54		1240					2	F2:8690	1	0	1	0	0	0	0	sp|Q93079|H2B1H_HUMAN:sp|P23527|H2B1O_HUMAN:sp|Q5QNW6|H2B2F_HUMAN:sp|Q5QNW6-2|H2B2F_HUMAN:sp|Q16778|H2B2E_HUMAN:sp|P62807|H2B1C_HUMAN:sp|O60814|H2B1K_HUMAN:sp|P06899|H2B1J_HUMAN:sp|P57053|H2BFS_HUMAN		M5:Oxidation (M):0.00	PEAKS DB
GPPPPGKPQGPPAQ	-1.53571	28.61	1323.69	14	0.4	662.853	13.43	3050000				5430000		5	F5:3689	2	1	0	0	0	1	0	sp|P04280|PRP1_HUMAN:G3V1M9|G3V1M9_HUMAN			PEAKS DB
PPPPPGKPE	-1.93333	28.6	914.486	9	0.6	458.25	10.53		4940000			6340000		5	F5:2693	2	0	1	0	0	1	0	sp|P10163|PRB4_HUMAN:E7EXA8|E7EXA8_HUMAN			PEAKS DB
PPPPGGNPQQPLPPPAGKPQ	-1.475	28.58	1970.04	20	3.1	657.687	18.99					233000		5	F5:5195	1	0	0	0	0	1	0	sp|Q04118|PRB3_HUMAN:F5H7C1|F5H7C1_HUMAN			PEAKS DB
GNPQGAPPQGGNKP	-1.72143	28.51	1317.64	14	-3.3	659.826	10.56			0				3	F3:2702	0	0	0	0	0	0	0	sp|P02812|PRB2_HUMAN			PEAKS DB
IFPPPPPQ	-0.525	28.5	891.485	8	0.8	446.75	13.57				0	0		4	F4:4059	0	0	0	0	0	0	0	sp|P02814|SMR3B_HUMAN			PEAKS DB
SQSPRSPPGKPQGPPPQGGNQPQ	-2.0087	28.47	2322.15	23	-0.1	775.054	13.78					1080000		5	F5:3592	1	0	0	0	0	1	0	sp|P04280|PRP1_HUMAN			PEAKS DB
AFHEQPELQKKQLC	-1.1	28.43	1697.86	14	1.2	566.96	16.17	34600		42800				3	F3:4214	2	1	0	1	0	0	0	sp|P01036|CYTS_HUMAN:sp|P01037|CYTN_HUMAN:sp|P09228|CYTT_HUMAN			PEAKS DB
TAAPPPHPGAPH	-0.841667	28.4	1148.57	12	-7.4	575.288	8.26					137000		5	F5:2356	1	0	0	0	0	1	0	sp|Q8WWM7-8|ATX2L_HUMAN:sp|Q8WWM7-5|ATX2L_HUMAN:sp|Q8WWM7-4|ATX2L_HUMAN:sp|Q8WWM7-2|ATX2L_HUMAN:sp|Q8WWM7-9|ATX2L_HUMAN:H3BUF6|H3BUF6_HUMAN:sp|Q8WWM7|ATX2L_HUMAN:sp|Q8WWM7-3|ATX2L_HUMAN:H3BRB0|H3BRB0_HUMAN:H3BMX1|H3BMX1_HUMAN:H3BPQ7|H3BPQ7_HUMAN			PEAKS DB
GIFPPPPP	-0.1375	28.39	820.448	8	-2.6	411.23	18.62				612000			4	F4:5004	2	0	0	0	2	0	0	sp|P02814|SMR3B_HUMAN			PEAKS DB
GLFPPPPP	-0.225	28.39	820.448	8	-2.6	411.23	18.62				612000			4	F4:5004	2	0	0	0	2	0	0	sp|Q9UL51|HCN2_HUMAN			PEAKS DB
GPLAPPQPF	-0.211111	28.38	922.491	9	-2.7	923.496	23.68					638000	474000	6	F6:6452	3	0	0	0	0	2	1	sp|P02814|SMR3B_HUMAN			PEAKS DB
SQPNLDTCAF	-0.27	28.35	1094.47	10	0.6	548.243	23.59			13200				3	F3:6100	2	0	0	2	0	0	0	sp|P01036|CYTS_HUMAN:sp|P01037|CYTN_HUMAN:sp|P09228|CYTT_HUMAN			PEAKS DB
LPGPPGPKGAP	-0.681818	28.34	986.555	11	-0.3	494.285	7.5				226000			4	F4:2177	1	0	0	0	1	0	0	sp|Q14050|CO9A3_HUMAN:Q4VXW1|Q4VXW1_HUMAN			PEAKS DB
PAPPPGPGPAPPQ	-1.03846	28.33	1178.61	13	-0.1	590.311	8.4	513000			1720000	1660000	1320000	4	F4:2495	4	1	0	0	1	1	1	sp|Q9UL51|HCN2_HUMAN			PEAKS DB
RPPQGGRPSRPPQ	-2.31538	28.26	1428.77	13	1	715.391	8.51			23600		3380000		5	F5:2115	3	0	0	1	0	2	0	sp|P04280|PRP1_HUMAN:sp|P02812|PRB2_HUMAN:G3V1M9|G3V1M9_HUMAN:A0A0G2JRP6|A0A0G2JRP6_HUMAN			PEAKS DB
PGPPGPPGEQGLPGA	-0.866667	28.24	1326.66	15	7.4	664.341	6.66	129000	183000			205000		1	F1:1805	3	1	1	0	0	1	0	sp|P12107-4|COBA1_HUMAN:sp|P12107-3|COBA1_HUMAN:sp|P12107|COBA1_HUMAN:sp|P12107-2|COBA1_HUMAN			PEAKS DB
AAGAGGGGGGGGGGGGGGAGGGGGGMQPGSAAVTSG	0.00833333	28.21	2486.06	36	-4.8	1244.03	16.25				44900			4	F4:4766	1	0	0	0	1	0	0	sp|P20264|PO3F3_HUMAN			PEAKS DB
GYGYGPYQPVPEQPLYPQPYQP	-1.29091	28.2	2537.19	22	0.1	1269.6	26.51					4220	0	6	F6:7224	1	0	0	0	0	1	0	sp|P02808|STAT_HUMAN			PEAKS DB
SQGGNKPQGPPPHPGKPQ	-2.05556	28.18	1806.91	18	-2.4	603.31	9.66						489000	6	F6:2484	1	0	0	0	0	0	1	sp|Q04118|PRB3_HUMAN:F5H7C1|F5H7C1_HUMAN			PEAKS DB
DAAPDEKVL	-0.488889	28.17	956.481	9	1.1	479.248	9.74	1850			0	24000		4	F4:2923	2	1	0	0	0	1	0	sp|P01833|PIGR_HUMAN			PEAKS DB
EGGGGGGGEAPAHL	-0.514286	28.13	1164.52	14	-1.8	583.264	9.63		21000000	16800000				3	F3:2610	2	0	1	1	0	0	0	H3BSH4|H3BSH4_HUMAN:H3BTI1|H3BTI1_HUMAN:sp|Q14183|DOC2A_HUMAN			PEAKS DB
GPRGPYPPGPLAPPQPFGPGFVPPPPPPPY	-0.76	28.11	3043.57	30	3.5	1015.54	29.43						110000	6	F6:7934	2	0	0	0	0	0	2	sp|P02814|SMR3B_HUMAN			PEAKS DB
NPQGPSPQ	-2.0625	28.06	823.382	8	-2.3	824.388	8.53		0	0				3	F3:2131	0	0	0	0	0	0	0	sp|P04280|PRP1_HUMAN:G3V1M9|G3V1M9_HUMAN			PEAKS DB
KADAAPDEKVLDSGFREIENK	-1.08571	28.04	2331.17	21	1.7	778.066	15.46				38600		7590	4	F4:4559	2	0	0	0	1	0	1	sp|P01833|PIGR_HUMAN			PEAKS DB
PPPPGKPQ	-1.975	28.01	816.449	8	-0.2	409.232	3.07				6970000	1260000	14400000	4	F4:1372	5	0	0	0	2	1	2	sp|P04280|PRP1_HUMAN:A0A087WV42|A0A087WV42_HUMAN:A0A087WZY1|A0A087WZY1_HUMAN:A0A0A0MT31|A0A0A0MT31_HUMAN:sp|P02810|PRPC_HUMAN:sp|P02812|PRB2_HUMAN:G3V1M9|G3V1M9_HUMAN:A0A0G2JRP6|A0A0G2JRP6_HUMAN:sp|P10163|PRB4_HUMAN:E7EXA8|E7EXA8_HUMAN			PEAKS DB
GHQQGPPPPPPGKPQ	-2	27.99	1517.77	15	2.5	506.932	11.69					587000		5	F5:3274	1	0	0	0	0	1	0	A0A087WV42|A0A087WV42_HUMAN:A0A087WZY1|A0A087WZY1_HUMAN:A0A0A0MT31|A0A0A0MT31_HUMAN:sp|P02810|PRPC_HUMAN			PEAKS DB
PGFVPPPPPPPYGPGRIPPPPPAPY	-0.76	27.95	2557.35	25	0.9	853.459	22.47				55400			4	F4:6414	1	0	0	0	1	0	0	sp|P02814|SMR3B_HUMAN			PEAKS DB
GPYQPVPEQPLYPQPY	-1.24375	27.95	1871.91	16	-0.3	936.962	20.21	1140						1	F1:5336	1	1	0	0	0	0	0	sp|P02808|STAT_HUMAN			PEAKS DB
HEKHHSHREFPF	-2.08333	27.94	1586.75	12	0.9	529.924	6.84				4340000		561000	4	F4:1929	2	0	0	0	1	0	1	sp|P15515|HIS1_HUMAN			PEAKS DB
GPPPPGKPQGPPPQGDKSRSPQ	-1.99545	27.93	2205.13	22	0	736.048	12.63					125000		5	F5:3309	1	0	0	0	0	1	0	sp|P04280|PRP1_HUMAN			PEAKS DB
PPGKPQGPPPQ	-1.93636	27.88	1098.58	11	-1.2	550.296	10.88					338000		5	F5:2783	1	0	0	0	0	1	0	sp|P04280|PRP1_HUMAN:A0A087WV42|A0A087WV42_HUMAN:A0A087WZY1|A0A087WZY1_HUMAN:A0A0A0MT31|A0A0A0MT31_HUMAN:sp|P02810|PRPC_HUMAN:sp|P02812|PRB2_HUMAN:G3V1M9|G3V1M9_HUMAN:A0A0G2JRP6|A0A0G2JRP6_HUMAN:sp|P10163|PRB4_HUMAN:E7EXA8|E7EXA8_HUMAN			PEAKS DB
QPYQPQYQQYT	-2.3	27.88	1442.65	11	-2.4	722.329	12.99				35400	33200		4	F4:3908	2	0	0	0	1	1	0	sp|P02808|STAT_HUMAN			PEAKS DB
A(+42.01)AGSIVHSDAAGAGGGGGGGGGGGGGGAGGGGGGM(+15.99)QPGSAAV	0.138095	27.84	3136.36	42	0.8	1569.19	17.63				85700			4	F4:5152	1	0	0	0	1	0	0	sp|P20264|PO3F3_HUMAN	Acetylation (Protein N-term); Oxidation (M)	A1:Acetylation (Protein N-term):1000.00;M35:Oxidation (M):1000.00	PEAKS DB
SPPGKPQGPPQQEGNNPQGPPPPAGGNPQQPQAPPAGQPQGPPRPPQ	-1.8383	27.81	4654.28	47	0.4	1164.58	11.39				2720000	1350000		4	F4:3400	3	0	0	0	1	2	0	sp|P04280|PRP1_HUMAN:sp|P02812|PRB2_HUMAN:G3V1M9|G3V1M9_HUMAN:A0A0G2JRP6|A0A0G2JRP6_HUMAN			PEAKS DB
KKQLCSFE	-0.8125	27.79	981.495	8	2.4	491.756	14.15			244000				3	F3:3667	1	0	0	1	0	0	0	sp|P01036|CYTS_HUMAN:sp|P01037|CYTN_HUMAN			PEAKS DB
EYDESGPS	-1.925	27.76	882.324	8	-0.7	883.331	11.63		0					2	F2:3000	0	0	0	0	0	0	0	sp|P60709|ACTB_HUMAN:sp|P63261|ACTG_HUMAN			PEAKS DB
GPPPQGDKSQSPRSPPGKPQGPPPQGGNQPQ	-2.02258	27.74	3098.53	31	-3.7	1033.85	12.54						2150000	6	F6:3313	1	0	0	0	0	0	1	sp|P04280|PRP1_HUMAN			PEAKS DB
AVLGECASDPTSI	0.561538	27.74	1261.59	13	0.6	631.801	22.63			887				3	F3:5893	1	0	0	1	0	0	0	sp|Q96DR5|BPIA2_HUMAN			PEAKS DB
DFEQEMATAA	-0.46	27.73	1111.45	10	-1.2	556.731	17.63	58700						1	F1:4701	1	1	0	0	0	0	0	sp|P60709|ACTB_HUMAN:sp|P63261|ACTG_HUMAN			PEAKS DB
GPPPPGGNPQQPLPPP	-1.39375	27.71	1545.79	16	0.9	773.905	12.34	10300		8120				1	F1:3388	2	1	0	1	0	0	0	sp|Q04118|PRB3_HUMAN:F5H7C1|F5H7C1_HUMAN			PEAKS DB
GPPSPPGKPQGPPPQGGNQPQGPPPPPGKPQGPPPQGGNKPQ	-1.86667	27.7	4028.04	42	0.2	1008.02	15.9						282000	6	F6:4363	1	0	0	0	0	0	1	sp|P02812|PRB2_HUMAN			PEAKS DB
SQAVTGGHTQIQ	-0.516667	27.69	1225.61	12	-3	613.808	12.09			7520				3	F3:3122	1	0	0	1	0	0	0	sp|Q9UBG3|CRNN_HUMAN			PEAKS DB
PQAPPAGKPQ	-1.41	27.64	989.529	10	-2.2	495.771	10.33		902000					2	F2:2638	1	0	1	0	0	0	0	sp|P10163|PRB4_HUMAN:E7EXA8|E7EXA8_HUMAN			PEAKS DB
ALDFEQEMATAA	0.0833333	27.54	1295.57	12	1.3	648.793	25.95			2100				3	F3:6669	1	0	0	1	0	0	0	sp|P60709|ACTB_HUMAN:sp|P63261|ACTG_HUMAN			PEAKS DB
RPPRGRPQGPPQQGGHQQ	-2.43333	27.47	1977.02	18	-2.6	660.011	5.78				0			4	F4:1515	0	0	0	0	0	0	0	A0A087WV42|A0A087WV42_HUMAN:A0A087WZY1|A0A087WZY1_HUMAN:A0A0A0MT31|A0A0A0MT31_HUMAN:sp|P02810|PRPC_HUMAN			PEAKS DB
PQAPPAGQPQ	-1.37	27.47	989.493	10	0.6	990.499	12.19					306000	294000	5	F5:3141	2	0	0	0	0	1	1	sp|P04280|PRP1_HUMAN:sp|P02812|PRB2_HUMAN:G3V1M9|G3V1M9_HUMAN:A0A0G2JRP6|A0A0G2JRP6_HUMAN			PEAKS DB
GPPPPKPNRPP	-2.13636	27.46	1152.64	11	4.8	577.33	14.86		38200					2	F2:3847	1	0	1	0	0	0	0	sp|O15117|FYB1_HUMAN:sp|O15117-2|FYB1_HUMAN:sp|O15117-3|FYB1_HUMAN			PEAKS DB
YPQPYQPQYQQYT	-2.16923	27.38	1702.76	13	4	852.39	26.18					142000	81900	5	F5:7032	2	0	0	0	0	1	1	sp|P02808|STAT_HUMAN			PEAKS DB
PPGLPGPAGPK	-0.681818	27.38	986.555	11	-0.2	494.284	14.49					131000		5	F5:3971	1	0	0	0	0	1	0	A0A140T9I7|A0A140T9I7_HUMAN:H0YIS1|H0YIS1_HUMAN:A0A140TA54|A0A140TA54_HUMAN:sp|P13942-8|COBA2_HUMAN:A0A140T9N1|A0A140T9N1_HUMAN:Q4VXY6|Q4VXY6_HUMAN:sp|P13942-6|COBA2_HUMAN:sp|P13942-7|COBA2_HUMAN:sp|P13942-4|COBA2_HUMAN:sp|P13942-5|COBA2_HUMAN:sp|P13942-2|COBA2_HUMAN:sp|P13942-3|COBA2_HUMAN:A0A140TA43|A0A140TA43_HUMAN:A0A0G2JL35|A0A0G2JL35_HUMAN:A0A0C4DFS1|A0A0C4DFS1_HUMAN:sp|P13942|COBA2_HUMAN			PEAKS DB
GGNKPQGPPPPPGKPQGPPPQGGNKPQGPPPPGKPQ	-1.925	27.37	3464.81	36	0.1	867.209	8.06				475000			4	F4:2331	1	0	0	0	1	0	0	sp|P04280|PRP1_HUMAN:G3V1M9|G3V1M9_HUMAN			PEAKS DB
PPQGGRPSRPP	-2.00909	27.35	1144.61	11	-2.1	573.31	9.88					117000		5	F5:2451	1	0	0	0	0	1	0	sp|P04280|PRP1_HUMAN:sp|P02812|PRB2_HUMAN:G3V1M9|G3V1M9_HUMAN:A0A0G2JRP6|A0A0G2JRP6_HUMAN			PEAKS DB
DDGPQQGPPQQGGQQQ	-2.36875	27.34	1663.72	16	-4.1	832.863	12.49			0				3	F3:3237	0	0	0	0	0	0	0	A0A087WV42|A0A087WV42_HUMAN:A0A087WZY1|A0A087WZY1_HUMAN:A0A0A0MT31|A0A0A0MT31_HUMAN:sp|P02810|PRPC_HUMAN			PEAKS DB
GPPPPPQGGRPPRPAQGQ	-1.78333	27.33	1789.93	18	0.5	895.972	14.06					182000		5	F5:3710	1	0	0	0	0	1	0	sp|P10163|PRB4_HUMAN:E7EXA8|E7EXA8_HUMAN			PEAKS DB
PPPGKPQGPPPQGGRPQ	-1.95882	27.32	1690.89	17	-0.8	564.636	12.58					745000		5	F5:3292	1	0	0	0	0	1	0	A0A087WV42|A0A087WV42_HUMAN:A0A087WZY1|A0A087WZY1_HUMAN:A0A0A0MT31|A0A0A0MT31_HUMAN:sp|P02810|PRPC_HUMAN			PEAKS DB
GRFGYGYGPYQPVPEQPLYPQPY	-1.10435	27.24	2672.27	23	-0.9	891.763	25.96					299000	137000	6	F6:7074	2	0	0	0	0	1	1	sp|P02808|STAT_HUMAN			PEAKS DB
APPAGQPQ	-1.075	27.23	764.382	8	1.3	383.199	0.12	111000	136000	196000	106000			1	F1:49	4	1	1	1	1	0	0	sp|P04280|PRP1_HUMAN:sp|P02812|PRB2_HUMAN:G3V1M9|G3V1M9_HUMAN:A0A0G2JRP6|A0A0G2JRP6_HUMAN			PEAKS DB
VPPPPPPP	-0.875	27.23	796.448	8	0.9	399.232	9.77	23900						1	F1:2672	1	1	0	0	0	0	0	sp|P02814|SMR3B_HUMAN			PEAKS DB
LCTRSGNEDEF	-1.02727	27.22	1269.53	11	0.2	635.772	18.6		1500					2	F2:4830	1	0	1	0	0	0	0	sp|P04745|AMY1_HUMAN			PEAKS DB
PPAGQPQGPP	-1.4	27.2	944.472	10	-1.2	473.243	13.14	77500		51500			70400	3	F3:3399	3	1	0	1	0	0	1	sp|P04280|PRP1_HUMAN:sp|P02812|PRB2_HUMAN:G3V1M9|G3V1M9_HUMAN:A0A0G2JRP6|A0A0G2JRP6_HUMAN			PEAKS DB
FDVEVGRT	-0.175	27.17	921.456	8	0.8	461.735	11.86	2480	3060					1	F1:3233	2	1	1	0	0	0	0	sp|P01036|CYTS_HUMAN:sp|P01037|CYTN_HUMAN			PEAKS DB
GCPPGGGGGGCPGGGGGGGGAGPGPSPVTA	-0.17	27.16	2204.93	30	3.2	735.987	13.96		109000					2	F2:3701	1	0	1	0	0	0	0	sp|Q5TF58|IFFO2_HUMAN			PEAKS DB
PAQGQQPPQ	-1.93333	27.14	949.462	9	-2.8	950.466	5.92	879000		659000	179000			4	F4:1576	3	1	0	1	1	0	0	sp|P10163|PRB4_HUMAN:E7EXA8|E7EXA8_HUMAN			PEAKS DB
ELPHYPGLLA	0.16	27.13	1108.59	10	-2	555.302	18.7				451000			4	F4:5441	1	0	0	0	1	0	0	sp|Q8TAX7|MUC7_HUMAN			PEAKS DB
GKPEGRRPQGGNQPQRTPPPPGKPE	-2.312	27.02	2661.38	25	2.2	888.135	11.61					116000		5	F5:3025	1	0	0	0	0	1	0	sp|Q04118|PRB3_HUMAN:F5H7C1|F5H7C1_HUMAN			PEAKS DB
TGKDPVVGAGGGGGGGGGGAPPDDLL	-0.196154	27	2134.03	26	5.9	1068.03	17.11				4220			4	F4:4996	1	0	0	0	1	0	0	sp|P17542-2|TAL1_HUMAN:sp|P17542|TAL1_HUMAN:sp|P17542-3|TAL1_HUMAN			PEAKS DB
GKPQGPPQQEGNNPQGPPPPAGGNPQQPQAPPAGQPQGPP	-1.78	26.99	3894.88	40	0.2	974.727	11.31				84300			4	F4:3391	1	0	0	0	1	0	0	sp|P04280|PRP1_HUMAN:sp|P02812|PRB2_HUMAN:G3V1M9|G3V1M9_HUMAN:A0A0G2JRP6|A0A0G2JRP6_HUMAN			PEAKS DB
A(+42.01)MVSEFLKQAWF	0.541667	26.99	1497.73	12	6.2	749.878	36.61				4090			4	F4:10205	1	0	0	0	1	0	0	sp|P04083|ANXA1_HUMAN:Q5T3N0|Q5T3N0_HUMAN:Q5T3N1|Q5T3N1_HUMAN	Acetylation (Protein N-term)	A1:Acetylation (Protein N-term):1000.00	PEAKS DB
GPPQQEGNNPQGPPPPAGGNPQQPQAPPAGQPQGPPRPPQGGRPSRPPQ	-1.87551	26.98	4895.41	49	1.8	980.089	19.94				10200000	5660000		5	F5:5367	2	0	0	0	1	1	0	sp|P04280|PRP1_HUMAN:sp|P02812|PRB2_HUMAN:G3V1M9|G3V1M9_HUMAN:A0A0G2JRP6|A0A0G2JRP6_HUMAN			PEAKS DB
RPGKPEGSPSQGGNKPQGPPPHPGKPQ	-2.04815	26.94	2712.38	27	0.3	679.104	10.72					560000	519000	6	F6:2856	2	0	0	0	0	1	1	sp|Q04118|PRB3_HUMAN			PEAKS DB
GPYPPGPLAPPPPPC	-0.56	26.93	1455.72	15	-4	728.865	22.96				158000	101000	68100	4	F4:6511	3	0	0	0	1	1	1	sp|Q99954|SMR3A_HUMAN			PEAKS DB
RSPQSPPGKPQ	-2.16364	26.86	1177.62	11	-2	589.816	5.82				315000	93400		4	F4:1525	2	0	0	0	1	1	0	sp|P04280|PRP1_HUMAN			PEAKS DB
YPPGPLAPPQP	-0.836364	26.82	1132.59	11	1.5	567.304	15.85				54000			4	F4:4625	1	0	0	0	1	0	0	sp|P02814|SMR3B_HUMAN			PEAKS DB
GAPPQGGNKPQGPPSPPGKPQ	-1.69524	26.82	1992.02	21	0.4	665.013	15.56		52500					2	F2:4042	1	0	1	0	0	0	0	sp|P02812|PRB2_HUMAN			PEAKS DB
GGHPPPPQGRPQ	-1.99167	26.8	1223.62	12	-1.3	408.879	8.25			5140000			180000000	6	F6:2133	2	0	0	1	0	0	1	A0A087WV42|A0A087WV42_HUMAN:A0A087WZY1|A0A087WZY1_HUMAN:A0A0A0MT31|A0A0A0MT31_HUMAN:sp|P02810|PRPC_HUMAN			PEAKS DB
FPFVPPSRFF	0.53	26.79	1239.64	10	4.2	620.832	26.8				9340			4	F4:7539	1	0	0	0	1	0	0	sp|Q6MZM9|PRR27_HUMAN			PEAKS DB
LPRFPSV	0.328571	26.79	814.47	7	0.7	408.243	16.71				39500			4	F4:4897	1	0	0	0	1	0	0	sp|Q16378|PROL4_HUMAN:A0A087WY73|A0A087WY73_HUMAN			PEAKS DB
GQPQGPPRPP	-2.03	26.79	1029.54	10	-0.9	515.775	7.81	56800						1	F1:2157	1	1	0	0	0	0	0	sp|P04280|PRP1_HUMAN:sp|P02812|PRB2_HUMAN:G3V1M9|G3V1M9_HUMAN:A0A0G2JRP6|A0A0G2JRP6_HUMAN			PEAKS DB
GPPPPGKPQGPPPQGDNKSQSAR	-1.91304	26.74	2293.16	23	-3.9	765.388	11.83					129000		5	F5:3051	1	0	0	0	0	1	0	sp|P02812|PRB2_HUMAN			PEAKS DB
A(+42.01)MVSEFLKQA	0.46	26.73	1164.58	10	0.7	583.3	28.8				13100			4	F4:8022	1	0	0	0	1	0	0	sp|P04083|ANXA1_HUMAN:Q5T3N0|Q5T3N0_HUMAN:Q5T3N1|Q5T3N1_HUMAN	Acetylation (Protein N-term)	A1:Acetylation (Protein N-term):1000.00	PEAKS DB
SPPGKPQGPPQQEGNNPQGPPPPAGGNPQQPQAPPAGQPQGPPRPPQGGRPS	-1.80962	26.73	5108.51	52	-0.9	1278.13	10.65				1080000			4	F4:3155	1	0	0	0	1	0	0	sp|P04280|PRP1_HUMAN:sp|P02812|PRB2_HUMAN:G3V1M9|G3V1M9_HUMAN:A0A0G2JRP6|A0A0G2JRP6_HUMAN			PEAKS DB
SQPNLDTCA	-0.611111	26.72	947.402	9	0.4	948.409	16.58			9310				3	F3:4291	1	0	0	1	0	0	0	sp|P01036|CYTS_HUMAN:sp|P01037|CYTN_HUMAN:sp|P09228|CYTT_HUMAN			PEAKS DB
PEQPLYPQPYQPQ	-1.86923	26.72	1583.76	13	3	792.891	20.82						4890	6	F6:5740	1	0	0	0	0	0	1	sp|P02808|STAT_HUMAN			PEAKS DB
M(+15.99)(+42.01)ALAFGCPPGGGGGGCPGGGGGGGGAGPGPSP	0.053125	26.71	2525.05	32	-6.2	1263.53	16.53				0			4	F4:4858	0	0	0	0	0	0	0	sp|Q5TF58|IFFO2_HUMAN	Oxidation (M); Acetylation (Protein N-term)	M1:Oxidation (M):1000.00;M1:Acetylation (Protein N-term):1000.00	PEAKS DB
SPPGKPQGPPQQEGNKPQGPPPPGKPQGPPPAGGNPQ	-1.87568	26.71	3597.81	37	-3.9	1200.27	8.27				0			4	F4:2404	0	0	0	0	0	0	0	sp|P10163|PRB4_HUMAN			PEAKS DB
KSPIFGPEEVNSVEGNSV	-0.438889	26.7	1887.92	18	1.2	944.969	18.01	0						1	F1:4800	0	0	0	0	0	0	0	sp|P01833|PIGR_HUMAN			PEAKS DB
RIGRFGY	-0.542857	26.7	867.471	7	0.5	434.743	15.47						77400	6	F6:4236	1	0	0	0	0	0	1	sp|P02808|STAT_HUMAN			PEAKS DB
TPPPPGKPE	-1.83333	26.65	918.481	9	-3.1	460.246	9.53			12100000	6380000		12800000	6	F6:2481	3	0	0	1	1	0	1	sp|P10163|PRB4_HUMAN:sp|Q04118|PRB3_HUMAN:F5H7C1|F5H7C1_HUMAN			PEAKS DB
DSGFREIENK	-1.63	26.61	1193.57	10	-0.5	597.791	16.71		270000	136000				2	F2:4357	2	0	1	1	0	0	0	sp|P01833|PIGR_HUMAN			PEAKS DB
AREQTFGGVNYFFDVEVGR	-0.363158	26.6	2190.05	19	2.1	731.025	38.68			12000				3	F3:9003	1	0	0	1	0	0	0	sp|P01036|CYTS_HUMAN			PEAKS DB
GPPPAGGNPQQPQAPPAGKPQGPPPPPQGGRPPRPA	-1.53056	26.59	3448.79	36	1.9	863.203	18.93					676000		5	F5:5124	1	0	0	0	0	1	0	sp|P10163|PRB4_HUMAN:E7EXA8|E7EXA8_HUMAN			PEAKS DB
IGRFGYGYGPYQPVPEQPLYPQPYQPQYQQ	-1.26	26.57	3557.7	30	1	1186.91	26.29					35500	25900	6	F6:7166	2	0	0	0	0	1	1	sp|P02808|STAT_HUMAN			PEAKS DB
LFVESYELILQEGTFK	0.2875	26.56	1915	16	3	958.509	36.79		947					2	F2:8909	1	0	1	0	0	0	0	sp|Q9HC84|MUC5B_HUMAN			PEAKS DB
INHMCGNAV	0.477778	26.54	957.416	9	0.6	958.424	8.24	0						1	F1:2283	0	0	0	0	0	0	0	sp|P04745|AMY1_HUMAN			PEAKS DB
GGNQSHRPPPPPGKPE	-2.10625	26.52	1650.82	16	-1.1	551.28	10.69					32200		5	F5:2741	1	0	0	0	0	1	0	sp|P10163|PRB4_HUMAN			PEAKS DB
QQPAPPPQPPESP	-1.86154	26.47	1368.67	13	2.9	1369.68	7.23				0			4	F4:2046	0	0	0	0	0	0	0	sp|Q14003|KCNC3_HUMAN:E7ETH1|E7ETH1_HUMAN			PEAKS DB
MFGGPGTA	0.375	26.44	736.321	8	1.2	737.33	10.97	6110						1	F1:2983	1	1	0	0	0	0	0	sp|P08670|VIME_HUMAN:B0YJC4|B0YJC4_HUMAN			PEAKS DB
AMGAGGGHPEAF	0.0166667	26.42	1100.47	12	0.3	551.243	18.68		2410					2	F2:4846	1	0	1	0	0	0	0	sp|A8K2U0|A2ML1_HUMAN:sp|A8K2U0-2|A2ML1_HUMAN:H0YGG5|H0YGG5_HUMAN			PEAKS DB
SLCSTQPDGNVV	-0.00833333	26.41	1218.56	12	0.5	610.285	13.64	2800	3300					1	F1:3703	2	1	1	0	0	0	0	sp|P01876|IGHA1_HUMAN			PEAKS DB
QPVPEQPL	-0.9125	26.37	906.481	8	-0.8	454.247	17.82					281000	292000	6	F6:4919	2	0	0	0	0	1	1	sp|P02808|STAT_HUMAN			PEAKS DB
GFVPPPPPPP	-0.46	26.35	1000.54	10	1.8	1001.55	15.76				20300		12300	4	F4:4645	2	0	0	0	1	0	1	sp|P02814|SMR3B_HUMAN			PEAKS DB
RIIDDMVEQ	-0.377778	26.33	1117.54	9	0.7	559.779	22.02		22200					2	F2:5686	1	0	1	0	0	0	0	sp|Q8TAX7|MUC7_HUMAN			PEAKS DB
PLYPQPYQPQ	-1.57	26.28	1229.61	10	1	615.812	20.1						16600	6	F6:5555	1	0	0	0	0	0	1	sp|P02808|STAT_HUMAN			PEAKS DB
RIGRFGYGYGPYQPVPEQPLYPQPYQPQY	-1.21724	26.21	3457.69	29	-2.3	1153.57	21.66				22100			4	F4:6225	1	0	0	0	1	0	0	sp|P02808|STAT_HUMAN			PEAKS DB
VLDSGFR	0.228571	26.21	792.413	7	0	397.214	17.28		3590					2	F2:4486	1	0	1	0	0	0	0	sp|P01833|PIGR_HUMAN			PEAKS DB
RTPPPPGKPE	-2.1	26.2	1074.58	10	0.9	538.298	9.37					1400000		5	F5:2353	1	0	0	0	0	1	0	sp|Q04118|PRB3_HUMAN:F5H7C1|F5H7C1_HUMAN			PEAKS DB
M(+15.99)AEVDGTCY	0.111111	26.18	1003.36	9	1.1	1004.37	16.9	27200		34800				3	F3:4378	2	1	0	1	0	0	0	sp|P01876|IGHA1_HUMAN	Oxidation (M)	M1:Oxidation (M):1000.00	PEAKS DB
GPPPPGKPQGPPAQGGSKSQS	-1.52857	26.15	1954.99	21	-0.9	652.669	6.3				449000	1280000		4	F4:1725	2	0	0	0	1	1	0	sp|P04280|PRP1_HUMAN:G3V1M9|G3V1M9_HUMAN			PEAKS DB
LLDNLGNDLS	-1.11022e-16	26.14	1072.54	10	1.5	537.278	18.92	5340						1	F1:5048	1	1	0	0	0	0	0	sp|Q96DR5|BPIA2_HUMAN			PEAKS DB
FGSGYGGGFGGGFGGGRGMGGGFGGAGGFGGAGGFG	0.169444	26.13	2948.25	36	1.2	983.758	13.72				3750			4	F4:4151	1	0	0	0	1	0	0	sp|P12035|K2C3_HUMAN			PEAKS DB
QPVPEQPLYPQPYQPQYQ	-1.66667	26.11	2199.06	18	-4.2	1100.53	18.23				45600			4	F4:5290	1	0	0	0	1	0	0	sp|P02808|STAT_HUMAN			PEAKS DB
AAPPIAAEPA	0.52	26.1	906.481	10	0.9	907.489	10.48	6080						1	F1:2867	1	1	0	0	0	0	0	sp|Q6MZM9|PRR27_HUMAN			PEAKS DB
GGNKPQGPPPPGKPQGPPPQGDKS	-1.95	26.08	2318.18	24	1.1	773.732	13.28					234000		5	F5:3444	1	0	0	0	0	1	0	sp|P04280|PRP1_HUMAN:sp|P02812|PRB2_HUMAN:G3V1M9|G3V1M9_HUMAN:A0A0G2JRP6|A0A0G2JRP6_HUMAN			PEAKS DB
KAAFTECC	0.4125	26.08	871.357	8	0.4	436.686	17.53		11700					2	F2:4528	1	0	1	0	0	0	0	A0A0C4DGB6|A0A0C4DGB6_HUMAN:sp|P02768|ALBU_HUMAN			PEAKS DB
PPPPGKP	-1.75714	26.02	688.391	7	1.2	345.203	0.77				823000	230000		4	F4:287	2	0	0	0	1	1	0	sp|P04280|PRP1_HUMAN:A0A087WV42|A0A087WV42_HUMAN:A0A087WZY1|A0A087WZY1_HUMAN:A0A0A0MT31|A0A0A0MT31_HUMAN:sp|P02810|PRPC_HUMAN:sp|P02812|PRB2_HUMAN:G3V1M9|G3V1M9_HUMAN:A0A0G2JRP6|A0A0G2JRP6_HUMAN:sp|P10163|PRB4_HUMAN:sp|Q04118|PRB3_HUMAN:E7EXA8|E7EXA8_HUMAN:F5H7C1|F5H7C1_HUMAN			PEAKS DB
DGGDSEQF	-1.6	25.95	853.309	8	-1.8	854.315	13.86					69900	2060000	6	F6:3731	2	0	0	0	0	1	1	A0A087WV42|A0A087WV42_HUMAN:A0A087WZY1|A0A087WZY1_HUMAN:A0A0A0MT31|A0A0A0MT31_HUMAN:sp|P02810|PRPC_HUMAN			PEAKS DB
NLLNRIIDD	-0.211111	25.94	1084.59	9	2.2	543.301	30.3					9240		5	F5:8161	1	0	0	0	0	1	0	sp|Q8TAX7|MUC7_HUMAN			PEAKS DB
DYGSNYLY	-1.0375	25.93	993.408	8	1.8	994.417	16.48				35600			4	F4:4832	1	0	0	0	1	0	0	sp|P15515|HIS1_HUMAN			PEAKS DB
PPQGQPPQ	-2.1625	25.93	847.419	8	-0.7	848.425	6.09				1150000			4	F4:1638	1	0	0	0	1	0	0	sp|Q04118|PRB3_HUMAN:F5H7C1|F5H7C1_HUMAN			PEAKS DB
GPPPPQGKPQGPPQQGGQQQQ	-2.14762	25.92	2135.05	21	-0.6	1068.53	13.58					620000		5	F5:3544	1	0	0	0	0	1	0	A0A087WV42|A0A087WV42_HUMAN:A0A087WZY1|A0A087WZY1_HUMAN			PEAKS DB
PAGARGESGLAGAPGPAGPPGPPGPPGPPGPGLPAGFDDM(+15.99)EGS	-0.534884	25.91	3785.77	43	0.7	1262.93	18.63					4020		5	F5:5061	1	0	0	0	0	1	0	sp|P39060-1|COIA1_HUMAN:sp|P39060|COIA1_HUMAN:sp|P39060-2|COIA1_HUMAN	Oxidation (M)	M40:Oxidation (M):1000.00	PEAKS DB
PGAGPGAGGAGGAGAGAGDPQ	-0.238095	25.89	1548.69	21	0.2	775.351	12.63					32400		5	F5:3286	1	0	0	0	0	1	0	sp|Q8NFC6|BD1L1_HUMAN:F8WDD0|F8WDD0_HUMAN			PEAKS DB
HHSHREFPF	-1.6	25.87	1192.55	9	-2.3	597.282	13.52						546000	6	F6:3614	1	0	0	0	0	0	1	sp|P15515|HIS1_HUMAN			PEAKS DB
GPPPPQGKPQGPPQQGGHPPPPQGRPQGPPQQGGHPRPP	-2.00256	25.86	3919.98	39	0.9	981.004	13.99						470000	6	F6:3834	1	0	0	0	0	0	1	A0A087WV42|A0A087WV42_HUMAN:A0A087WZY1|A0A087WZY1_HUMAN:A0A0A0MT31|A0A0A0MT31_HUMAN:sp|P02810|PRPC_HUMAN			PEAKS DB
LDEERQGPPLGGQQSQP	-1.65882	25.84	1834.88	17	3.2	918.451	10.01	1250						1	F1:2773	1	1	0	0	0	0	0	A0A087WV42|A0A087WV42_HUMAN:A0A087WZY1|A0A087WZY1_HUMAN:A0A0A0MT31|A0A0A0MT31_HUMAN			PEAKS DB
IDEERQGPPLGGQQSQP	-1.61765	25.84	1834.88	17	3.2	918.451	10.01	1250						1	F1:2773	1	1	0	0	0	0	0	sp|P02810|PRPC_HUMAN			PEAKS DB
PGLPGEPGPVGGGGHPGQPGPPGEK	-1.056	25.81	2228.1	25	-5.8	1115.05	6.58				0			4	F4:1813	0	0	0	0	0	0	0	sp|P29400|CO4A5_HUMAN:sp|P29400-2|CO4A5_HUMAN			PEAKS DB
GDKLCTV	0.285714	25.78	734.363	7	3	368.19	8.43	45600		89600				1	F1:2339	2	1	0	1	0	0	0	A0A0C4DGB6|A0A0C4DGB6_HUMAN:sp|P02768|ALBU_HUMAN			PEAKS DB
PPPAGGNPQ	-1.37778	25.78	833.403	9	0.1	834.41	5.95			0			141000	3	F3:1538	1	0	0	0	0	0	1	sp|P04280|PRP1_HUMAN:sp|P02812|PRB2_HUMAN:G3V1M9|G3V1M9_HUMAN:A0A0G2JRP6|A0A0G2JRP6_HUMAN:sp|P10163|PRB4_HUMAN:E7EXA8|E7EXA8_HUMAN			PEAKS DB
PPPPQGGRPP	-1.84	25.77	998.53	10	-1.9	500.271	12.47	855000					335000	6	F6:3319	2	1	0	0	0	0	1	sp|P10163|PRB4_HUMAN:E7EXA8|E7EXA8_HUMAN			PEAKS DB
PLPPPAGKPQ	-1.02	25.76	1000.57	10	-0.8	501.292	7.37	2310000			5700000	4110000		1	F1:2022	3	1	0	0	1	1	0	sp|Q04118|PRB3_HUMAN:F5H7C1|F5H7C1_HUMAN			PEAKS DB
AGSAAAPSTASAAAPDGDAGGGGGAGGRSLG	-0.0258065	25.74	2441.12	31	0.3	814.711	11.05					122000		5	F5:2850	1	0	0	0	0	1	0	sp|Q9BWW7|SCRT1_HUMAN			PEAKS DB
GRGGAWSAAAAGPGAGAAAAATGGGGGALE	0.3	25.73	2367.13	30	-4.6	1184.57	9.22				0			4	F4:2736	0	0	0	0	0	0	0	X6RE90|X6RE90_HUMAN:sp|P50750-2|CDK9_HUMAN			PEAKS DB
PQQGGHPPPPQ	-2.04545	25.73	1138.55	11	-1.3	570.283	8.25						15600	6	F6:2150	1	0	0	0	0	0	1	A0A087WV42|A0A087WV42_HUMAN:A0A087WZY1|A0A087WZY1_HUMAN:A0A0A0MT31|A0A0A0MT31_HUMAN:sp|P02810|PRPC_HUMAN			PEAKS DB
FLDEERQ	-1.7	25.69	935.435	7	-3.7	936.439	11.59				154000		561000	6	F6:3069	3	0	0	0	1	0	2	A0A087WV42|A0A087WV42_HUMAN:A0A087WZY1|A0A087WZY1_HUMAN:A0A0A0MT31|A0A0A0MT31_HUMAN			PEAKS DB
FIDEERQ	-1.6	25.69	935.435	7	-3.7	936.439	11.59				154000		561000	6	F6:3069	3	0	0	0	1	0	2	sp|P02810|PRPC_HUMAN			PEAKS DB
TVGGVNYF	0.6125	25.67	855.413	8	1.3	856.421	17.08	10700						1	F1:4539	1	1	0	0	0	0	0	sp|P01037|CYTN_HUMAN			PEAKS DB
SLCSTQPDGNVVI	0.338462	25.66	1331.64	13	0.7	666.827	28.75		3840					2	F2:7342	1	0	1	0	0	0	0	sp|P01876|IGHA1_HUMAN			PEAKS DB
YAEAKDVFL	0.244444	25.62	1054.53	9	-0.4	528.274	21.86			2660				3	F3:5708	1	0	0	1	0	0	0	A0A0C4DGB6|A0A0C4DGB6_HUMAN:sp|P02768|ALBU_HUMAN			PEAKS DB
DVDVSKPDLT	-0.53	25.61	1087.54	10	1.1	544.778	21.1		1260					2	F2:5456	1	0	1	0	0	0	0	sp|P08670|VIME_HUMAN:B0YJC4|B0YJC4_HUMAN			PEAKS DB
GGHPPPPQGRP	-1.85455	25.56	1095.56	11	1	366.193	9.26				0	33100		5	F5:2325	1	0	0	0	0	1	0	A0A087WV42|A0A087WV42_HUMAN:A0A087WZY1|A0A087WZY1_HUMAN:A0A0A0MT31|A0A0A0MT31_HUMAN:sp|P02810|PRPC_HUMAN			PEAKS DB
PPPPGRPQGPPPPGGNPQ	-1.81111	25.53	1742.89	18	1.1	872.451	16.71		11300	5320				2	F2:4332	2	0	1	1	0	0	0	sp|Q04118|PRB3_HUMAN:F5H7C1|F5H7C1_HUMAN			PEAKS DB
QGPSPQGGNKPQGPPPPPGKPQ	-1.93182	25.52	2146.09	22	-2.2	716.37	7.31				400000			4	F4:2064	1	0	0	0	1	0	0	sp|P04280|PRP1_HUMAN:G3V1M9|G3V1M9_HUMAN			PEAKS DB
GGNQPQGPPPPP	-1.775	25.52	1141.55	12	-0.3	571.783	17.06		0					2	F2:4428	0	0	0	0	0	0	0	sp|P04280|PRP1_HUMAN:sp|P02812|PRB2_HUMAN:G3V1M9|G3V1M9_HUMAN:A0A0G2JRP6|A0A0G2JRP6_HUMAN			PEAKS DB
HHSHREFPFYGDYGSNYLYDN	-1.49524	25.51	2617.1	21	0.4	873.374	29.4					199000		5	F5:7970	1	0	0	0	0	1	0	sp|P15515|HIS1_HUMAN			PEAKS DB
GPAGEPGKPGAPG	-0.938462	25.49	1090.54	13	2	546.279	6.24	66200						1	F1:1620	1	1	0	0	0	0	0	sp|P20849-2|CO9A1_HUMAN:sp|P20849|CO9A1_HUMAN:sp|P20849-3|CO9A1_HUMAN			PEAKS DB
QPFGPGFVPPPPPPPYGPGRIPPPPPAPY	-0.748276	25.45	2986.55	29	3.2	996.526	34.64					0		5	F5:9280	0	0	0	0	0	0	0	sp|P02814|SMR3B_HUMAN			PEAKS DB
S(+42.01)ETAPAETATPAPV	-0.235714	25.44	1382.66	14	-0.5	692.335	24.31		888					2	F2:6284	1	0	1	0	0	0	0	sp|P16401|H15_HUMAN	Acetylation (Protein N-term)	S1:Acetylation (Protein N-term):1000.00	PEAKS DB
PGKPEGPPP	-1.8	25.44	874.455	9	-0.7	438.234	10.14		503000					2	F2:2643	1	0	1	0	0	0	0	sp|P10163|PRB4_HUMAN:sp|Q04118|PRB3_HUMAN:F5H7C1|F5H7C1_HUMAN			PEAKS DB
SNVVDKLEPV	-0.04	25.43	1098.59	10	0.6	550.304	13.8	965		0				1	F1:3736	1	1	0	0	0	0	0	sp|Q96DR5|BPIA2_HUMAN			PEAKS DB
DVPLVISD	0.9125	25.4	856.454	8	-0.3	857.461	17.57				336000	158000		4	F4:5119	2	0	0	0	1	1	0	A0A087WV42|A0A087WV42_HUMAN:A0A087WZY1|A0A087WZY1_HUMAN:A0A0A0MT31|A0A0A0MT31_HUMAN:sp|P02810|PRPC_HUMAN			PEAKS DB
PGPAGSRGAPGPQ	-1.01538	25.38	1147.57	13	-9.8	574.787	6.94					4560000		5	F5:2356	1	0	0	0	0	1	0	sp|P02461|CO3A1_HUMAN			PEAKS DB
SPKSHFELPHYPGLL	-0.513333	25.35	1720.89	15	1.1	574.639	19.87				105000			4	F4:5739	1	0	0	0	1	0	0	sp|Q8TAX7|MUC7_HUMAN			PEAKS DB
SLVMSDTAGTCY	0.5	25.31	1246.52	12	0.7	624.268	27.29		1970					2	F2:7003	1	0	1	0	0	0	0	sp|P01871|IGHM_HUMAN			PEAKS DB
FNSIMKC	0.5	25.31	841.383	7	-0.7	421.698	21.46	1190	1190					2	F2:5542	2	1	1	0	0	0	0	sp|P60709|ACTB_HUMAN:sp|P63261|ACTG_HUMAN			PEAKS DB
YPQPYQPQY	-2.13333	25.3	1182.53	9	-0.9	1183.54	19.56						34800	6	F6:5374	1	0	0	0	0	0	1	sp|P02808|STAT_HUMAN			PEAKS DB
HGDLLECA	0.1625	25.27	856.375	8	1.5	857.383	18.81	2330		3870				3	F3:4881	2	1	0	1	0	0	0	A0A0C4DGB6|A0A0C4DGB6_HUMAN:sp|P02768|ALBU_HUMAN			PEAKS DB
PPHPGKPQ	-2.175	25.26	856.456	8	2.2	429.235	7.59					7100000		5	F5:1898	1	0	0	0	0	1	0	sp|Q04118|PRB3_HUMAN:F5H7C1|F5H7C1_HUMAN			PEAKS DB
AAAAAALSGAGTPPAGGGAGGGGA	0.5625	25.24	1736.84	24	6.3	869.435	7.21	0						1	F1:1991	0	0	0	0	0	0	0	sp|Q01167-3|FOXK2_HUMAN:sp|Q01167-2|FOXK2_HUMAN:sp|Q01167|FOXK2_HUMAN			PEAKS DB
SARSPPGKPQGPPQQEGNKPQ	-2.09048	25.24	2184.1	21	-3.6	729.038	11.69					22300		5	F5:3037	1	0	0	0	0	1	0	sp|P10163|PRB4_HUMAN			PEAKS DB
AAGGALAAAAGCGAAAAGAPGAGGAAGAGGAGTGAANAAAAAGAAAA	0.96383	25.21	3333.59	47	3.4	1112.21	8.99				0			4	F4:2653	0	0	0	0	0	0	0	sp|Q9UBI9|HDC_HUMAN			PEAKS DB
DVHDGKVV	-0.2375	25.18	867.445	8	4	434.731	1.58					11600		5	F5:469	1	0	0	0	0	1	0	sp|P02533|K1C14_HUMAN			PEAKS DB
GGNKPQGPPPPPGKPQGPPPQ	-1.89524	25.18	2028.05	21	2.5	677.027	14.14			0				3	F3:3679	0	0	0	0	0	0	0	sp|P04280|PRP1_HUMAN:G3V1M9|G3V1M9_HUMAN			PEAKS DB
LDEERQGPPLGGQQSQPSAGDGNQDDGPQQGPPQQGGQQQQGPPPPQGKPQGPPQQGGQQQQ	-2.01613	25.17	6354.93	62	0	1589.74	11				167000			4	F4:3321	1	0	0	0	1	0	0	A0A087WV42|A0A087WV42_HUMAN:A0A087WZY1|A0A087WZY1_HUMAN			PEAKS DB
MSDTAGTCY	-0.133333	25.16	947.337	9	0.2	948.344	9.77	12300	14300					1	F1:2671	2	1	1	0	0	0	0	sp|P01871|IGHM_HUMAN			PEAKS DB
PPPPPPPY	-1.5625	25.14	860.443	8	-0.5	431.229	10.53				727000	120000		4	F4:3152	3	0	0	0	2	1	0	sp|P02814|SMR3B_HUMAN			PEAKS DB
VPPPPPPPYGPGRIPPPPPAPY	-0.9	25.13	2256.21	22	-1.2	753.076	18.91				276000			4	F4:5590	1	0	0	0	1	0	0	sp|P02814|SMR3B_HUMAN			PEAKS DB
AGPPGARGPPGA	-0.591667	25.1	1003.52	12	-1.3	1004.53	1.81				1130000			4	F4:589	1	0	0	0	1	0	0	A0A087WTA8|A0A087WTA8_HUMAN:sp|P08123|CO1A2_HUMAN			PEAKS DB
VPEPCPSTV	0.122222	25.07	927.437	9	1	928.445	21.7		1160					2	F2:5621	1	0	1	0	0	0	0	sp|P35321|SPR1A_HUMAN			PEAKS DB
KGDQGPPGDPGSPGSPGPAGPAGPPGYGPQGEPGL	-1.12286	25.07	3105.44	35	6	1553.73	29.72					76500		5	F5:7986	1	0	0	0	0	1	0	sp|Q01955-5|CO4A3_HUMAN:sp|Q01955-4|CO4A3_HUMAN:sp|Q01955-3|CO4A3_HUMAN:sp|Q01955-2|CO4A3_HUMAN:sp|Q01955|CO4A3_HUMAN			PEAKS DB
PPQGGRPH	-2.1	25.05	844.43	8	0.9	845.436	10.13					206000	153000	5	F5:2577	2	0	0	0	0	1	1	sp|Q04118|PRB3_HUMAN:F5H7C1|F5H7C1_HUMAN			PEAKS DB
AEVDGTCY	-0.1125	25.05	856.327	8	-0.2	857.334	19.01		91800					2	F2:4887	1	0	1	0	0	0	0	sp|P01876|IGHA1_HUMAN			PEAKS DB
PVGTPYAGGTPGGTGV	-0.025	25.04	1386.68	16	4.5	694.348	12.43					82400		5	F5:3235	1	0	0	0	0	1	0	sp|Q99946|PRRT1_HUMAN:sp|Q99946-2|PRRT1_HUMAN			PEAKS DB
RNVVDGQPF	-0.644444	25.04	1030.52	9	1	516.268	21.61		140000					2	F2:5549	1	0	1	0	0	0	0	sp|P04745|AMY1_HUMAN			PEAKS DB
SCGIHETTF	0.0555556	25.03	993.423	9	1.9	994.432	11.21	952						1	F1:3087	1	1	0	0	0	0	0	sp|P60709|ACTB_HUMAN:sp|P63261|ACTG_HUMAN			PEAKS DB
DAVINHMCGNAV	0.566667	25.01	1242.55	12	2.4	622.283	14.88	2420						1	F1:4018	1	1	0	0	0	0	0	sp|P04745|AMY1_HUMAN			PEAKS DB
KSPIFGPEEV	-0.38	24.99	1101.57	10	1	551.793	25.76		3660					2	F2:6623	1	0	1	0	0	0	0	sp|P01833|PIGR_HUMAN			PEAKS DB
AGDDAPRAVFPS	-0.291667	24.99	1201.57	12	-0.3	601.793	22.26		3210					2	F2:5732	1	0	1	0	0	0	0	sp|P60709|ACTB_HUMAN:sp|P63261|ACTG_HUMAN			PEAKS DB
EPGPAGPQGAPGPAG	-0.773333	24.95	1258.59	15	-6.4	630.3	5.85				0			4	F4:1541	0	0	0	0	0	0	0	sp|P02458-1|CO2A1_HUMAN:sp|P02458|CO2A1_HUMAN			PEAKS DB
KASGPPVSELI	0.154545	24.94	1096.61	11	3.8	549.314	26.18					6820		5	F5:7125	1	0	0	0	0	1	0	sp|P10412|H14_HUMAN:sp|P16403|H12_HUMAN			PEAKS DB
RPQGPPQQGGHP	-2.15	24.91	1254.62	12	2.5	419.215	9.4					0		5	F5:2404	0	0	0	0	0	0	0	A0A087WV42|A0A087WV42_HUMAN:A0A087WZY1|A0A087WZY1_HUMAN:A0A0A0MT31|A0A0A0MT31_HUMAN:sp|P02810|PRPC_HUMAN			PEAKS DB
DKGAGGGGAGQGAGAL	-0.19375	24.88	1242.6	16	7.3	622.309	8.47	3440						1	F1:2329	1	1	0	0	0	0	0	B0QXZ6|B0QXZ6_HUMAN:sp|O95503|CBX6_HUMAN			PEAKS DB
GPPPQGGNKPQGPPPPGKPQGPPAQGGSK	-1.68966	24.87	2710.39	29	-2	904.47	6.72				769000			4	F4:1959	1	0	0	0	1	0	0	sp|P04280|PRP1_HUMAN:G3V1M9|G3V1M9_HUMAN			PEAKS DB
GGDSEQFLDEE	-1.45455	24.85	1224.48	11	3.7	613.247	22.48					8030		5	F5:6146	1	0	0	0	0	1	0	A0A087WV42|A0A087WV42_HUMAN:A0A087WZY1|A0A087WZY1_HUMAN:A0A0A0MT31|A0A0A0MT31_HUMAN			PEAKS DB
GGDSEQFIDEE	-1.39091	24.85	1224.48	11	3.7	613.247	22.48					8030		5	F5:6146	1	0	0	0	0	1	0	sp|P02810|PRPC_HUMAN			PEAKS DB
PPHPGKP	-1.98571	24.85	728.397	7	0.2	365.206	5.91	381000						1	F1:1555	1	1	0	0	0	0	0	sp|P10163|PRB4_HUMAN:sp|Q04118|PRB3_HUMAN:E7EXA8|E7EXA8_HUMAN:F5H7C1|F5H7C1_HUMAN			PEAKS DB
GPPPAGNPR	-1.48889	24.84	861.446	9	2.8	431.73	0.06					315000		5	F5:1069	1	0	0	0	0	1	0	F1T0I1|F1T0I1_HUMAN:J3KNL6|J3KNL6_HUMAN			PEAKS DB
QFLDEER	-1.7	24.84	935.435	7	-1.5	468.724	13.92					569000	504000	6	F6:3755	2	0	0	0	0	1	1	A0A087WV42|A0A087WV42_HUMAN:A0A087WZY1|A0A087WZY1_HUMAN:A0A0A0MT31|A0A0A0MT31_HUMAN			PEAKS DB
QFIDEER	-1.6	24.84	935.435	7	-1.5	468.724	13.92					569000	504000	6	F6:3755	2	0	0	0	0	1	1	sp|P02810|PRPC_HUMAN			PEAKS DB
M(+42.01)LGGLGKL	1.025	24.84	829.473	8	2.7	415.745	25.64				2290			4	F4:7247	1	0	0	0	1	0	0	sp|B3EWG3|FM25A_HUMAN:sp|B3EWG6|FM25G_HUMAN:sp|B3EWG5|FM25C_HUMAN	Acetylation (Protein N-term)	M1:Acetylation (Protein N-term):1000.00	PEAKS DB
IPPPPPAPYGPGIFP	-0.0866667	24.81	1515.81	15	3	758.914	34.35					9040		5	F5:9212	1	0	0	0	0	1	0	sp|P02814|SMR3B_HUMAN			PEAKS DB
AGNEAGRF	-0.7375	24.78	820.383	8	0.7	411.198	9.75					8630		5	F5:2446	1	0	0	0	0	1	0	sp|Q6UWP8|SBSN_HUMAN			PEAKS DB
GPPPQGGNQPQGPPPPPGKPQGPPPQGGNKPQGPPPPGKPQGPPAQGGSKSQ	-1.78269	24.78	4935.49	52	0.1	988.103	18.05					509000		5	F5:4886	1	0	0	0	0	1	0	sp|P04280|PRP1_HUMAN:G3V1M9|G3V1M9_HUMAN			PEAKS DB
QGPPPPQGKPQGPPQ	-2.02	24.77	1508.77	15	-4.2	755.391	6.95				832000			4	F4:1935	1	0	0	0	1	0	0	A0A087WV42|A0A087WV42_HUMAN:A0A087WZY1|A0A087WZY1_HUMAN:A0A0A0MT31|A0A0A0MT31_HUMAN:sp|P02810|PRPC_HUMAN			PEAKS DB
PQGGNKPQGPPPPPGKPQ	-2.01111	24.75	1776.93	18	-3.7	593.314	11.39						103000	6	F6:3021	1	0	0	0	0	0	1	sp|P04280|PRP1_HUMAN:G3V1M9|G3V1M9_HUMAN			PEAKS DB
PGAGPGAGGAGGAGAGA	0.235294	24.75	1151.53	17	-1.9	576.772	8.36		2110000					2	F2:2396	1	0	1	0	0	0	0	sp|Q8NFC6|BD1L1_HUMAN:F8WDD0|F8WDD0_HUMAN			PEAKS DB
Q(+42.01)KGKGAAAAAAASGAAGGGGGGAGAGAPG	0.106897	24.72	2165.06	29	1.5	722.694	7.06				173000			4	F4:2006	1	0	0	0	1	0	0	sp|Q68E01-2|INT3_HUMAN:sp|Q68E01|INT3_HUMAN	Acetylation (Protein N-term)	Q1:Acetylation (Protein N-term):1000.00	PEAKS DB
PPPPGRPQ	-2.05	24.69	844.456	8	-1	845.462	5.92				273000			4	F4:1575	1	0	0	0	1	0	0	sp|Q04118|PRB3_HUMAN:F5H7C1|F5H7C1_HUMAN			PEAKS DB
KYICENQDSI	-0.85	24.66	1211.55	10	2.2	606.783	10.97	15800						1	F1:2989	1	1	0	0	0	0	0	A0A0C4DGB6|A0A0C4DGB6_HUMAN:sp|P02768|ALBU_HUMAN			PEAKS DB
GPPPPGKPQGPPAQG	-1.46	24.65	1380.71	15	-1.6	691.364	12.22			135000				3	F3:3323	1	0	0	1	0	0	0	sp|P04280|PRP1_HUMAN:G3V1M9|G3V1M9_HUMAN			PEAKS DB
LFGDKLC	0.728571	24.62	794.4	7	1.2	795.408	25.43		645					2	F2:6572	1	0	1	0	0	0	0	A0A0C4DGB6|A0A0C4DGB6_HUMAN:sp|P02768|ALBU_HUMAN			PEAKS DB
YGDYGSN	-1.6	24.61	774.282	7	-2.9	775.287	10.14					592000	464000	6	F6:2623	2	0	0	0	0	1	1	sp|P15515|HIS1_HUMAN			PEAKS DB
ALGPEVANV	0.755556	24.59	868.465	9	0.3	869.473	24.64		2310					2	F2:6344	1	0	1	0	0	0	0	sp|P01833|PIGR_HUMAN			PEAKS DB
AAAAGCGAAAAGAPGAGGA	0.963158	24.56	1341.61	19	5.6	671.814	13.22					546000		5	F5:3437	1	0	0	0	0	1	0	sp|Q9UBI9|HDC_HUMAN			PEAKS DB
AAASGTGGGGGGGGASGGTSGSCS	-0.0208333	24.55	1726.68	24	9.6	864.356	14.21				24400			4	F4:4245	1	0	0	0	1	0	0	sp|P50219|MNX1_HUMAN			PEAKS DB
KFGERAF	-0.7	24.52	853.445	7	2.5	427.731	8.43	43900						1	F1:2336	1	1	0	0	0	0	0	A0A0C4DGB6|A0A0C4DGB6_HUMAN:sp|P02768|ALBU_HUMAN			PEAKS DB
PYQPQYQQYT	-2.18	24.48	1314.59	10	4.4	658.303	22.56					5980		5	F5:6160	1	0	0	0	0	1	0	sp|P02808|STAT_HUMAN			PEAKS DB
TLTCLARG	0.7	24.47	833.443	8	0.6	834.451	16.01			14900				3	F3:4152	1	0	0	1	0	0	0	sp|P01876|IGHA1_HUMAN			PEAKS DB
QLSLPRFPSV	0.18	24.46	1142.64	10	1.3	572.33	22.8				87100		31600	4	F4:6527	2	0	0	0	1	0	1	sp|Q16378|PROL4_HUMAN:A0A087WY73|A0A087WY73_HUMAN			PEAKS DB
PPQEGNKPQRPPPPGRPQ	-2.44444	24.43	1976.03	18	-0.4	495.014	12.58					4390000		5	F5:3240	1	0	0	0	0	1	0	sp|Q04118|PRB3_HUMAN:F5H7C1|F5H7C1_HUMAN			PEAKS DB
YQPVPEQPL	-0.955556	24.36	1069.54	9	1	535.78	20.26						128000	6	F6:5604	1	0	0	0	0	0	1	sp|P02808|STAT_HUMAN			PEAKS DB
FVPPPPPPP	-0.466667	24.35	943.517	9	-3.4	944.521	19.16						29000	6	F6:5311	1	0	0	0	0	0	1	sp|P02814|SMR3B_HUMAN			PEAKS DB
DFYPGAVTV	0.611111	24.35	967.465	9	2.7	484.741	19.86	1380						1	F1:5233	1	1	0	0	0	0	0	sp|P0DOY3|IGLC3_HUMAN:sp|P0CG04|IGLC1_HUMAN:sp|P0DOY2|IGLC2_HUMAN:sp|B9A064|IGLL5_HUMAN:A0A0B4J231|A0A0B4J231_HUMAN			PEAKS DB
AGGGAGGAGAGAGCGSGGSSV	0.42381	24.34	1463.61	21	-2.4	732.808	13.09				0			4	F4:3929	0	0	0	0	0	0	0	K4DI97|K4DI97_HUMAN:sp|Q9NSY1-2|BMP2K_HUMAN:sp|Q9NSY1-3|BMP2K_HUMAN:sp|Q9NSY1|BMP2K_HUMAN			PEAKS DB
YPPGPLAPPQPFGPGFVPPPPPPPYGPGR	-0.731034	24.34	2946.52	29	1.5	983.183	25.98				64600			4	F4:7309	1	0	0	0	1	0	0	sp|P02814|SMR3B_HUMAN			PEAKS DB
PGPSGPPGSVGAP	-0.4	24.33	1075.53	13	8	538.777	7.1	584000						1	F1:3163	1	1	0	0	0	0	0	sp|Q8NFW1-2|COMA1_HUMAN:sp|Q8NFW1|COMA1_HUMAN:sp|Q8NFW1-3|COMA1_HUMAN			PEAKS DB
YQPQYQQ	-2.6	24.32	953.424	7	-2.3	954.429	13.72			1640				3	F3:3569	1	0	0	1	0	0	0	sp|P02808|STAT_HUMAN			PEAKS DB
GPPPPGKP	-1.5875	24.32	745.412	8	-1.9	373.713	7.66						2650000	6	F6:1911	1	0	0	0	0	0	1	sp|P04280|PRP1_HUMAN:sp|P02812|PRB2_HUMAN:G3V1M9|G3V1M9_HUMAN:A0A0G2JRP6|A0A0G2JRP6_HUMAN:sp|P10163|PRB4_HUMAN:E7EXA8|E7EXA8_HUMAN			PEAKS DB
MAEIEKF	0.0142857	24.31	866.421	7	0.7	434.218	22.64		1630					2	F2:5833	1	0	1	0	0	0	0	sp|P62328|TYB4_HUMAN			PEAKS DB
SSAILPAGGGGGGGGGGSR	-0.0315789	24.31	1470.72	19	-6.3	491.243	7.66	151000						1	F1:2374	1	1	0	0	0	0	0	J9JIF5|J9JIF5_HUMAN			PEAKS DB
KVPEPCPS	-0.7875	24.3	855.416	8	-0.7	428.715	7.38	0						1	F1:2043	0	0	0	0	0	0	0	sp|P35321|SPR1A_HUMAN			PEAKS DB
NDATQVRDC	-1.18889	24.25	1020.43	9	-2.7	511.221	10.77		70900					2	F2:2774	1	0	1	0	0	0	0	sp|P04745|AMY1_HUMAN			PEAKS DB
QGPPPPAGG	-1.03333	24.22	776.382	9	1.2	777.388	9.44					14500		5	F5:2413	1	0	0	0	0	1	0	sp|P04280|PRP1_HUMAN:sp|P02812|PRB2_HUMAN:G3V1M9|G3V1M9_HUMAN:A0A0G2JRP6|A0A0G2JRP6_HUMAN			PEAKS DB
PPPPQGGRPH	-2	24.22	1038.54	10	-0.9	347.186	10.79		221000					2	F2:2758	1	0	1	0	0	0	0	sp|Q04118|PRB3_HUMAN:F5H7C1|F5H7C1_HUMAN			PEAKS DB
GPPGSVGAPGLRGT	-0.214286	24.18	1221.65	14	4.4	611.832	15.81					276000		5	F5:4259	1	0	0	0	0	1	0	sp|Q8NFW1-2|COMA1_HUMAN:sp|Q8NFW1|COMA1_HUMAN:sp|Q8NFW1-3|COMA1_HUMAN			PEAKS DB
QFLDEERQ	-1.925	24.16	1063.49	8	2.5	532.755	14.64			7330				3	F3:3813	1	0	0	1	0	0	0	A0A087WV42|A0A087WV42_HUMAN:A0A087WZY1|A0A087WZY1_HUMAN:A0A0A0MT31|A0A0A0MT31_HUMAN			PEAKS DB
QFIDEERQ	-1.8375	24.16	1063.49	8	2.5	532.755	14.64			7330				3	F3:3813	1	0	0	1	0	0	0	sp|P02810|PRPC_HUMAN			PEAKS DB
PAPAAASPGPPPPASPPGAP	-0.38	24.13	1702.87	20	-9.3	568.623	12.63					770000		5	F5:3478	1	0	0	0	0	1	0	sp|Q9UL51|HCN2_HUMAN			PEAKS DB
LAGAPGPAGP	0.32	24.12	806.429	10	0.1	404.222	7.93						15200	6	F6:1985	1	0	0	0	0	0	1	sp|P39060-1|COIA1_HUMAN:sp|P39060|COIA1_HUMAN:sp|P39060-2|COIA1_HUMAN			PEAKS DB
YGSNYLY	-0.685714	24.09	878.381	7	-1.1	879.387	19.82						0	6	F6:5482	0	0	0	0	0	0	0	sp|P15515|HIS1_HUMAN			PEAKS DB
GGNKPQGPPPPPGKPQGPPPQGGNKPQGPPPPGKPQGPPPQGDKSRSP	-1.94792	24.09	4668.41	48	-0.5	779.074	8.06				1650000			4	F4:2328	1	0	0	0	1	0	0	sp|P04280|PRP1_HUMAN:G3V1M9|G3V1M9_HUMAN			PEAKS DB
GPYPPGPLAPP	-0.554545	24.06	1061.55	11	-1.1	531.784	22.11						5520	6	F6:6106	1	0	0	0	0	0	1	sp|P02814|SMR3B_HUMAN:sp|Q99954|SMR3A_HUMAN			PEAKS DB
S(+42.01)RQSSVSFR	-0.966667	24.06	1094.55	9	-0.1	548.281	14.26			0				3	F3:3710	0	0	0	0	0	0	0	sp|P13647|K2C5_HUMAN:F8VV57|F8VV57_HUMAN	Acetylation (Protein N-term)	S1:Acetylation (Protein N-term):1000.00	PEAKS DB
QPVPEQPLYPQ	-1.24545	24.05	1294.66	11	3.5	648.336	24.24				38400	22800		5	F5:6593	2	0	0	0	1	1	0	sp|P02808|STAT_HUMAN			PEAKS DB
AGNPQGAPPQ	-1.25	24.03	935.446	10	-1.6	936.452	9.01						0	6	F6:2314	0	0	0	0	0	0	0	sp|P02812|PRB2_HUMAN			PEAKS DB
NLPINGNGKQ	-1.2	24.01	1053.56	10	0.6	527.786	14.5		442000					2	F2:3749	1	0	1	0	0	0	0	A8MX94|A8MX94_HUMAN:sp|P09211|GSTP1_HUMAN			PEAKS DB
HPQEQPLW	-1.75	24.01	1033.5	8	1.3	517.757	18.55						13600	6	F6:5142	1	0	0	0	0	0	1	sp|Q16378|PROL4_HUMAN:A0A087WY73|A0A087WY73_HUMAN			PEAKS DB
PPQGGRPSRPPQ	-2.13333	24	1272.67	12	-0.2	637.341	8.85						133000	6	F6:2234	1	0	0	0	0	0	1	sp|P04280|PRP1_HUMAN:sp|P02812|PRB2_HUMAN:G3V1M9|G3V1M9_HUMAN:A0A0G2JRP6|A0A0G2JRP6_HUMAN			PEAKS DB
PEGCLASPAAAPEDGPQT	-0.511111	24	1709.76	18	-9.3	855.876	29.83					0		5	F5:8060	0	0	0	0	0	0	0	sp|O95359-3|TACC2_HUMAN:sp|O95359|TACC2_HUMAN:E7EMZ9|E7EMZ9_HUMAN:E9PBC6|E9PBC6_HUMAN			PEAKS DB
PSPGGAPGQGPYPYSLSEP	-0.926316	23.98	1856.86	19	3.4	929.437	14.13					81900		5	F5:3765	1	0	0	0	0	1	0	sp|Q9NZB2-4|F120A_HUMAN:sp|Q9NZB2|F120A_HUMAN:sp|Q9NZB2-6|F120A_HUMAN:sp|Q5T035|CI129_HUMAN:A0A0C4DH52|A0A0C4DH52_HUMAN:sp|Q9NZB2-2|F120A_HUMAN:sp|Q9NZB2-5|F120A_HUMAN			PEAKS DB
KLVTDLTKV	0.366667	23.97	1015.63	9	0.9	508.822	12.34	1540						1	F1:3358	1	1	0	0	0	0	0	A0A0C4DGB6|A0A0C4DGB6_HUMAN:sp|P02768|ALBU_HUMAN			PEAKS DB
IGRFGYGYGPYQPVPEQPLYPQPYQPQYQ	-1.18276	23.97	3429.65	29	4	1144.22	33.44					67100		5	F5:8947	1	0	0	0	0	1	0	sp|P02808|STAT_HUMAN			PEAKS DB
SQGPPPPGKPQGPPPQ	-1.825	23.97	1564.8	16	-1	783.406	15.32		3370					2	F2:4015	1	0	1	0	0	0	0	sp|P02812|PRB2_HUMAN			PEAKS DB
DGPQQGPPQQ	-2.31	23.96	1050.47	10	-4.3	1051.48	12.23		0					2	F2:3152	0	0	0	0	0	0	0	A0A087WV42|A0A087WV42_HUMAN:A0A087WZY1|A0A087WZY1_HUMAN:A0A0A0MT31|A0A0A0MT31_HUMAN:sp|P02810|PRPC_HUMAN			PEAKS DB
YVALDFEQ	0.1	23.95	983.46	8	2.3	984.47	24.08			1490				3	F3:6250	1	0	0	1	0	0	0	sp|P60709|ACTB_HUMAN:sp|P63261|ACTG_HUMAN			PEAKS DB
GPPPAGGNPQQPQAPPAGKPQGPP	-1.41667	23.95	2241.13	24	-5.6	561.285	17.97					61500		5	F5:4864	1	0	0	0	0	1	0	sp|P10163|PRB4_HUMAN:E7EXA8|E7EXA8_HUMAN			PEAKS DB
PPQGQQPPHPPPGQQP	-2.14375	23.94	1685.83	16	-1.5	843.92	7.18				230000			4	F4:2017	1	0	0	0	1	0	0	sp|O60885|BRD4_HUMAN			PEAKS DB
GPPPPPQGGRP	-1.70909	23.94	1055.55	11	-1.8	528.782	11.52						511000	6	F6:3014	1	0	0	0	0	0	1	sp|P10163|PRB4_HUMAN:sp|Q04118|PRB3_HUMAN:E7EXA8|E7EXA8_HUMAN:F5H7C1|F5H7C1_HUMAN			PEAKS DB
IENEEQEY	-2.225	23.91	1052.43	8	0.4	1053.44	14.48			2290				3	F3:3772	1	0	0	1	0	0	0	sp|P04083|ANXA1_HUMAN:Q5T3N0|Q5T3N0_HUMAN:Q5T3N1|Q5T3N1_HUMAN			PEAKS DB
KGEPGPPGQP	-1.85	23.9	962.482	10	2.5	482.25	1.29				92000			4	F4:342	1	0	0	0	1	0	0	sp|Q07092-2|COGA1_HUMAN:sp|Q07092|COGA1_HUMAN			PEAKS DB
PPPGRPQGPPPPGGNPQQPLPPPAGKPQ	-1.59643	23.9	2756.45	28	-1.4	919.823	16.71						0	6	F6:4649	0	0	0	0	0	0	0	sp|Q04118|PRB3_HUMAN:F5H7C1|F5H7C1_HUMAN			PEAKS DB
VDNPQHKTQLQTLI	-0.807143	23.88	1633.88	14	3.2	817.947	23.75					7940		5	F5:6490	1	0	0	0	0	1	0	sp|Q96DR5|BPIA2_HUMAN			PEAKS DB
GPPPPGGNPQQPLPPPAGKPQGPPPPPQGGRPHRPPQGQPPQ	-1.75476	23.87	4187.17	42	0.1	698.869	16.14						2530000	6	F6:4413	1	0	0	0	0	0	1	sp|Q04118|PRB3_HUMAN:F5H7C1|F5H7C1_HUMAN			PEAKS DB
RGPYPPGPLAPPQPFGPGFVPPPPPPPYGPG	-0.748387	23.82	3100.6	31	3	1034.54	35.33					256000		5	F5:9504	1	0	0	0	0	1	0	sp|P02814|SMR3B_HUMAN			PEAKS DB
S(+42.01)DKPDMAEIEKFDKSKLKK	-1.54211	23.81	2278.19	19	0.8	570.555	18.55						10400	6	F6:5147	1	0	0	0	0	0	1	sp|P62328|TYB4_HUMAN	Acetylation (Protein N-term)	S1:Acetylation (Protein N-term):1000.00	PEAKS DB
AAPPAEKAPV	-0.08	23.79	949.523	10	-0.9	475.768	13.37			76500				3	F3:3445	1	0	0	1	0	0	0	sp|P16403|H12_HUMAN			PEAKS DB
PPRPAQGQQPPQ	-2.09167	23.78	1299.67	12	-2.3	650.84	12.24		45200					2	F2:3159	1	0	1	0	0	0	0	sp|P10163|PRB4_HUMAN:E7EXA8|E7EXA8_HUMAN			PEAKS DB
PPGKPQGPPPQGDKSRSPSPPGKPQGPPPQGGNQPQGPPPPPGKPQGPPPQGG	-1.86981	23.76	5117.6	53	3.4	1024.53	18.75					0		5	F5:5103	0	0	0	0	0	0	0	G3V1M9|G3V1M9_HUMAN			PEAKS DB
P(+42.01)QPVGLIAVGAAGGGGGGSGGGGTGGSGMGELRGASGSGSVML	0.290698	23.7	3582.72	43	5.2	1195.25	15.58						10800	6	F6:4271	1	0	0	0	0	0	1	A0A0D9SF28|A0A0D9SF28_HUMAN:Q5T321|Q5T321_HUMAN:sp|Q8NFP9|NBEA_HUMAN:F5GXV7|F5GXV7_HUMAN	Acetylation (Protein N-term)	P1:Acetylation (Protein N-term):1000.00	PEAKS DB
GNPQGAPPQ	-1.58889	23.7	864.409	9	1.6	865.416	8.55					100000		5	F5:2142	1	0	0	0	0	1	0	sp|P02812|PRB2_HUMAN			PEAKS DB
VLHVPTGGGGGGSGGGGGGGGGGGGGGSY	-0.144828	23.69	2141.95	29	5.8	1071.98	14.06					63900		5	F5:3800	1	0	0	0	0	1	0	sp|Q15911|ZFHX3_HUMAN:sp|Q15911-2|ZFHX3_HUMAN			PEAKS DB
YPQPYQPQ	-2.2375	23.68	1019.47	8	-1.7	1020.48	16.39					2240000	3340000	6	F6:4453	2	0	0	0	0	1	1	sp|P02808|STAT_HUMAN			PEAKS DB
GPPPPPPGKPQGPPP	-1.64	23.66	1415.76	15	-1.8	708.884	16.71		10600					2	F2:4266	1	0	1	0	0	0	0	A0A087WV42|A0A087WV42_HUMAN:A0A087WZY1|A0A087WZY1_HUMAN:A0A0A0MT31|A0A0A0MT31_HUMAN:sp|P02810|PRPC_HUMAN			PEAKS DB
PQGPPSPPGKPQ	-1.84167	23.66	1185.61	12	-2.5	593.813	6.43				19100000			4	F4:1939	1	0	0	0	1	0	0	sp|P02812|PRB2_HUMAN			PEAKS DB
KETIEQEKQAGES	-1.87692	23.65	1475.71	13	2.5	738.862	9.49					0		5	F5:2428	0	0	0	0	0	0	0	sp|P62328|TYB4_HUMAN			PEAKS DB
PPGPPGAPGPAGP	-0.707692	23.63	1067.54	13	-3.1	534.774	3.26				298000	0		5	F5:841	1	0	0	0	1	0	0	sp|Q9UMD9|COHA1_HUMAN:sp|Q9UMD9-2|COHA1_HUMAN			PEAKS DB
AAAHHGAAAAAAAAAAGQVAA	0.97619	23.63	1698.86	21	6	850.438	14.27					44600		5	F5:3792	1	0	0	0	0	1	0	sp|Q01851-2|PO4F1_HUMAN:sp|Q01851|PO4F1_HUMAN			PEAKS DB
DVCKNYAEAK	-0.93	23.61	1139.53	10	-0.1	570.771	6.92	0						1	F1:1902	0	0	0	0	0	0	0	A0A0C4DGB6|A0A0C4DGB6_HUMAN:sp|P02768|ALBU_HUMAN			PEAKS DB
GPPPPQGKP	-1.8	23.6	873.471	9	-2.4	437.742	6.67				538000000		85400000	6	F6:1919	2	0	0	0	1	0	1	A0A087WV42|A0A087WV42_HUMAN:A0A087WZY1|A0A087WZY1_HUMAN:A0A0A0MT31|A0A0A0MT31_HUMAN:sp|P02810|PRPC_HUMAN			PEAKS DB
DAAPDEKVLDSGFREIENK	-1.08947	23.58	2132.04	19	2.9	711.687	28.17					3970		5	F5:7623	1	0	0	0	0	1	0	sp|P01833|PIGR_HUMAN			PEAKS DB
GGQQQQGPPPPQGKPQGPPQQGGHPPPPQGRPQ	-2.09091	23.56	3340.66	33	-0.9	836.17	7.5				661000		578000	4	F4:2118	2	0	0	0	1	0	1	A0A087WV42|A0A087WV42_HUMAN:A0A087WZY1|A0A087WZY1_HUMAN:A0A0A0MT31|A0A0A0MT31_HUMAN:sp|P02810|PRPC_HUMAN			PEAKS DB
FLDEERQGPPL	-1.06364	23.55	1299.65	11	0.5	650.831	13.72	1720						1	F1:3717	1	1	0	0	0	0	0	A0A087WV42|A0A087WV42_HUMAN:A0A087WZY1|A0A087WZY1_HUMAN:A0A0A0MT31|A0A0A0MT31_HUMAN			PEAKS DB
FIDEERQGPPL	-1	23.55	1299.65	11	0.5	650.831	13.72	1720						1	F1:3717	1	1	0	0	0	0	0	sp|P02810|PRPC_HUMAN			PEAKS DB
PAGAGGGGGGGGGGGGGGGAKANQ	-0.4875	23.48	1681.75	24	3.3	841.886	19.03				0			4	F4:5551	0	0	0	0	0	0	0	sp|O00570|SOX1_HUMAN			PEAKS DB
SFPPPPPPPGT	-0.936364	23.48	1089.55	11	3.3	545.784	11.26			563000				3	F3:3081	1	0	0	1	0	0	0	A0A1B0GUN9|A0A1B0GUN9_HUMAN:sp|B1AK53|ESPN_HUMAN			PEAKS DB
LGECASDPTSI	0.118182	23.46	1091.48	11	0.5	1092.49	13.39	2270						1	F1:3630	1	1	0	0	0	0	0	sp|Q96DR5|BPIA2_HUMAN			PEAKS DB
GMFLYEYA	0.475	23.46	992.431	8	2	993.441	23.72	1450						1	F1:5969	1	1	0	0	0	0	0	A0A0C4DGB6|A0A0C4DGB6_HUMAN:sp|P02768|ALBU_HUMAN			PEAKS DB
MAEVDGTC	0.2875	23.46	824.304	8	0.1	825.312	14.8			9960				3	F3:3841	1	0	0	1	0	0	0	sp|P01876|IGHA1_HUMAN			PEAKS DB
VPEPCPS	-0.342857	23.43	727.321	7	1.3	728.329	8.51	11000						1	F1:2360	1	1	0	0	0	0	0	sp|P35321|SPR1A_HUMAN			PEAKS DB
PDEKVLDS	-1.1	23.43	901.439	8	0.9	451.727	8.97	3350						1	F1:2487	1	1	0	0	0	0	0	sp|P01833|PIGR_HUMAN			PEAKS DB
QPQYQQY	-2.6	23.41	953.424	7	-0.9	477.719	14.46						75400	6	F6:3945	1	0	0	0	0	0	1	sp|P02808|STAT_HUMAN			PEAKS DB
TIGNERF	-0.757143	23.38	835.419	7	0.2	418.717	17.69		33600					2	F2:4572	1	0	1	0	0	0	0	sp|P60709|ACTB_HUMAN:sp|P63261|ACTG_HUMAN			PEAKS DB
S(+42.01)STGSLGSAAGAGGGGGAGLRLLSAN	0.303846	23.38	2187.09	26	-5.3	1094.55	11.08				28700			4	F4:3372	1	0	0	0	1	0	0	sp|Q9P202|WHRN_HUMAN	Acetylation (Protein N-term)	S1:Acetylation (Protein N-term):1000.00	PEAKS DB
NLGNDLSNVVDKLEPV	-0.23125	23.35	1724.89	16	2.3	863.456	26.8				5240		28000	4	F4:7541	2	0	0	0	1	0	1	sp|Q96DR5|BPIA2_HUMAN			PEAKS DB
PPPPPGKPQGPPPQGGRPQ	-1.92105	23.34	1885	19	1	629.338	14.34					1560000		5	F5:3795	1	0	0	0	0	1	0	A0A087WV42|A0A087WV42_HUMAN:A0A087WZY1|A0A087WZY1_HUMAN:A0A0A0MT31|A0A0A0MT31_HUMAN:sp|P02810|PRPC_HUMAN			PEAKS DB
PPPPGKPE	-1.975	23.33	817.433	8	1.5	409.724	0.69				1690000		323000	6	F6:25	2	0	0	0	1	0	1	sp|P10163|PRB4_HUMAN:sp|Q04118|PRB3_HUMAN:E7EXA8|E7EXA8_HUMAN:F5H7C1|F5H7C1_HUMAN			PEAKS DB
KSQPNLDTCAF	-0.6	23.32	1222.57	11	2.3	612.291	14.62	56800						1	F1:4011	1	1	0	0	0	0	0	sp|P01036|CYTS_HUMAN:sp|P01037|CYTN_HUMAN:sp|P09228|CYTT_HUMAN			PEAKS DB
DKDDESLIKY	-1.56	23.29	1224.59	10	2.1	613.302	12.31	0						1	F1:3356	0	0	0	0	0	0	0	sp|P52566|GDIR2_HUMAN:F5H2R5|F5H2R5_HUMAN:F5H6Q0|F5H6Q0_HUMAN:F5H3P3|F5H3P3_HUMAN			PEAKS DB
GAAAAAAASGAAGGGGGGAGAGAP	0.633333	23.29	1624.76	24	4.3	813.388	6.76	0						1	F1:1850	0	0	0	0	0	0	0	sp|Q68E01-2|INT3_HUMAN:sp|Q68E01|INT3_HUMAN			PEAKS DB
PPPRPGKPE	-2.25556	23.28	973.534	9	3.1	487.775	8.04					167000		5	F5:2064	1	0	0	0	0	1	0	sp|Q04118|PRB3_HUMAN:F5H7C1|F5H7C1_HUMAN			PEAKS DB
YGPYQPVPEQPLYP	-1.05714	23.24	1646.8	14	2.1	824.408	20.31				5180			4	F4:5890	1	0	0	0	1	0	0	sp|P02808|STAT_HUMAN			PEAKS DB
APPPGPGPAPPQ	-0.991667	23.23	1081.56	12	-3.6	541.783	14.06						66500	6	F6:3819	1	0	0	0	0	0	1	sp|Q9UL51|HCN2_HUMAN			PEAKS DB
KLVTDLT	0.428571	23.17	788.464	7	0.2	395.24	10.48	53300						1	F1:2883	1	1	0	0	0	0	0	A0A0C4DGB6|A0A0C4DGB6_HUMAN:sp|P02768|ALBU_HUMAN			PEAKS DB
GPASAGGGGGGGGGGGGGGAA	-0.0571429	23.16	1341.57	21	-3.4	671.788	10.85				72500			4	F4:3293	1	0	0	0	1	0	0	sp|O75444|MAF_HUMAN:H3BP11|H3BP11_HUMAN:sp|O75444-1|MAF_HUMAN			PEAKS DB
GPPPPGGNP	-1.41111	23.15	788.382	9	-3.5	789.386	9.52						0	6	F6:2459	0	0	0	0	0	0	0	sp|Q04118|PRB3_HUMAN:F5H7C1|F5H7C1_HUMAN			PEAKS DB
PPPPPAPY	-1.1375	23.13	834.428	8	1.8	418.221	18.93					116000		5	F5:5117	1	0	0	0	0	1	0	sp|P02814|SMR3B_HUMAN			PEAKS DB
DVPLVISDG	0.766667	23.13	913.476	9	-2.7	914.481	28.03		5140					2	F2:7192	1	0	1	0	0	0	0	A0A087WV42|A0A087WV42_HUMAN:A0A087WZY1|A0A087WZY1_HUMAN:A0A0A0MT31|A0A0A0MT31_HUMAN:sp|P02810|PRPC_HUMAN			PEAKS DB
EGPPPQGGNKPQ	-2.125	23.11	1204.58	12	5.6	603.302	5.79	0						1	F1:1503	0	0	0	0	0	0	0	F5H7C1|F5H7C1_HUMAN			PEAKS DB
IAGNPQGAPPQGGNKPQGPPSPPGKPQ	-1.41852	23.11	2572.31	27	2.6	858.446	17.19					342000		5	F5:4655	1	0	0	0	0	1	0	sp|P02812|PRB2_HUMAN			PEAKS DB
GPVGPAGKHG	-0.59	23.1	875.461	10	3.3	438.739	1.07				59100			4	F4:84	1	0	0	0	1	0	0	A0A087WTA8|A0A087WTA8_HUMAN:sp|P08123|CO1A2_HUMAN			PEAKS DB
S(+42.01)DKPDMAEIEKFDKSKLKKTETQ	-1.63913	23.09	2737.38	23	1.5	685.354	18.75						10400	6	F6:5195	1	0	0	0	0	0	1	sp|P62328|TYB4_HUMAN	Acetylation (Protein N-term)	S1:Acetylation (Protein N-term):1000.00	PEAKS DB
NWDDMEKI	-1.55	23.08	1049.45	8	1.3	525.732	16.45				0			4	F4:4835	0	0	0	0	0	0	0	sp|P60709|ACTB_HUMAN:sp|P63261|ACTG_HUMAN			PEAKS DB
YVALDFEQE	-0.3	23.07	1112.5	9	0.5	1113.51	24.44			3010				3	F3:6353	1	0	0	1	0	0	0	sp|P60709|ACTB_HUMAN:sp|P63261|ACTG_HUMAN			PEAKS DB
PQGPPPPGKPQ	-1.93636	23.07	1098.58	11	-1.5	550.296	12.36					1780000		5	F5:3078	1	0	0	0	0	1	0	sp|P04280|PRP1_HUMAN:sp|P02812|PRB2_HUMAN:G3V1M9|G3V1M9_HUMAN:A0A0G2JRP6|A0A0G2JRP6_HUMAN:sp|P10163|PRB4_HUMAN:E7EXA8|E7EXA8_HUMAN			PEAKS DB
QQTVGGVNYFFDVEVGR	-0.164706	23.03	1913.93	17	0.4	957.971	25.15	7170						1	F1:6225	1	1	0	0	0	0	0	sp|P01037|CYTN_HUMAN			PEAKS DB
QGPPPQGGKPQ	-2	23.02	1089.56	11	-0.1	545.785	0.37			21900	0			3	F3:93	1	0	0	1	0	0	0	A0A0G2JRP6|A0A0G2JRP6_HUMAN			PEAKS DB
GKPQGPPQQGGHPPPPQGRPQ	-2.09048	22.97	2141.09	21	-0.6	714.701	12.58					550000		5	F5:3277	1	0	0	0	0	1	0	A0A087WV42|A0A087WV42_HUMAN:A0A087WZY1|A0A087WZY1_HUMAN:A0A0A0MT31|A0A0A0MT31_HUMAN:sp|P02810|PRPC_HUMAN			PEAKS DB
ERQGPPLGGQQ	-1.73636	22.97	1165.58	11	-0.5	583.799	12.3			0				3	F3:3181	0	0	0	0	0	0	0	A0A087WV42|A0A087WV42_HUMAN:A0A087WZY1|A0A087WZY1_HUMAN:A0A0A0MT31|A0A0A0MT31_HUMAN:sp|P02810|PRPC_HUMAN			PEAKS DB
ATLRETYGEMADC	-0.484615	22.94	1458.61	13	1.5	730.314	20.74			673				3	F3:5398	1	0	0	1	0	0	0	A0A0C4DGB6|A0A0C4DGB6_HUMAN:sp|P02768|ALBU_HUMAN			PEAKS DB
PQPAPPPPGCIVCTS	0.0333333	22.94	1462.69	15	5.9	732.359	6.77	1420000						1	F1:1810	1	1	0	0	0	0	0	sp|Q8WYQ9|ZCH14_HUMAN:sp|Q8WYQ9-2|ZCH14_HUMAN:H3BS18|H3BS18_HUMAN			PEAKS DB
AEAPCGVAPQAR	-0.1	22.92	1168.57	12	-0.1	585.29	15.97		9640					2	F2:4158	1	0	1	0	0	0	0	H3BUJ8|H3BUJ8_HUMAN			PEAKS DB
PRPGKPE	-2.44286	22.92	779.429	7	1.7	390.721	10.01					330000		5	F5:2575	1	0	0	0	0	1	0	sp|Q04118|PRB3_HUMAN:F5H7C1|F5H7C1_HUMAN			PEAKS DB
YPPGPLAPPQPFGPGFVPPPPPPPYGPGRIPPPPPAPY	-0.678947	22.87	3876.02	38	0	1293.01	28.39				1200000			4	F4:7953	1	0	0	0	1	0	0	sp|P02814|SMR3B_HUMAN			PEAKS DB
HEKHHSHREFPFYGDYGSNYLYDN	-1.75	22.87	3011.3	24	0.7	1004.77	21.95						55300	6	F6:6044	1	0	0	0	0	0	1	sp|P15515|HIS1_HUMAN			PEAKS DB
QPQAPPAGQPQGPPRPPQ	-1.77778	22.86	1846.94	18	-3.4	924.476	9.01				231000			4	F4:2699	1	0	0	0	1	0	0	sp|P04280|PRP1_HUMAN:sp|P02812|PRB2_HUMAN:G3V1M9|G3V1M9_HUMAN:A0A0G2JRP6|A0A0G2JRP6_HUMAN			PEAKS DB
NKPQGPPPPGKPQ	-2.20769	22.85	1340.72	13	-2.9	447.913	9.72						978000	6	F6:2404	1	0	0	0	0	0	1	sp|P04280|PRP1_HUMAN:sp|P02812|PRB2_HUMAN:G3V1M9|G3V1M9_HUMAN:A0A0G2JRP6|A0A0G2JRP6_HUMAN:sp|P10163|PRB4_HUMAN:E7EXA8|E7EXA8_HUMAN			PEAKS DB
PPPQGGNQPQ	-2.12	22.85	1018.48	10	-2.4	510.248	8.08		815000					2	F2:1968	1	0	1	0	0	0	0	sp|P04280|PRP1_HUMAN:sp|P02812|PRB2_HUMAN:G3V1M9|G3V1M9_HUMAN:A0A0G2JRP6|A0A0G2JRP6_HUMAN			PEAKS DB
GYGPYQPVPEQP	-1.34167	22.82	1330.62	12	-0.4	666.317	14.35				54000			4	F4:4287	1	0	0	0	1	0	0	sp|P02808|STAT_HUMAN			PEAKS DB
PPPQGGRPQ	-2.07778	22.77	932.483	9	2.3	467.25	0.44				30000			4	F4:75	1	0	0	0	1	0	0	A0A087WV42|A0A087WV42_HUMAN:A0A087WZY1|A0A087WZY1_HUMAN:A0A0A0MT31|A0A0A0MT31_HUMAN:sp|P02810|PRPC_HUMAN			PEAKS DB
QSPRSPPGKPQ	-2.16364	22.76	1177.62	11	-1.6	393.547	5.83				0			4	F4:1534	0	0	0	0	0	0	0	sp|P04280|PRP1_HUMAN			PEAKS DB
SPRSPPGKPQGPPPQ	-1.93333	22.74	1525.8	15	-1.2	509.607	12.64		63600					2	F2:3250	1	0	1	0	0	0	0	sp|P04280|PRP1_HUMAN:sp|P02812|PRB2_HUMAN:G3V1M9|G3V1M9_HUMAN:A0A0G2JRP6|A0A0G2JRP6_HUMAN			PEAKS DB
AFHEQPELQ	-1.15556	22.73	1097.51	9	-0.4	549.764	9.6	342000						1	F1:2643	1	1	0	0	0	0	0	sp|P01036|CYTS_HUMAN:sp|P01037|CYTN_HUMAN:sp|P09228|CYTT_HUMAN			PEAKS DB
PGPAGPGGLHAG	-0.216667	22.71	986.493	12	3.4	494.256	4.79				0			4	F4:1242	0	0	0	0	0	0	0				PEAKS DB
AGAPVAAEPA	0.61	22.71	852.434	10	-2.4	853.439	13.45						51600	6	F6:3622	1	0	0	0	0	0	1	sp|Q6MZM9|PRR27_HUMAN			PEAKS DB
FGYGYGPYQPVPEQPLYPQP	-0.96	22.71	2296.08	20	-1.2	1149.05	27.23						4410	6	F6:7402	1	0	0	0	0	0	1	sp|P02808|STAT_HUMAN			PEAKS DB
* GRAVY calculated using www.gravy-calculator.de website according to Kyte & Doolittle (1982)

## Sheet: Table S5
Table S5. Protein-peptide identification from experiments for optimization of peptidome extraction and LC-MS/MS analysis
Protein Group	Protein ID	Protein Accession	Peptide	Unique	-10lgP	Mass	Length	ppm	m/z	z	RT (min)	Area UF-SPE_M1	Area UF-SPE_M2	Area UF-SPE_M3	Area HCl-SPE_M1	Area HCl-SPE_M2	Area HCl-SPE_M3	Fraction	Scan	Source File	#Feature	#Feature UF-SPE_M1	#Feature UF-SPE_M2	#Feature UF-SPE_M3	#Feature HCl-SPE_M1	#Feature HCl-SPE_M2	#Feature HCl-SPE_M3	Start	End	PTM	AScore	Found By
3	1	sp|P04280|PRP1_HUMAN	SPQSPPGKPQGPPPQGGNQPQ	Y	84.63	2079.01	21	-0.9	1040.51	2	7.12	423000	220000	313000	4950000	6950000	3920000	4	F4:1991	21jan_LN_SalivaHCl_10xdil_1ug_OlsenMETH+1.raw	7	1	1	1	1	2	1	272	292			PEAKS DB
3	1	sp|P04280|PRP1_HUMAN	SPPGKPQGPPPQGGNQPQ	N	80.37	1766.87	18	-1.1	884.441	2	6.72	40900000	34100000	26500000	125000000	160000000	154000000	4	F4:1864	21jan_LN_SalivaHCl_10xdil_1ug_OlsenMETH+1.raw	8	1	1	1	1	2	2	92	109			PEAKS DB
3	1	sp|P04280|PRP1_HUMAN	SPPGKPQGPPQQEGNNPQ	N	72.04	1855.88	18	-1.9	928.946	2	6.77	7490000	7430000	5550000	28600000	30900000	28000000	4	F4:1852	21jan_LN_SalivaHCl_10xdil_1ug_OlsenMETH+1.raw	6	1	1	1	1	1	1	337	354			PEAKS DB
3	1	sp|P04280|PRP1_HUMAN	GPPPPGKPQGPPPQGDKSQSP	Y	71.25	2049.03	21	-3.5	1025.52	2	6.83		686000		269000	6240000	4590000	4	F4:1903	21jan_LN_SalivaHCl_10xdil_1ug_OlsenMETH+1.raw	6	0	1	0	1	2	2	131	151			PEAKS DB
3	1	sp|P04280|PRP1_HUMAN	SPPGKPQGPPPQGGNQPQGPPPPPGKPQ	N	68.36	2719.38	28	0.2	907.468	3	8.34	190000	145000	139000	54800000	52300000	46100000	4	F4:2389	21jan_LN_SalivaHCl_10xdil_1ug_OlsenMETH+1.raw	10	1	1	1	2	2	3	92	119			PEAKS DB
3	1	sp|P04280|PRP1_HUMAN	GPPPPAGGNPQQPQAPPAGQPQGPPRPPQ	N	68.31	2816.41	29	-2.5	1409.21	2	10.72				5670000	3410000	2260000	4	F4:3214	21jan_LN_SalivaHCl_10xdil_1ug_OlsenMETH+1.raw	9	0	0	0	3	3	3	355	383			PEAKS DB
3	1	sp|P04280|PRP1_HUMAN	GPPPPGKPQGPPPQGDKSR	N	67.46	1892.99	19	-1.5	947.499	2	6.19			35000	397000	8890000	8240000	4	F4:1675	21jan_LN_SalivaHCl_10xdil_1ug_OlsenMETH+1.raw	6	0	0	1	1	2	2	70	88			PEAKS DB
3	1	sp|P04280|PRP1_HUMAN	GNPQGPSPQGGNKPQGPPPPPGKPQ	N	66.4	2414.21	25	-2	1208.11	2	7.76	517000	310000		3110000	1450000		4	F4:2221	21jan_LN_SalivaHCl_10xdil_1ug_OlsenMETH+1.raw	4	1	1	0	1	1	0	34	58			PEAKS DB
3	1	sp|P04280|PRP1_HUMAN	GPPPPGKPQGPPAQGGSKSQ	N	65.96	1867.95	20	-3.2	934.981	2	10.8						22100000	6	F6:2851	21jan_LN_SalivaHCl_10xdil_1ug_OlsenMETH+1_2-30MeCN.raw	2	0	0	0	0	0	2	314	333			PEAKS DB
3	1	sp|P04280|PRP1_HUMAN	AGNPQGPSPQGGNKPQGPPPPPGKPQ	N	64.88	2485.25	26	-3.1	1243.63	2	7.85	22100	27100	24100	0	3520000	3480000	4	F4:2249	21jan_LN_SalivaHCl_10xdil_1ug_OlsenMETH+1.raw	5	1	1	1	0	1	1	33	58			PEAKS DB
3	1	sp|P04280|PRP1_HUMAN	GPPPPPGKPQGPPQQGGNRPQ	Y	64.49	2087.07	21	-0.2	1044.54	2	14.49			2380	15400000	12600000	335000	5	F5:3848	21jan_LN_SalivaHCl_10xdil_1ug_OlsenMETH+1_2-20MeCN.raw	5	0	0	1	1	2	1	232	252			PEAKS DB
3	1	sp|P04280|PRP1_HUMAN	GPPQQEGNNPQGPPPPAGGNPQQPQAPPAGQPQ	N	62.22	3233.52	33	-1.7	1078.85	3	10.59				3310000	2050000	1280000	4	F4:3210	21jan_LN_SalivaHCl_10xdil_1ug_OlsenMETH+1.raw	6	0	0	0	2	2	2	344	376			PEAKS DB
3	1	sp|P04280|PRP1_HUMAN	SPRSPPGKPQGPPPQGGNQPQ	N	61.49	2107.06	21	-4.5	1054.53	2	13.04					0	1780000	5	F5:3420	21jan_LN_SalivaHCl_10xdil_1ug_OlsenMETH+1_2-20MeCN.raw	2	0	0	0	0	0	2	89	109			PEAKS DB
3	1	sp|P04280|PRP1_HUMAN	GGNKPQGPPPPPGKPQGPPPQGGNKPQ	N	60.9	2609.35	27	-0.6	870.789	3	7.06				3090000	6740000	2080000	4	F4:1972	21jan_LN_SalivaHCl_10xdil_1ug_OlsenMETH+1.raw	4	0	0	0	1	2	1	43	69			PEAKS DB
3	1	sp|P04280|PRP1_HUMAN	GPPPPGKPQGPPPQGDKSRSP	N	59.9	2077.07	21	-3.8	1039.54	2	11.46					118000	225000	6	F6:3023	21jan_LN_SalivaHCl_10xdil_1ug_OlsenMETH+1_2-30MeCN.raw	2	0	0	0	0	1	1	70	90			PEAKS DB
3	1	sp|P04280|PRP1_HUMAN	GPPPPGKPQGPPPQGDKSQ	Y	59.28	1864.94	19	-1.2	933.478	2	6.48	70400	23700	38700	617000	348000		4	F4:1769	21jan_LN_SalivaHCl_10xdil_1ug_OlsenMETH+1.raw	5	1	1	1	1	1	0	131	149			PEAKS DB
3	1	sp|P04280|PRP1_HUMAN	GNKPQGPPPPGKPQ	N	59.17	1397.74	14	-1.2	699.877	2	6.2	106000	197000	176000	0	590000	1140000	4	F4:1679	21jan_LN_SalivaHCl_10xdil_1ug_OlsenMETH+1.raw	6	1	1	1	0	1	2	65	78			PEAKS DB
3	1	sp|P04280|PRP1_HUMAN	GPPPQGGNQPQGPPPPPGKPQ	N	58.73	2028.02	21	0.8	1015.02	2	14.64	1120000	1030000	845000	28900000	25000000	24400000	3	F3:3758	21jan_LN_SalivaCentricon_10xdil_1ug_OlsenMETH+1_2-30MeCN.raw	12	2	2	2	2	2	2	99	119			PEAKS DB
3	1	sp|P04280|PRP1_HUMAN	GPPQQEGNNPQGPPPPAGGNPQ	N	58.73	2133.98	22	-0.9	1068	2	16.65	75800	71900	50700		71200		5	F5:4493	21jan_LN_SalivaHCl_10xdil_1ug_OlsenMETH+1_2-20MeCN.raw	6	2	2	1	0	1	0	344	365			PEAKS DB
3	1	sp|P04280|PRP1_HUMAN	GPPPQGGNQPQGPPPPPGKPQGPPQQGGNRPQ	Y	58.04	3144.56	32	-2.2	1049.19	3	8.4				2290000	2310000		4	F4:2513	21jan_LN_SalivaHCl_10xdil_1ug_OlsenMETH+1.raw	2	0	0	0	1	1	0	221	252			PEAKS DB
3	1	sp|P04280|PRP1_HUMAN	GPPPPAGGNPQQPQAPPAGQPQGPP	N	57.91	2338.15	25	-0.1	1170.08	2	11	53800	37700	25900	12400000	7900000	5210000	4	F4:3292	21jan_LN_SalivaHCl_10xdil_1ug_OlsenMETH+1.raw	9	1	1	1	2	2	2	355	379			PEAKS DB
3	1	sp|P04280|PRP1_HUMAN	GPPPPAGGNPQQPQAPPAGQPQ	N	57.66	2087.02	22	-1	1044.52	2	9.25	1180000	717000	899000	24800000	14700000	12300000	4	F4:2746	21jan_LN_SalivaHCl_10xdil_1ug_OlsenMETH+1.raw	12	2	2	2	2	2	2	355	376			PEAKS DB
3	1	sp|P04280|PRP1_HUMAN	GPPPPGKPQGPPAQGGSKSQSA	N	56.47	2026.02	22	-0.6	1014.02	2	12.71					4690000	4680000	5	F5:3313	21jan_LN_SalivaHCl_10xdil_1ug_OlsenMETH+1_2-20MeCN.raw	3	0	0	0	0	2	1	314	335			PEAKS DB
3	1	sp|P04280|PRP1_HUMAN	GNPQGPSPQGGNKPQGPPPPPGKPQGPPPQGGNKPQ	N	56.44	3471.74	36	-0.5	1158.25	3	8.11				21000000	16300000		4	F4:2350	21jan_LN_SalivaHCl_10xdil_1ug_OlsenMETH+1.raw	4	0	0	0	2	2	0	34	69			PEAKS DB
3	1	sp|P04280|PRP1_HUMAN	PPGKPQGPPPQGGNQPQ	N	55.68	1679.84	17	-0.2	840.924	2	12.78	80300	177000	139000		619000	329000	5	F5:3311	21jan_LN_SalivaHCl_10xdil_1ug_OlsenMETH+1_2-20MeCN.raw	5	1	1	1	0	1	1	93	109			PEAKS DB
3	1	sp|P04280|PRP1_HUMAN	SPQGGNKPQGPPPPPGKPQ	N	55.32	1863.96	19	-1.6	932.985	2	12.07					599000	58000	6	F6:3201	21jan_LN_SalivaHCl_10xdil_1ug_OlsenMETH+1_2-30MeCN.raw	3	0	0	0	0	2	1	40	58			PEAKS DB
3	1	sp|P04280|PRP1_HUMAN	NPQGPSPQGGNKPQ	N	54.84	1404.67	14	-1.1	703.344	2	10.13			55700			62400	3	F3:2560	21jan_LN_SalivaCentricon_10xdil_1ug_OlsenMETH+1_2-30MeCN.raw	2	0	0	1	0	0	1	35	48			PEAKS DB
3	1	sp|P04280|PRP1_HUMAN	GKPQGPPPQGGNQPQGPPPPPGKPQ	N	54.5	2438.25	25	-2.5	813.752	3	16.02	8060		10600		1350000	1370000	5	F5:4277	21jan_LN_SalivaHCl_10xdil_1ug_OlsenMETH+1_2-20MeCN.raw	4	1	0	1	0	1	1	95	119			PEAKS DB
3	1	sp|P04280|PRP1_HUMAN	GNPQGPSPQGGNKPQ	N	54.49	1461.7	15	-2.4	731.854	2	6.14	11600000	27900000	24700000	10900000	33200000	29600000	4	F4:1637	21jan_LN_SalivaHCl_10xdil_1ug_OlsenMETH+1.raw	12	2	2	2	2	2	2	34	48			PEAKS DB
3	1	sp|P04280|PRP1_HUMAN	SPPGKPQGPPPQ	N	54.36	1185.61	12	-1.2	593.812	2	11.65	17700000	22000000	21600000	19700000	31400000	26500000	5	F5:3029	21jan_LN_SalivaHCl_10xdil_1ug_OlsenMETH+1_2-20MeCN.raw	11	2	1	2	2	2	2	92	103			PEAKS DB
3	1	sp|P04280|PRP1_HUMAN	GPPQQGGNRPQ	Y	54.33	1134.55	11	0	568.284	2	0.03	1520000	2000000	1300000	638000	174000	245000	4	F4:12	21jan_LN_SalivaHCl_10xdil_1ug_OlsenMETH+1.raw	10	1	2	2	1	1	3	242	252			PEAKS DB
3	1	sp|P04280|PRP1_HUMAN	QSPPGKPQGPPPQGGNQPQ	N	54.21	1894.93	19	-0.5	948.469	2	13.79	33000	53500	39600		290000		5	F5:3623	21jan_LN_SalivaHCl_10xdil_1ug_OlsenMETH+1_2-20MeCN.raw	4	1	1	1	0	1	0	274	292			PEAKS DB
3	1	sp|P04280|PRP1_HUMAN	GGNQPQGPPPPPGKPQ	N	53.72	1551.78	16	-1	776.896	2	7.37	3180000	1720000	142000	20100000	9800000	11300000	4	F4:2040	21jan_LN_SalivaHCl_10xdil_1ug_OlsenMETH+1.raw	7	2	1	1	1	1	1	104	119			PEAKS DB
3	1	sp|P04280|PRP1_HUMAN	PQGPSPQGGNKPQ	N	53.64	1290.63	13	-2.9	646.321	2	9.78		7260	12900		3630		3	F3:2464	21jan_LN_SalivaCentricon_10xdil_1ug_OlsenMETH+1_2-30MeCN.raw	3	0	1	1	0	1	0	36	48			PEAKS DB
3	1	sp|P04280|PRP1_HUMAN	SPPGKPQGPPPQGGNQPQGPPPPPGKPQGPPQQGGNRPQ	Y	53.4	3835.93	39	-0.5	959.988	4	8.52				1970000			4	F4:2480	21jan_LN_SalivaHCl_10xdil_1ug_OlsenMETH+1.raw	1	0	0	0	1	0	0	214	252			PEAKS DB
3	1	sp|P04280|PRP1_HUMAN	GPPQQGGNRPQGPPPPGKPQ	Y	53.29	1990.01	20	-0.6	996.011	2	13.78				0	141000	2460000	5	F5:3616	21jan_LN_SalivaHCl_10xdil_1ug_OlsenMETH+1_2-20MeCN.raw	2	0	0	0	0	1	1	242	261			PEAKS DB
3	1	sp|P04280|PRP1_HUMAN	GPPPQGDKSQSP	Y	53.28	1193.57	12	-1.7	597.79	2	5.87	7700000	8840000	6940000	6940000	4770000	4090000	4	F4:1532	21jan_LN_SalivaHCl_10xdil_1ug_OlsenMETH+1.raw	7	2	1	1	1	1	1	140	151			PEAKS DB
3	1	sp|P04280|PRP1_HUMAN	SPQSPPGKPQGPPPQ	Y	53.16	1497.76	15	-0.8	749.885	2	12.74			122000		471000		3	F3:3317	21jan_LN_SalivaCentricon_10xdil_1ug_OlsenMETH+1_2-30MeCN.raw	2	0	0	1	0	1	0	272	286			PEAKS DB
3	1	sp|P04280|PRP1_HUMAN	GPPPQGGNKPQGPPPPGKPQGPPAQGGSKSQ	N	52.72	2925.48	31	-0.6	976.166	3	14.49					444000	4820000	5	F5:3832	21jan_LN_SalivaHCl_10xdil_1ug_OlsenMETH+1_2-20MeCN.raw	3	0	0	0	0	1	2	303	333			PEAKS DB
3	1	sp|P04280|PRP1_HUMAN	GNQPQGPPPPPGKPQ	N	52.7	1494.76	15	-1.4	748.385	2	7.74	386000	241000			1160000		1	F1:2126	21jan_LN_SalivaCentricon_10xdil_1ug_OlsenMETH+1.raw	3	1	1	0	0	1	0	105	119			PEAKS DB
3	1	sp|P04280|PRP1_HUMAN	GPPPPGKPQGPPPQGDK	N	52.68	1649.85	17	-1.5	825.932	2	11.61		119000	133000		584000	1100000	3	F3:2985	21jan_LN_SalivaCentricon_10xdil_1ug_OlsenMETH+1_2-30MeCN.raw	4	0	1	1	0	1	1	70	86			PEAKS DB
3	1	sp|P04280|PRP1_HUMAN	PGKPQGPPPQGGNQPQ	N	51.4	1582.79	16	-1.3	792.399	2	11.19		186000	163000			273000	3	F3:2895	21jan_LN_SalivaCentricon_10xdil_1ug_OlsenMETH+1_2-30MeCN.raw	3	0	1	1	0	0	1	94	109			PEAKS DB
3	1	sp|P04280|PRP1_HUMAN	QGGNQPQGPPPPPGKPQ	N	51.28	1679.84	17	-1.8	840.925	2	7.74	38500	41400					1	F1:2153	21jan_LN_SalivaCentricon_10xdil_1ug_OlsenMETH+1.raw	2	1	1	0	0	0	0	103	119			PEAKS DB
3	1	sp|P04280|PRP1_HUMAN	APPAGQPQGPPRPPQ	N	51.01	1493.77	15	0.6	747.895	2	8.76	0	0					1	F1:2424	21jan_LN_SalivaCentricon_10xdil_1ug_OlsenMETH+1.raw	0	0	0	0	0	0	0	369	383			PEAKS DB
3	1	sp|P04280|PRP1_HUMAN	GPPPQGGNKPQ	N	51	1075.54	11	0.9	538.778	2	0.06	7340000	9520000	5370000	4170000	2070000	2050000	4	F4:1064	21jan_LN_SalivaHCl_10xdil_1ug_OlsenMETH+1.raw	14	2	4	3	1	2	2	59	69			PEAKS DB
3	1	sp|P04280|PRP1_HUMAN	ESPSLIAGNPQGPSPQGGNKPQ	N	50.99	2159.06	22	-0.4	1080.54	2	17.2						29700	6	F6:4788	21jan_LN_SalivaHCl_10xdil_1ug_OlsenMETH+1_2-30MeCN.raw	2	0	0	0	0	0	2	27	48			PEAKS DB
3	1	sp|P04280|PRP1_HUMAN	SPPGKPQGPPQQE	N	50.91	1345.66	13	-3.3	673.836	2	12.98	2180000	2000000	0		4120000	3700000	2	F2:3373	21jan_LN_SalivaCentricon_10xdil_1ug_OlsenMETH+1_2-20MeCN.raw	4	1	1	0	0	1	1	337	349			PEAKS DB
3	1	sp|P04280|PRP1_HUMAN	GPPPQGGNQPQGPPPPPGKPQGPPPQGGNKPQ	N	50.84	3085.55	32	-0.8	1029.52	3	8.34	20900		15600	14900000	16300000	9870000	4	F4:2390	21jan_LN_SalivaHCl_10xdil_1ug_OlsenMETH+1.raw	7	1	0	1	1	2	2	99	130			PEAKS DB
3	1	sp|P04280|PRP1_HUMAN	GNKPQGPPPPPGKPQ	N	50.38	1494.79	15	-3	748.402	2	12.09			407000				3	F3:3113	21jan_LN_SalivaCentricon_10xdil_1ug_OlsenMETH+1_2-30MeCN.raw	2	0	0	2	0	0	0	44	58			PEAKS DB
3	1	sp|P04280|PRP1_HUMAN	IAGNPQGPSPQGGNKPQ	N	50.28	1645.82	17	-1.1	823.915	2	13.81	41500	55800	42100	119000			2	F2:3562	21jan_LN_SalivaCentricon_10xdil_1ug_OlsenMETH+1_2-20MeCN.raw	4	1	1	1	1	0	0	32	48			PEAKS DB
3	1	sp|P04280|PRP1_HUMAN	GGNKPQGPPPPGKPQ	N	50.11	1454.76	15	-2.6	728.387	2	10.09	777000	1020000	973000	1250000	2380000	1860000	6	F6:2551	21jan_LN_SalivaHCl_10xdil_1ug_OlsenMETH+1_2-30MeCN.raw	6	1	1	1	1	1	1	64	78			PEAKS DB
3	1	sp|P04280|PRP1_HUMAN	QPQAPPAGQPQGPP	N	50.09	1368.68	14	1.4	685.347	2	9.21	152000	137000	135000	674000			1	F1:2528	21jan_LN_SalivaCentricon_10xdil_1ug_OlsenMETH+1.raw	4	1	1	1	1	0	0	366	379			PEAKS DB
3	1	sp|P04280|PRP1_HUMAN	GPPPPPGKPQGPPPQGGNKPQ	N	49.94	2028.05	21	-0.9	1015.03	2	6.95	76000	17200	59300	93100000	2880000	3110000	4	F4:1949	21jan_LN_SalivaHCl_10xdil_1ug_OlsenMETH+1.raw	7	1	1	1	2	1	1	49	69			PEAKS DB
3	1	sp|P04280|PRP1_HUMAN	GKPQGPPPQGGNQPQ	N	49.44	1485.73	15	-3.4	743.871	2	9.5		4940000	4090000		5730000	5040000	6	F6:2431	21jan_LN_SalivaHCl_10xdil_1ug_OlsenMETH+1_2-30MeCN.raw	4	0	1	1	0	1	1	95	109			PEAKS DB
3	1	sp|P04280|PRP1_HUMAN	GPPQQEGNNPQGPPPPAGGNPQQPQAPPAGQPQGPPRPPQ	N	49.28	3962.92	40	-1.4	991.735	4	11.74				2280000	1440000	996000	4	F4:3565	21jan_LN_SalivaHCl_10xdil_1ug_OlsenMETH+1.raw	4	0	0	0	1	2	1	344	383			PEAKS DB
3	1	sp|P04280|PRP1_HUMAN	PPPAGGNPQQPQAPPAGQPQ	N	49.26	1932.94	20	0.6	645.322	3	8.82	31300	17700	14400	513000	349000	276000	4	F4:2565	21jan_LN_SalivaHCl_10xdil_1ug_OlsenMETH+1.raw	6	1	1	1	1	1	1	357	376			PEAKS DB
3	1	sp|P04280|PRP1_HUMAN	GGNKPQGPPPPPGKPQ	N	49.22	1551.82	16	-2.6	776.913	2	13.42	6460000	418000	668000		22500000	20500000	2	F2:3444	21jan_LN_SalivaCentricon_10xdil_1ug_OlsenMETH+1_2-20MeCN.raw	7	1	1	1	0	2	2	43	58			PEAKS DB
3	1	sp|P04280|PRP1_HUMAN	GPPPPAGGNPQ	N	48.99	987.477	11	-4.5	494.744	2	10.03	12700000	18500000	15500000	7900000	14700000	11900000	6	F6:2689	21jan_LN_SalivaHCl_10xdil_1ug_OlsenMETH+1_2-30MeCN.raw	11	2	2	2	1	2	2	355	365			PEAKS DB
3	1	sp|P04280|PRP1_HUMAN	GGNKPQGPPPPGKPQGPPAQGGSKSQ	N	48.69	2449.25	26	2.4	817.423	3	13.01					150000		5	F5:3418	21jan_LN_SalivaHCl_10xdil_1ug_OlsenMETH+1_2-20MeCN.raw	1	0	0	0	0	1	0	308	333			PEAKS DB
3	1	sp|P04280|PRP1_HUMAN	GPPPPAGGNPQQPQAPPAGQPQGPPRPP	N	48.49	2688.35	28	1.8	1345.19	2	17.5				612000	256000	294000	6	F6:4858	21jan_LN_SalivaHCl_10xdil_1ug_OlsenMETH+1_2-30MeCN.raw	4	0	0	0	2	1	1	355	382			PEAKS DB
3	1	sp|P04280|PRP1_HUMAN	SPPGKPQGPPQQEG	N	48.41	1402.68	14	-0.6	702.347	2	12.29					289000	286000	5	F5:3194	21jan_LN_SalivaHCl_10xdil_1ug_OlsenMETH+1_2-20MeCN.raw	2	0	0	0	0	1	1	337	350			PEAKS DB
3	1	sp|P04280|PRP1_HUMAN	SPPGKPQGPPPQGG	N	48.37	1299.66	14	-2	650.833	2	11.76					169000		5	F5:3158	21jan_LN_SalivaHCl_10xdil_1ug_OlsenMETH+1_2-20MeCN.raw	1	0	0	0	0	1	0	92	105			PEAKS DB
3	1	sp|P04280|PRP1_HUMAN	SPPGKPQGPPPQGGNQPQGPPPPPGKPQGPPPQ	N	48.01	3195.62	33	4.8	1066.22	3	15.47					115000	133000	6	F6:4295	21jan_LN_SalivaHCl_10xdil_1ug_OlsenMETH+1_2-30MeCN.raw	2	0	0	0	0	1	1	92	124			PEAKS DB
3	1	sp|P04280|PRP1_HUMAN	PGKPQGPPQQEGNNPQ	N	47.78	1671.8	16	-1.8	836.904	2	12.47		33500					2	F2:3226	21jan_LN_SalivaCentricon_10xdil_1ug_OlsenMETH+1_2-20MeCN.raw	1	0	1	0	0	0	0	339	354			PEAKS DB
3	1	sp|P04280|PRP1_HUMAN	GPPPPAGGNPQQPQAPPA	N	47.41	1676.83	18	0.6	839.421	2	15.85		137000	147000	1410000	883000	773000	3	F3:4106	21jan_LN_SalivaCentricon_10xdil_1ug_OlsenMETH+1_2-30MeCN.raw	8	0	1	1	2	2	2	355	372			PEAKS DB
3	1	sp|P04280|PRP1_HUMAN	AGNPQGPSPQGGNKPQ	N	47.26	1532.73	16	-2.5	767.372	2	10.48			982000				3	F3:2632	21jan_LN_SalivaCentricon_10xdil_1ug_OlsenMETH+1_2-30MeCN.raw	1	0	0	1	0	0	0	33	48			PEAKS DB
3	1	sp|P04280|PRP1_HUMAN	GPPPPGKPQGPPPQ	N	47.01	1349.71	14	0.8	675.861	2	13.5	7500000		484000		16100000	549000	5	F5:3645	21jan_LN_SalivaHCl_10xdil_1ug_OlsenMETH+1_2-20MeCN.raw	4	1	0	1	0	1	1	70	83			PEAKS DB
3	1	sp|P04280|PRP1_HUMAN	GPPQQGGNRPQGPPPPGKPQGPPPQGDKS	Y	46.97	2853.43	29	-0.8	952.149	3	12.95						97800	6	F6:3473	21jan_LN_SalivaHCl_10xdil_1ug_OlsenMETH+1_2-30MeCN.raw	1	0	0	0	0	0	1	242	270			PEAKS DB
3	1	sp|P04280|PRP1_HUMAN	KPQGPPPQGGNQPQ	N	46.89	1428.71	14	-0.5	715.362	2	10.02			0				3	F3:2536	21jan_LN_SalivaCentricon_10xdil_1ug_OlsenMETH+1_2-30MeCN.raw	0	0	0	0	0	0	0	96	109			PEAKS DB
3	1	sp|P04280|PRP1_HUMAN	QGPSPQGGNKPQ	N	46.85	1193.58	12	0.5	597.797	2	1.07			244000	407000	117000	86500	4	F4:369	21jan_LN_SalivaHCl_10xdil_1ug_OlsenMETH+1.raw	4	0	0	1	1	1	1	37	48			PEAKS DB
3	1	sp|P04280|PRP1_HUMAN	GPPPPPGKPQGPPPQG	N	46.81	1503.78	16	0.6	752.899	2	13.92		18600	19500		212000	182000	3	F3:3608	21jan_LN_SalivaCentricon_10xdil_1ug_OlsenMETH+1_2-30MeCN.raw	4	0	1	1	0	1	1	49	64			PEAKS DB
3	1	sp|P04280|PRP1_HUMAN	SPPGKPQGPPQ	N	46.71	1088.56	11	-0.6	545.286	2	11.05					2050000	1650000	5	F5:2859	21jan_LN_SalivaHCl_10xdil_1ug_OlsenMETH+1_2-20MeCN.raw	2	0	0	0	0	1	1	337	347			PEAKS DB
3	1	sp|P04280|PRP1_HUMAN	GPPQQEGNNPQGPPPPAGGNPQQPQAPPAGQPQGPP	N	46.58	3484.65	36	1.7	872.171	4	12.1				3020000	1430000	967000	4	F4:3587	21jan_LN_SalivaHCl_10xdil_1ug_OlsenMETH+1.raw	6	0	0	0	2	2	2	344	379			PEAKS DB
3	1	sp|P04280|PRP1_HUMAN	PPPAGGNPQQPQAPPAGQPQGPP	N	46.51	2184.07	23	0.1	729.031	3	16.73						118000	6	F6:4669	21jan_LN_SalivaHCl_10xdil_1ug_OlsenMETH+1_2-30MeCN.raw	1	0	0	0	0	0	1	357	379			PEAKS DB
3	1	sp|P04280|PRP1_HUMAN	GPPPPGKPQGPPPQG	N	45.98	1406.73	15	-1.2	704.372	2	12.74		153000	116000				3	F3:3310	21jan_LN_SalivaCentricon_10xdil_1ug_OlsenMETH+1_2-30MeCN.raw	2	0	1	1	0	0	0	70	84			PEAKS DB
3	1	sp|P04280|PRP1_HUMAN	SPPGKPQGPPQQ	N	45.91	1216.62	12	-0.6	609.317	2	6.39		346000	300000	0		408000	4	F4:1753	21jan_LN_SalivaHCl_10xdil_1ug_OlsenMETH+1.raw	3	0	1	1	0	0	1	337	348			PEAKS DB
3	1	sp|P04280|PRP1_HUMAN	GPPPPAGGNPQQPQ	N	45.89	1340.65	14	-1.8	1341.65	1	7.12	7640000	7750000	5670000	14800000	14600000	10500000	4	F4:1975	21jan_LN_SalivaHCl_10xdil_1ug_OlsenMETH+1.raw	13	2	2	2	2	3	2	355	368			PEAKS DB
3	1	sp|P04280|PRP1_HUMAN	SQSPRSPPGKPQ	Y	45.75	1264.65	12	-2.5	633.332	2	5.92	775000	907000	943000	659000		494000	4	F4:1554	21jan_LN_SalivaHCl_10xdil_1ug_OlsenMETH+1.raw	5	1	1	1	1	0	1	148	159			PEAKS DB
3	1	sp|P04280|PRP1_HUMAN	GGNQPQGPPPPPGKPQGPPPQGGNKPQ	N	45.73	2609.31	27	-2.8	870.775	3	13.92						2090000	6	F6:3753	21jan_LN_SalivaHCl_10xdil_1ug_OlsenMETH+1_2-30MeCN.raw	1	0	0	0	0	0	1	104	130			PEAKS DB
3	1	sp|P04280|PRP1_HUMAN	GPPPQGGNKPQGPPPPGKPQGPPPQGDKSR	N	45.14	2950.52	30	-4.5	984.508	3	12.24					189000	28500	6	F6:3243	21jan_LN_SalivaHCl_10xdil_1ug_OlsenMETH+1_2-30MeCN.raw	2	0	0	0	0	1	1	59	88			PEAKS DB
3	1	sp|P04280|PRP1_HUMAN	GPPPQGDKSRSP	N	45.1	1221.61	12	1.5	611.813	2	0.44	239000	75300	25800	474000	36600	31900	4	F4:82	21jan_LN_SalivaHCl_10xdil_1ug_OlsenMETH+1.raw	10	1	1	1	4	1	2	79	90			PEAKS DB
3	1	sp|P04280|PRP1_HUMAN	ESPSLIAGNPQGPSPQGGNKPQGPPPPPGKPQ	N	44.76	3111.57	32	-2.4	1038.2	3	11.88				94500	49300		4	F4:3583	21jan_LN_SalivaHCl_10xdil_1ug_OlsenMETH+1.raw	2	0	0	0	1	1	0	27	58			PEAKS DB
3	1	sp|P04280|PRP1_HUMAN	GPPPQGDKSQSPRSPPGKPQ	Y	44.44	2041.03	20	-1.3	1021.52	2	11.01					833000	753000	5	F5:2785	21jan_LN_SalivaHCl_10xdil_1ug_OlsenMETH+1_2-20MeCN.raw	2	0	0	0	0	1	1	140	159			PEAKS DB
3	1	sp|P04280|PRP1_HUMAN	GPPQQEGNNPQGPPPPAGGNPQQPQAPPA	N	44.31	2823.33	29	1.7	942.12	3	16.96				244000	147000	87400	6	F6:4723	21jan_LN_SalivaHCl_10xdil_1ug_OlsenMETH+1_2-30MeCN.raw	3	0	0	0	1	1	1	344	372			PEAKS DB
3	1	sp|P04280|PRP1_HUMAN	GPPPPPGKPQGPPPQ	N	44.11	1446.76	15	-1.6	724.387	2	13.24	591000	356000	349000		3150000	2970000	6	F6:3571	21jan_LN_SalivaHCl_10xdil_1ug_OlsenMETH+1_2-30MeCN.raw	6	1	1	1	0	2	1	49	63			PEAKS DB
3	1	sp|P04280|PRP1_HUMAN	GKPQGPPQQEGNNPQ	N	44.08	1574.74	15	-1.3	788.378	2	6.24	655000	1410000	1270000		2220000	1830000	1	F1:1679	21jan_LN_SalivaCentricon_10xdil_1ug_OlsenMETH+1.raw	5	1	1	1	0	1	1	340	354			PEAKS DB
3	1	sp|P04280|PRP1_HUMAN	GGNQPQGPPPPPGKPQGPPQQGGNRPQ	Y	43.86	2668.32	27	0.1	890.446	3	16.31					468000		5	F5:4401	21jan_LN_SalivaHCl_10xdil_1ug_OlsenMETH+1_2-20MeCN.raw	1	0	0	0	0	1	0	226	252			PEAKS DB
3	1	sp|P04280|PRP1_HUMAN	GPSPQGGNKPQGPPPPPGKPQ	N	43.44	2018.03	21	1.3	673.684	3	14.63		20100	17400		555000		5	F5:3876	21jan_LN_SalivaHCl_10xdil_1ug_OlsenMETH+1_2-20MeCN.raw	3	0	1	1	0	1	0	38	58			PEAKS DB
3	1	sp|P04280|PRP1_HUMAN	GPPPQGGNKPQGPPPPGKPQ	N	43.4	1931	20	-3.6	966.505	2	13.88	5560000	3420000	3340000	2630000	35200000	34700000	2	F2:3588	21jan_LN_SalivaCentricon_10xdil_1ug_OlsenMETH+1_2-20MeCN.raw	11	2	2	2	1	2	2	59	78			PEAKS DB
3	1	sp|P04280|PRP1_HUMAN	GPPPPPGKPQ	N	43.05	970.524	10	3.6	486.271	2	16.56	293000000	617000000	552000000	316000000	722000000	23700000	4	F4:4618	21jan_LN_SalivaHCl_10xdil_1ug_OlsenMETH+1.raw	22	2	2	2	8	5	3	49	58			PEAKS DB
3	1	sp|P04280|PRP1_HUMAN	GPPQQEGNNPQGPPPPAGGNPQQPQAPPAGQPQGPPRPP	N	42.87	3834.86	39	2	959.723	4	18.31						36200	6	F6:5060	21jan_LN_SalivaHCl_10xdil_1ug_OlsenMETH+1_2-30MeCN.raw	1	0	0	0	0	0	1	344	382			PEAKS DB
3	1	sp|P04280|PRP1_HUMAN	SPPGKPQGPPQQEGNNPQGPPPPAGGNPQ	N	42.77	2825.35	29	-1.2	1413.68	2	14.79				171000		166000	6	F6:4053	21jan_LN_SalivaHCl_10xdil_1ug_OlsenMETH+1_2-30MeCN.raw	2	0	0	0	1	0	1	337	365			PEAKS DB
3	1	sp|P04280|PRP1_HUMAN	PQAPPAGQPQGPP	N	42.46	1240.62	13	0.2	621.317	2	8.89	24300			0			1	F1:2447	21jan_LN_SalivaCentricon_10xdil_1ug_OlsenMETH+1.raw	1	1	0	0	0	0	0	367	379			PEAKS DB
3	1	sp|P04280|PRP1_HUMAN	GNPQGPSPQGGNKPQGPPPPPGKPQGPPPQ	N	42.41	2890.45	30	0.6	964.488	3	17.47					90800		5	F5:4733	21jan_LN_SalivaHCl_10xdil_1ug_OlsenMETH+1_2-20MeCN.raw	1	0	0	0	0	1	0	34	63			PEAKS DB
3	1	sp|P04280|PRP1_HUMAN	GDKSQSPRSPPGKPQ	Y	42.14	1564.8	15	-2.4	783.403	2	5.9	0						1	F1:1540	21jan_LN_SalivaCentricon_10xdil_1ug_OlsenMETH+1.raw	0	0	0	0	0	0	0	145	159			PEAKS DB
3	1	sp|P04280|PRP1_HUMAN	GPPPQGGNKPQGPPPPGKPQGPPPQ	N	42	2407.24	25	-1.4	803.419	3	7.63				2580000	1680000		4	F4:2202	21jan_LN_SalivaHCl_10xdil_1ug_OlsenMETH+1.raw	2	0	0	0	1	1	0	59	83			PEAKS DB
3	1	sp|P04280|PRP1_HUMAN	GPPPQGGNKPQGPPPPGKPQGPPPQGDKS	N	41.93	2794.41	29	-1	932.476	3	14.63					357000		5	F5:3932	21jan_LN_SalivaHCl_10xdil_1ug_OlsenMETH+1_2-20MeCN.raw	1	0	0	0	0	1	0	59	87			PEAKS DB
3	1	sp|P04280|PRP1_HUMAN	SPQSPPGKPQ	Y	41.54	1021.52	10	-2.6	511.766	2	8.39		18800000	300000		8900000	7710000	6	F6:2154	21jan_LN_SalivaHCl_10xdil_1ug_OlsenMETH+1_2-30MeCN.raw	7	0	2	1	0	2	2	272	281			PEAKS DB
3	1	sp|P04280|PRP1_HUMAN	SPQSPPGKPQGPPPQGGNQPQGPPPPPGKPQGPPPQGGNKPQ	Y	41.41	4089.06	42	2.8	1023.27	4	17.98				4140000	2310000	1740000	5	F5:4849	21jan_LN_SalivaHCl_10xdil_1ug_OlsenMETH+1_2-20MeCN.raw	3	0	0	0	1	1	1	272	313			PEAKS DB
3	1	sp|P04280|PRP1_HUMAN	GPPPPAGGNPQQPQAPPAGQPQGPPRPPQGGRPS	N	41.33	3270.64	34	-2.6	1091.22	3	16.14						11600000	6	F6:4536	21jan_LN_SalivaHCl_10xdil_1ug_OlsenMETH+1_2-30MeCN.raw	2	0	0	0	0	0	2	355	388			PEAKS DB
3	1	sp|P04280|PRP1_HUMAN	SPPGKPQGPPPQG	N	40.84	1242.64	13	-1.6	622.324	2	11.51	1250000	1370000	1230000		2210000	2410000	3	F3:2915	21jan_LN_SalivaCentricon_10xdil_1ug_OlsenMETH+1_2-30MeCN.raw	5	1	1	1	0	1	1	92	104			PEAKS DB
3	1	sp|P04280|PRP1_HUMAN	SPPGKPQGPPQQEGNNPQGPPPPAGGNPQQPQAPPAGQPQGPP	N	40.82	4176.02	43	0.8	1393.01	3	21.67				547000	240000	421000	5	F5:5882	21jan_LN_SalivaHCl_10xdil_1ug_OlsenMETH+1_2-20MeCN.raw	3	0	0	0	1	1	1	337	379			PEAKS DB
3	1	sp|P04280|PRP1_HUMAN	GPPPQGGNQPQ	N	40.75	1075.5	11	-3.9	538.758	2	7.5	30900000	75700000	83300000		44000000	30600000	6	F6:1839	21jan_LN_SalivaHCl_10xdil_1ug_OlsenMETH+1_2-30MeCN.raw	12	3	1	2	0	3	3	99	109			PEAKS DB
3	1	sp|P04280|PRP1_HUMAN	GGNPQQPQAPPAGQPQ	N	40.59	1570.75	16	1.1	786.383	2	14.07			35000				3	F3:3648	21jan_LN_SalivaCentricon_10xdil_1ug_OlsenMETH+1_2-30MeCN.raw	1	0	0	1	0	0	0	361	376			PEAKS DB
3	1	sp|P04280|PRP1_HUMAN	GPPPPGKPQGPPPQGDKS	N	40.39	1736.88	18	-3	869.447	2	12.85		245000			1490000		2	F2:3312	21jan_LN_SalivaCentricon_10xdil_1ug_OlsenMETH+1_2-20MeCN.raw	2	0	1	0	0	1	0	70	87			PEAKS DB
3	1	sp|P04280|PRP1_HUMAN	GPPPQGGNKPQGPPPPGKPQGPPPQGDKSRSP	N	40.38	3134.6	32	-0.9	784.657	4	7				30000000	2480000	229000	4	F4:1961	21jan_LN_SalivaHCl_10xdil_1ug_OlsenMETH+1.raw	4	0	0	0	2	1	1	59	90			PEAKS DB
3	1	sp|P04280|PRP1_HUMAN	SPPGKPQGPPPQGGNQPQGPPPPPGKPQGPPPQGGNKPQ	N	40.25	3776.91	39	-0.7	1259.98	3	8.52				48200000	25100000	26300000	4	F4:2460	21jan_LN_SalivaHCl_10xdil_1ug_OlsenMETH+1.raw	6	0	0	0	2	2	2	92	130			PEAKS DB
3	1	sp|P04280|PRP1_HUMAN	SPPGKPQGPPP	N	39.87	1057.56	11	0.7	529.785	2	6.66	922000	891000	860000		1530000	1050000	1	F1:1858	21jan_LN_SalivaCentricon_10xdil_1ug_OlsenMETH+1.raw	5	1	1	1	0	1	1	92	102			PEAKS DB
3	1	sp|P04280|PRP1_HUMAN	GPPPQGDKSQSPR	Y	39.84	1349.67	13	-0.8	675.841	2	5.77	0						1	F1:1497	21jan_LN_SalivaCentricon_10xdil_1ug_OlsenMETH+1.raw	0	0	0	0	0	0	0	140	152			PEAKS DB
3	1	sp|P04280|PRP1_HUMAN	PQGPPPPPGKPQ	N	39.36	1195.63	12	-1.6	598.824	2	11.45	6520000		4330000	9630000		8920000	6	F6:3505	21jan_LN_SalivaHCl_10xdil_1ug_OlsenMETH+1_2-30MeCN.raw	4	1	0	1	1	0	1	47	58			PEAKS DB
3	1	sp|P04280|PRP1_HUMAN	AGQPQGPPRPPQ	N	39.3	1228.63	12	-2.8	615.321	2	13.29	144000	127000	132000				3	F3:3440	21jan_LN_SalivaCentricon_10xdil_1ug_OlsenMETH+1_2-30MeCN.raw	3	1	1	1	0	0	0	372	383			PEAKS DB
3	1	sp|P04280|PRP1_HUMAN	GPPRPPQGGRPS	N	38.82	1201.63	12	-2.8	601.821	2	9.97	5560000		7560000		14100000	10900000	6	F6:2562	21jan_LN_SalivaHCl_10xdil_1ug_OlsenMETH+1_2-30MeCN.raw	4	1	0	1	0	1	1	377	388			PEAKS DB
3	1	sp|P04280|PRP1_HUMAN	AGNPQGPSPQ	N	38.66	951.441	10	-0.7	952.448	1	6.22	295000	218000	688000	0	78900	85000	4	F4:1687	21jan_LN_SalivaHCl_10xdil_1ug_OlsenMETH+1.raw	6	1	1	2	0	1	1	33	42			PEAKS DB
3	1	sp|P04280|PRP1_HUMAN	GPPPQGDKSQSPRSPPGKPQGPPPQ	Y	38.44	2517.27	25	-1.4	840.097	3	12.13						107000	6	F6:3199	21jan_LN_SalivaHCl_10xdil_1ug_OlsenMETH+1_2-30MeCN.raw	1	0	0	0	0	0	1	140	164			PEAKS DB
3	1	sp|P04280|PRP1_HUMAN	QPQAPPAGQPQ	N	38.11	1117.55	11	0.2	559.783	2	6.95	3460000	3350000	3200000	6400000	3020000	3020000	4	F4:1931	21jan_LN_SalivaHCl_10xdil_1ug_OlsenMETH+1.raw	7	1	1	1	2	1	1	366	376			PEAKS DB
3	1	sp|P04280|PRP1_HUMAN	IAGNPQGPSPQ	N	37.98	1064.53	11	1.1	1065.53	1	7.25	13700	21200		73000			4	F4:2063	21jan_LN_SalivaHCl_10xdil_1ug_OlsenMETH+1.raw	3	1	1	0	1	0	0	32	42			PEAKS DB
3	1	sp|P04280|PRP1_HUMAN	QAPPAGQPQGPP	N	37.81	1143.57	12	0.3	1144.57	1	14.15	19300	85100	12600		225000		3	F3:3676	21jan_LN_SalivaCentricon_10xdil_1ug_OlsenMETH+1_2-30MeCN.raw	5	1	1	1	0	2	0	368	379			PEAKS DB
3	1	sp|P04280|PRP1_HUMAN	APPAGQPQGPP	N	37.57	1015.51	11	0.6	508.762	2	15.49	185000	649000	582000	0	1330000	1940000	2	F2:3971	21jan_LN_SalivaCentricon_10xdil_1ug_OlsenMETH+1_2-20MeCN.raw	9	1	2	2	0	2	2	369	379			PEAKS DB
3	1	sp|P04280|PRP1_HUMAN	PPQGGNQPQGPPPPPGKPQ	N	37.43	1873.94	19	-0.3	937.979	2	16.37		2840					2	F2:4262	21jan_LN_SalivaCentricon_10xdil_1ug_OlsenMETH+1_2-20MeCN.raw	1	0	1	0	0	0	0	101	119			PEAKS DB
3	1	sp|P04280|PRP1_HUMAN	PPPPPGKPQ	N	37.39	913.502	9	0	457.758	2	7.2	74400000	11500000	91900000	74300000	97800000	15500000	4	F4:2038	21jan_LN_SalivaHCl_10xdil_1ug_OlsenMETH+1.raw	15	2	1	3	2	4	3	50	58			PEAKS DB
3	1	sp|P04280|PRP1_HUMAN	GNPQGPSPQ	N	37.37	880.404	9	0.4	441.208	2	8.6	5870000	9960000	10600000	2300000	3940000	2940000	5	F5:2161	21jan_LN_SalivaHCl_10xdil_1ug_OlsenMETH+1_2-20MeCN.raw	10	1	2	2	1	2	2	34	42			PEAKS DB
3	1	sp|P04280|PRP1_HUMAN	PPPPPGKP	N	37.18	785.443	8	1.9	393.729	2	10.72			567000		785000	656000	5	F5:2779	21jan_LN_SalivaHCl_10xdil_1ug_OlsenMETH+1_2-20MeCN.raw	3	0	0	1	0	1	1	50	57			PEAKS DB
3	1	sp|P04280|PRP1_HUMAN	PPAGQPQGPPRPPQ	N	36.99	1422.74	14	1.4	712.377	2	16.38		14800					2	F2:4242	21jan_LN_SalivaCentricon_10xdil_1ug_OlsenMETH+1_2-20MeCN.raw	1	0	1	0	0	0	0	370	383			PEAKS DB
3	1	sp|P04280|PRP1_HUMAN	GNPQGPSPQG	N	36.75	937.425	10	-2	938.431	1	9.46		142000	102000			72800	6	F6:2428	21jan_LN_SalivaHCl_10xdil_1ug_OlsenMETH+1_2-30MeCN.raw	3	0	1	1	0	0	1	34	43			PEAKS DB
3	1	sp|P04280|PRP1_HUMAN	GPPPPPGKP	N	36.66	842.465	9	0.4	422.24	2	6.6	0	3490000	3280000	4790000	5190000	4330000	4	F4:1883	21jan_LN_SalivaHCl_10xdil_1ug_OlsenMETH+1.raw	5	0	1	1	1	1	1	49	57			PEAKS DB
3	1	sp|P04280|PRP1_HUMAN	GPPQQEGNNPQ	N	36.39	1164.52	11	-1.8	583.264	2	9.73	5990000	25000000		1370000	6910000	5920000	2	F2:2413	21jan_LN_SalivaCentricon_10xdil_1ug_OlsenMETH+1_2-20MeCN.raw	8	1	2	0	1	2	2	344	354			PEAKS DB
3	1	sp|P04280|PRP1_HUMAN	GPPPQGGNQPQGPPPPPGKPQGPPQQGGNRPQGPPPPGKPQ	Y	36	4000.02	41	-1	1001.01	4	9.06				899000		620000	4	F4:2695	21jan_LN_SalivaHCl_10xdil_1ug_OlsenMETH+1.raw	2	0	0	0	1	0	1	221	261			PEAKS DB
3	1	sp|P04280|PRP1_HUMAN	GPPPPGKPQ	N	35.76	873.471	9	-0.7	437.742	2	3.12	514000000	625000000	443000000	815000000	274000000	152000000	4	F4:650	21jan_LN_SalivaHCl_10xdil_1ug_OlsenMETH+1.raw	14	1	2	2	3	4	2	70	78			PEAKS DB
3	1	sp|P04280|PRP1_HUMAN	GPPQQEGNNPQGPPPPAGGNPQQPQAPPAGQPQGPPRPPQGGRPS	N	35.71	4417.14	45	1.1	1473.39	3	20.69				791000	178000		5	F5:5641	21jan_LN_SalivaHCl_10xdil_1ug_OlsenMETH+1_2-20MeCN.raw	3	0	0	0	2	1	0	344	388			PEAKS DB
3	1	sp|P04280|PRP1_HUMAN	GNNPQGPPPPAGGNPQQPQAPPAGQPQGPP	N	35.65	2848.36	30	2.7	950.462	3	21.67					56700	33100	5	F5:5923	21jan_LN_SalivaHCl_10xdil_1ug_OlsenMETH+1_2-20MeCN.raw	2	0	0	0	0	1	1	350	379			PEAKS DB
3	1	sp|P04280|PRP1_HUMAN	AGGNPQQPQAPPAGQPQ	N	35.19	1641.79	17	1.1	821.901	2	16.21		11900	10900				2	F2:4207	21jan_LN_SalivaCentricon_10xdil_1ug_OlsenMETH+1_2-20MeCN.raw	2	0	1	1	0	0	0	360	376			PEAKS DB
3	1	sp|P04280|PRP1_HUMAN	NQPQGPPPPPGKPQ	N	34.94	1437.74	14	-2.1	719.874	2	13.45			148000				3	F3:3476	21jan_LN_SalivaCentricon_10xdil_1ug_OlsenMETH+1_2-30MeCN.raw	1	0	0	1	0	0	0	106	119			PEAKS DB
3	1	sp|P04280|PRP1_HUMAN	GDKSRSPQSPPGKPQ	Y	34.92	1564.8	15	-1.4	783.404	2	5.89			525000	0		244000	4	F4:1559	21jan_LN_SalivaHCl_10xdil_1ug_OlsenMETH+1.raw	2	0	0	1	0	0	1	267	281			PEAKS DB
3	1	sp|P04280|PRP1_HUMAN	SPPGKPQGPPQQEGNNPQGPPPPAGGNPQQPQAPPAGQPQ	N	34.73	3924.89	40	-2	1309.3	3	16.45						831000	6	F6:4656	21jan_LN_SalivaHCl_10xdil_1ug_OlsenMETH+1_2-30MeCN.raw	1	0	0	0	0	0	1	337	376			PEAKS DB
3	1	sp|P04280|PRP1_HUMAN	GNQPQGPPPPPGKPQGPPPQGGNKPQ	N	34.7	2552.29	26	-2.8	851.768	3	7.88				223000			4	F4:2265	21jan_LN_SalivaHCl_10xdil_1ug_OlsenMETH+1.raw	1	0	0	0	1	0	0	105	130			PEAKS DB
3	1	sp|P04280|PRP1_HUMAN	KPQGPPQQGGNRPQ	Y	34.53	1487.76	14	-0.8	496.927	3	8.25		46400			39700	27400	6	F6:2097	21jan_LN_SalivaHCl_10xdil_1ug_OlsenMETH+1_2-30MeCN.raw	3	0	1	0	0	1	1	239	252			PEAKS DB
3	1	sp|P04280|PRP1_HUMAN	GPPQQEGNNPQGPPPPAGGNPQQPQ	N	34.46	2487.15	25	-0.8	830.058	3	15.11		26400	28400			186000	6	F6:4117	21jan_LN_SalivaHCl_10xdil_1ug_OlsenMETH+1_2-30MeCN.raw	3	0	1	1	0	0	1	344	368			PEAKS DB
3	1	sp|P04280|PRP1_HUMAN	QGGNKPQGPPPPPGKPQGPPPQGGNKPQ	N	34.13	2737.4	28	-4	913.472	3	12.88						213000	6	F6:3461	21jan_LN_SalivaHCl_10xdil_1ug_OlsenMETH+1_2-30MeCN.raw	1	0	0	0	0	0	1	42	69			PEAKS DB
3	1	sp|P04280|PRP1_HUMAN	SPPGKPQGPPPQGGNQPQGPPPPPGKPQGPPPQGGNKPQGPPPPGKPQGPPPQGDK	N	34.05	5408.76	56	2.8	902.469	6	15.39						279000	6	F6:4285	21jan_LN_SalivaHCl_10xdil_1ug_OlsenMETH+1_2-30MeCN.raw	1	0	0	0	0	0	1	92	147			PEAKS DB
3	1	sp|P04280|PRP1_HUMAN	GNPQQPQAPPAGQPQ	N	33.79	1513.73	15	1.3	757.872	2	14.07		29500	24000				3	F3:3646	21jan_LN_SalivaCentricon_10xdil_1ug_OlsenMETH+1_2-30MeCN.raw	2	0	1	1	0	0	0	362	376			PEAKS DB
3	1	sp|P04280|PRP1_HUMAN	QPQGPPPPPGKPQ	N	33.61	1323.69	13	-0.8	662.854	2	13.38			0			163000	3	F3:3475	21jan_LN_SalivaCentricon_10xdil_1ug_OlsenMETH+1_2-30MeCN.raw	1	0	0	0	0	0	1	107	119			PEAKS DB
3	1	sp|P04280|PRP1_HUMAN	GGNKPQGPPPPPGKPQGPPPQGGNKPQGPPPPGKPQGPPPQGDKSR	N	33.53	4484.32	46	-4.4	897.865	5	16.34					0		5	F5:4386	21jan_LN_SalivaHCl_10xdil_1ug_OlsenMETH+1_2-20MeCN.raw	0	0	0	0	0	0	0	43	88			PEAKS DB
3	1	sp|P04280|PRP1_HUMAN	GPPPQGGNQPQGPPPPPGKPQGPPPQGGNKPQGPPPPGKPQ	N	33.15	3941.01	41	-0.3	986.259	4	8.88				7010000	3890000		4	F4:2582	21jan_LN_SalivaHCl_10xdil_1ug_OlsenMETH+1.raw	2	0	0	0	1	1	0	99	139			PEAKS DB
3	1	sp|P04280|PRP1_HUMAN	QGGNKPQGPPPPPGKPQ	N	32.45	1679.87	17	-0.1	560.964	3	12.94			411000		2140000		5	F5:3412	21jan_LN_SalivaHCl_10xdil_1ug_OlsenMETH+1_2-20MeCN.raw	2	0	0	1	0	1	0	42	58			PEAKS DB
3	1	sp|P04280|PRP1_HUMAN	PPPQGGNQPQGPPPPPGKPQ	N	32.34	1971	20	6.4	658.009	3	16.34					0		5	F5:4389	21jan_LN_SalivaHCl_10xdil_1ug_OlsenMETH+1_2-20MeCN.raw	0	0	0	0	0	0	0	100	119			PEAKS DB
3	1	sp|P04280|PRP1_HUMAN	SPPGKPQGPPPQGGNQPQGPPPPPGKPQGPPPQGGNKPQGPPPPGKPQ	N	32.29	4632.37	48	1.2	927.481	5	18.33					5430000	4260000	5	F5:5158	21jan_LN_SalivaHCl_10xdil_1ug_OlsenMETH+1_2-20MeCN.raw	2	0	0	0	0	1	1	92	139			PEAKS DB
3	1	sp|P04280|PRP1_HUMAN	SPQSPPGKPQGPPPQGGNQPQGPPPPPGKPQ	Y	32.21	3031.53	31	-1.9	758.887	4	14.98						619000	6	F6:4114	21jan_LN_SalivaHCl_10xdil_1ug_OlsenMETH+1_2-30MeCN.raw	1	0	0	0	0	0	1	272	302			PEAKS DB
3	1	sp|P04280|PRP1_HUMAN	RPPQGGRPSRPP	N	31.94	1300.71	12	-0.9	434.577	3	8.25					1400000	858000	6	F6:2029	21jan_LN_SalivaHCl_10xdil_1ug_OlsenMETH+1_2-30MeCN.raw	2	0	0	0	0	1	1	380	391			PEAKS DB
3	1	sp|P04280|PRP1_HUMAN	GPPPPGKPQGPPP	N	31.75	1221.65	13	0	611.832	2	12.81	316000		238000			461000	3	F3:3338	21jan_LN_SalivaCentricon_10xdil_1ug_OlsenMETH+1_2-30MeCN.raw	3	1	0	1	0	0	1	70	82			PEAKS DB
3	1	sp|P04280|PRP1_HUMAN	QGPPPPGKPQ	N	31.56	1001.53	10	-1.9	501.771	2	10.19			2350000	779000		1080000	3	F3:2591	21jan_LN_SalivaCentricon_10xdil_1ug_OlsenMETH+1_2-30MeCN.raw	3	0	0	1	1	0	1	69	78			PEAKS DB
3	1	sp|P04280|PRP1_HUMAN	NQPQGPPPPPGKPQGPPPQGGNKPQ	N	31.53	2495.27	25	-1.1	832.76	3	16.12					0		5	F5:4322	21jan_LN_SalivaHCl_10xdil_1ug_OlsenMETH+1_2-20MeCN.raw	0	0	0	0	0	0	0	106	130			PEAKS DB
3	1	sp|P04280|PRP1_HUMAN	APPAGQPQGPPRPP	N	31.51	1365.72	14	-0.4	683.865	2	15.2			6510				3	F3:3961	21jan_LN_SalivaCentricon_10xdil_1ug_OlsenMETH+1_2-30MeCN.raw	1	0	0	1	0	0	0	369	382			PEAKS DB
3	1	sp|P04280|PRP1_HUMAN	GPPPPGKPQGPPAQGGS	N	31.41	1524.77	17	-0.8	763.391	2	12			42300			111000	6	F6:3170	21jan_LN_SalivaHCl_10xdil_1ug_OlsenMETH+1_2-30MeCN.raw	2	0	0	1	0	0	1	314	330			PEAKS DB
3	1	sp|P04280|PRP1_HUMAN	GPPQQGGNRP	Y	31.32	1006.49	10	-0.3	504.254	2	0.13				176000			4	F4:68	21jan_LN_SalivaHCl_10xdil_1ug_OlsenMETH+1.raw	1	0	0	0	1	0	0	242	251			PEAKS DB
3	1	sp|P04280|PRP1_HUMAN	GPPPQGGNKPQGPPPPGKPQGPPAQ	N	31.16	2381.22	25	0.9	794.747	3	15.74					495000		5	F5:4261	21jan_LN_SalivaHCl_10xdil_1ug_OlsenMETH+1_2-20MeCN.raw	1	0	0	0	0	1	0	303	327			PEAKS DB
3	1	sp|P04280|PRP1_HUMAN	SLIAGNPQGPSPQGGNKPQ	N	31.02	1845.93	19	1	923.975	2	19.17		1410					2	F2:4978	21jan_LN_SalivaCentricon_10xdil_1ug_OlsenMETH+1_2-20MeCN.raw	1	0	1	0	0	0	0	30	48			PEAKS DB
3	1	sp|P04280|PRP1_HUMAN	SRSPQSPPGKPQ	Y	30.58	1264.65	12	0.9	633.332	2	8.66					502000		5	F5:2141	21jan_LN_SalivaHCl_10xdil_1ug_OlsenMETH+1_2-20MeCN.raw	1	0	0	0	0	1	0	270	281			PEAKS DB
3	1	sp|P04280|PRP1_HUMAN	GPPPQGDKSRSPQSPPGKPQ	Y	30.27	2041.03	20	0	681.352	3	6.18	1240000	1730000				8720000	1	F1:1625	21jan_LN_SalivaCentricon_10xdil_1ug_OlsenMETH+1.raw	3	1	1	0	0	0	1	262	281			PEAKS DB
3	1	sp|P04280|PRP1_HUMAN	PQSPPGKPQ	Y	30.2	934.487	9	0	468.25	2	7.23		510000	402000		170000	129000	5	F5:1864	21jan_LN_SalivaHCl_10xdil_1ug_OlsenMETH+1_2-20MeCN.raw	4	0	1	1	0	1	1	273	281			PEAKS DB
3	1	sp|P04280|PRP1_HUMAN	GPPPPPGKPQGPPQQ	Y	29.9	1477.77	15	1.5	739.89	2	15					167000		5	F5:4028	21jan_LN_SalivaHCl_10xdil_1ug_OlsenMETH+1_2-20MeCN.raw	1	0	0	0	0	1	0	232	246			PEAKS DB
3	1	sp|P04280|PRP1_HUMAN	GPPRPPQGG	N	29.8	861.446	9	-0.4	431.73	2	6.27				0			4	F4:1706	21jan_LN_SalivaHCl_10xdil_1ug_OlsenMETH+1.raw	0	0	0	0	0	0	0	377	385			PEAKS DB
3	1	sp|P04280|PRP1_HUMAN	GQPQGPPRPPQ	N	29.79	1157.59	11	-1.7	579.803	2	12.35		1820000				4360000	6	F6:3332	21jan_LN_SalivaHCl_10xdil_1ug_OlsenMETH+1_2-30MeCN.raw	2	0	1	0	0	0	1	373	383			PEAKS DB
3	1	sp|P04280|PRP1_HUMAN	SPPGKPQGPPQQEGNNPQGPPPPAGGNPQQPQ	N	29.63	3178.52	32	-0.7	1060.51	3	15.25						280000	6	F6:4178	21jan_LN_SalivaHCl_10xdil_1ug_OlsenMETH+1_2-30MeCN.raw	1	0	0	0	0	0	1	337	368			PEAKS DB
3	1	sp|P04280|PRP1_HUMAN	GPPPQGGNKPQGPPPPGKPQGPPAQGGSKSQSA	N	29.56	3083.55	33	-0.6	771.895	4	7.06				967000			4	F4:1960	21jan_LN_SalivaHCl_10xdil_1ug_OlsenMETH+1.raw	1	0	0	0	1	0	0	303	335			PEAKS DB
3	1	sp|P04280|PRP1_HUMAN	GGNKPQGPPPPPGKPQGPPPQGGNKPQGPPPPGKPQGPPPQGDKS	N	29.03	4328.22	45	-0.6	866.649	5	16.82					0		5	F5:4534	21jan_LN_SalivaHCl_10xdil_1ug_OlsenMETH+1_2-20MeCN.raw	0	0	0	0	0	0	0	43	87			PEAKS DB
3	1	sp|P04280|PRP1_HUMAN	PPQGGNKPQGPPPPGKPQ	N	28.94	1776.93	18	-2.5	593.315	3	13.29		24600			160000		2	F2:3439	21jan_LN_SalivaCentricon_10xdil_1ug_OlsenMETH+1_2-20MeCN.raw	2	0	1	0	0	1	0	61	78			PEAKS DB
3	1	sp|P04280|PRP1_HUMAN	GNPQQPQAPPAGQPQGPP	N	28.86	1764.85	18	2	883.436	2	19.26		4810					2	F2:4983	21jan_LN_SalivaCentricon_10xdil_1ug_OlsenMETH+1_2-20MeCN.raw	1	0	1	0	0	0	0	362	379			PEAKS DB
3	1	sp|P04280|PRP1_HUMAN	GPPPPGKPQGPPAQ	N	28.61	1323.69	14	0.4	662.853	2	13.43	3050000				5430000		5	F5:3689	21jan_LN_SalivaHCl_10xdil_1ug_OlsenMETH+1_2-20MeCN.raw	2	1	0	0	0	1	0	314	327			PEAKS DB
3	1	sp|P04280|PRP1_HUMAN	SQSPRSPPGKPQGPPPQGGNQPQ	Y	28.47	2322.15	23	-0.1	775.054	3	13.78					1080000		5	F5:3592	21jan_LN_SalivaHCl_10xdil_1ug_OlsenMETH+1_2-20MeCN.raw	1	0	0	0	0	1	0	148	170			PEAKS DB
3	1	sp|P04280|PRP1_HUMAN	RPPQGGRPSRPPQ	N	28.26	1428.77	13	1	715.391	2	8.51			23600		3380000		5	F5:2115	21jan_LN_SalivaHCl_10xdil_1ug_OlsenMETH+1_2-20MeCN.raw	3	0	0	1	0	2	0	380	392			PEAKS DB
3	1	sp|P04280|PRP1_HUMAN	NPQGPSPQ	N	28.06	823.382	8	-2.3	824.388	1	8.53		0	0				3	F3:2131	21jan_LN_SalivaCentricon_10xdil_1ug_OlsenMETH+1_2-30MeCN.raw	0	0	0	0	0	0	0	35	42			PEAKS DB
3	1	sp|P04280|PRP1_HUMAN	PPPPGKPQ	N	28.01	816.449	8	-0.2	409.232	2	3.07				6970000	1260000	14400000	4	F4:1372	21jan_LN_SalivaHCl_10xdil_1ug_OlsenMETH+1.raw	5	0	0	0	2	1	2	51	58			PEAKS DB
3	1	sp|P04280|PRP1_HUMAN	GPPPPGKPQGPPPQGDKSRSPQ	Y	27.93	2205.13	22	0	736.048	3	12.63					125000		5	F5:3309	21jan_LN_SalivaHCl_10xdil_1ug_OlsenMETH+1_2-20MeCN.raw	1	0	0	0	0	1	0	253	274			PEAKS DB
3	1	sp|P04280|PRP1_HUMAN	PPGKPQGPPPQ	N	27.88	1098.58	11	-1.2	550.296	2	10.88					338000		5	F5:2783	21jan_LN_SalivaHCl_10xdil_1ug_OlsenMETH+1_2-20MeCN.raw	1	0	0	0	0	1	0	53	63			PEAKS DB
3	1	sp|P04280|PRP1_HUMAN	SPPGKPQGPPQQEGNNPQGPPPPAGGNPQQPQAPPAGQPQGPPRPPQ	N	27.81	4654.28	47	0.4	1164.58	4	11.39				2720000	1350000		4	F4:3400	21jan_LN_SalivaHCl_10xdil_1ug_OlsenMETH+1.raw	3	0	0	0	1	2	0	337	383			PEAKS DB
3	1	sp|P04280|PRP1_HUMAN	GPPPQGDKSQSPRSPPGKPQGPPPQGGNQPQ	Y	27.74	3098.53	31	-3.7	1033.85	3	12.54						2150000	6	F6:3313	21jan_LN_SalivaHCl_10xdil_1ug_OlsenMETH+1_2-30MeCN.raw	1	0	0	0	0	0	1	140	170			PEAKS DB
3	1	sp|P04280|PRP1_HUMAN	PQAPPAGQPQ	N	27.47	989.493	10	0.6	990.499	1	12.19					306000	294000	5	F5:3141	21jan_LN_SalivaHCl_10xdil_1ug_OlsenMETH+1_2-20MeCN.raw	2	0	0	0	0	1	1	367	376			PEAKS DB
3	1	sp|P04280|PRP1_HUMAN	GGNKPQGPPPPPGKPQGPPPQGGNKPQGPPPPGKPQ	N	27.37	3464.81	36	0.1	867.209	4	8.06				475000			4	F4:2331	21jan_LN_SalivaHCl_10xdil_1ug_OlsenMETH+1.raw	1	0	0	0	1	0	0	43	78			PEAKS DB
3	1	sp|P04280|PRP1_HUMAN	PPQGGRPSRPP	N	27.35	1144.61	11	-2.1	573.31	2	9.88					117000		5	F5:2451	21jan_LN_SalivaHCl_10xdil_1ug_OlsenMETH+1_2-20MeCN.raw	1	0	0	0	0	1	0	381	391			PEAKS DB
3	1	sp|P04280|PRP1_HUMAN	APPAGQPQ	N	27.23	764.382	8	1.3	383.199	2	0.12	111000	136000	196000	106000			1	F1:49	21jan_LN_SalivaCentricon_10xdil_1ug_OlsenMETH+1.raw	4	1	1	1	1	0	0	369	376			PEAKS DB
3	1	sp|P04280|PRP1_HUMAN	PPAGQPQGPP	N	27.2	944.472	10	-1.2	473.243	2	13.14	77500		51500			70400	3	F3:3399	21jan_LN_SalivaCentricon_10xdil_1ug_OlsenMETH+1_2-30MeCN.raw	3	1	0	1	0	0	1	370	379			PEAKS DB
3	1	sp|P04280|PRP1_HUMAN	GKPQGPPQQEGNNPQGPPPPAGGNPQQPQAPPAGQPQGPP	N	26.99	3894.88	40	0.2	974.727	4	11.31				84300			4	F4:3391	21jan_LN_SalivaHCl_10xdil_1ug_OlsenMETH+1.raw	1	0	0	0	1	0	0	340	379			PEAKS DB
3	1	sp|P04280|PRP1_HUMAN	GPPQQEGNNPQGPPPPAGGNPQQPQAPPAGQPQGPPRPPQGGRPSRPPQ	N	26.98	4895.41	49	1.8	980.089	5	19.94				10200000	5660000		5	F5:5367	21jan_LN_SalivaHCl_10xdil_1ug_OlsenMETH+1_2-20MeCN.raw	2	0	0	0	1	1	0	344	392			PEAKS DB
3	1	sp|P04280|PRP1_HUMAN	RSPQSPPGKPQ	Y	26.86	1177.62	11	-2	589.816	2	5.82				315000	93400		4	F4:1525	21jan_LN_SalivaHCl_10xdil_1ug_OlsenMETH+1.raw	2	0	0	0	1	1	0	271	281			PEAKS DB
3	1	sp|P04280|PRP1_HUMAN	GQPQGPPRPP	N	26.79	1029.54	10	-0.9	515.775	2	7.81	56800						1	F1:2157	21jan_LN_SalivaCentricon_10xdil_1ug_OlsenMETH+1.raw	1	1	0	0	0	0	0	373	382			PEAKS DB
3	1	sp|P04280|PRP1_HUMAN	SPPGKPQGPPQQEGNNPQGPPPPAGGNPQQPQAPPAGQPQGPPRPPQGGRPS	N	26.73	5108.51	52	-0.9	1278.13	4	10.65				1080000			4	F4:3155	21jan_LN_SalivaHCl_10xdil_1ug_OlsenMETH+1.raw	1	0	0	0	1	0	0	337	388			PEAKS DB
3	1	sp|P04280|PRP1_HUMAN	GPPPPGKPQGPPAQGGSKSQS	N	26.15	1954.99	21	-0.9	652.669	3	6.3				449000	1280000		4	F4:1725	21jan_LN_SalivaHCl_10xdil_1ug_OlsenMETH+1.raw	2	0	0	0	1	1	0	314	334			PEAKS DB
3	1	sp|P04280|PRP1_HUMAN	GGNKPQGPPPPGKPQGPPPQGDKS	N	26.08	2318.18	24	1.1	773.732	3	13.28					234000		5	F5:3444	21jan_LN_SalivaHCl_10xdil_1ug_OlsenMETH+1_2-20MeCN.raw	1	0	0	0	0	1	0	64	87			PEAKS DB
3	1	sp|P04280|PRP1_HUMAN	PPPPGKP	N	26.02	688.391	7	1.2	345.203	2	0.77				823000	230000		4	F4:287	21jan_LN_SalivaHCl_10xdil_1ug_OlsenMETH+1.raw	2	0	0	0	1	1	0	51	57			PEAKS DB
3	1	sp|P04280|PRP1_HUMAN	PPPAGGNPQ	N	25.78	833.403	9	0.1	834.41	1	5.95			0			141000	3	F3:1538	21jan_LN_SalivaCentricon_10xdil_1ug_OlsenMETH+1_2-30MeCN.raw	1	0	0	0	0	0	1	357	365			PEAKS DB
3	1	sp|P04280|PRP1_HUMAN	QGPSPQGGNKPQGPPPPPGKPQ	N	25.52	2146.09	22	-2.2	716.37	3	7.31				400000			4	F4:2064	21jan_LN_SalivaHCl_10xdil_1ug_OlsenMETH+1.raw	1	0	0	0	1	0	0	37	58			PEAKS DB
3	1	sp|P04280|PRP1_HUMAN	GGNQPQGPPPPP	N	25.52	1141.55	12	-0.3	571.783	2	17.06		0					2	F2:4428	21jan_LN_SalivaCentricon_10xdil_1ug_OlsenMETH+1_2-20MeCN.raw	0	0	0	0	0	0	0	104	115			PEAKS DB
3	1	sp|P04280|PRP1_HUMAN	GGNKPQGPPPPPGKPQGPPPQ	N	25.18	2028.05	21	2.5	677.027	3	14.14			0				3	F3:3679	21jan_LN_SalivaCentricon_10xdil_1ug_OlsenMETH+1_2-30MeCN.raw	0	0	0	0	0	0	0	43	63			PEAKS DB
3	1	sp|P04280|PRP1_HUMAN	GPPPQGGNKPQGPPPPGKPQGPPAQGGSK	N	24.87	2710.39	29	-2	904.47	3	6.72				769000			4	F4:1959	21jan_LN_SalivaHCl_10xdil_1ug_OlsenMETH+1.raw	1	0	0	0	1	0	0	303	331			PEAKS DB
3	1	sp|P04280|PRP1_HUMAN	GPPPQGGNQPQGPPPPPGKPQGPPPQGGNKPQGPPPPGKPQGPPAQGGSKSQ	N	24.78	4935.49	52	0.1	988.103	5	18.05					509000		5	F5:4886	21jan_LN_SalivaHCl_10xdil_1ug_OlsenMETH+1_2-20MeCN.raw	1	0	0	0	0	1	0	282	333			PEAKS DB
3	1	sp|P04280|PRP1_HUMAN	PQGGNKPQGPPPPPGKPQ	N	24.75	1776.93	18	-3.7	593.314	3	11.39						103000	6	F6:3021	21jan_LN_SalivaHCl_10xdil_1ug_OlsenMETH+1_2-30MeCN.raw	1	0	0	0	0	0	1	41	58			PEAKS DB
3	1	sp|P04280|PRP1_HUMAN	GPPPPGKPQGPPAQG	N	24.65	1380.71	15	-1.6	691.364	2	12.22			135000				3	F3:3323	21jan_LN_SalivaCentricon_10xdil_1ug_OlsenMETH+1_2-30MeCN.raw	1	0	0	1	0	0	0	314	328			PEAKS DB
3	1	sp|P04280|PRP1_HUMAN	GPPPPGKP	N	24.32	745.412	8	-1.9	373.713	2	7.66						2650000	6	F6:1911	21jan_LN_SalivaHCl_10xdil_1ug_OlsenMETH+1_2-30MeCN.raw	1	0	0	0	0	0	1	70	77			PEAKS DB
3	1	sp|P04280|PRP1_HUMAN	QGPPPPAGG	N	24.22	776.382	9	1.2	777.388	1	9.44					14500		5	F5:2413	21jan_LN_SalivaHCl_10xdil_1ug_OlsenMETH+1_2-20MeCN.raw	1	0	0	0	0	1	0	354	362			PEAKS DB
3	1	sp|P04280|PRP1_HUMAN	GGNKPQGPPPPPGKPQGPPPQGGNKPQGPPPPGKPQGPPPQGDKSRSP	N	24.09	4668.41	48	-0.5	779.074	6	8.06				1650000			4	F4:2328	21jan_LN_SalivaHCl_10xdil_1ug_OlsenMETH+1.raw	1	0	0	0	1	0	0	43	90			PEAKS DB
3	1	sp|P04280|PRP1_HUMAN	PPQGGRPSRPPQ	N	24	1272.67	12	-0.2	637.341	2	8.85						133000	6	F6:2234	21jan_LN_SalivaHCl_10xdil_1ug_OlsenMETH+1_2-30MeCN.raw	1	0	0	0	0	0	1	381	392			PEAKS DB
3	1	sp|P04280|PRP1_HUMAN	PQGPPPPGKPQ	N	23.07	1098.58	11	-1.5	550.296	2	12.36					1780000		5	F5:3078	21jan_LN_SalivaHCl_10xdil_1ug_OlsenMETH+1_2-20MeCN.raw	1	0	0	0	0	1	0	68	78			PEAKS DB
3	1	sp|P04280|PRP1_HUMAN	QPQAPPAGQPQGPPRPPQ	N	22.86	1846.94	18	-3.4	924.476	2	9.01				231000			4	F4:2699	21jan_LN_SalivaHCl_10xdil_1ug_OlsenMETH+1.raw	1	0	0	0	1	0	0	366	383			PEAKS DB
3	1	sp|P04280|PRP1_HUMAN	NKPQGPPPPGKPQ	N	22.85	1340.72	13	-2.9	447.913	3	9.72						978000	6	F6:2404	21jan_LN_SalivaHCl_10xdil_1ug_OlsenMETH+1_2-30MeCN.raw	1	0	0	0	0	0	1	66	78			PEAKS DB
3	1	sp|P04280|PRP1_HUMAN	PPPQGGNQPQ	N	22.85	1018.48	10	-2.4	510.248	2	8.08		815000					2	F2:1968	21jan_LN_SalivaCentricon_10xdil_1ug_OlsenMETH+1_2-20MeCN.raw	1	0	1	0	0	0	0	100	109			PEAKS DB
3	1	sp|P04280|PRP1_HUMAN	QSPRSPPGKPQ	Y	22.76	1177.62	11	-1.6	393.547	3	5.83				0			4	F4:1534	21jan_LN_SalivaHCl_10xdil_1ug_OlsenMETH+1.raw	0	0	0	0	0	0	0	149	159			PEAKS DB
3	1	sp|P04280|PRP1_HUMAN	SPRSPPGKPQGPPPQ	N	22.74	1525.8	15	-1.2	509.607	3	12.64		63600					2	F2:3250	21jan_LN_SalivaCentricon_10xdil_1ug_OlsenMETH+1_2-20MeCN.raw	1	0	1	0	0	0	0	89	103			PEAKS DB
1	2	A0A087WV42|A0A087WV42_HUMAN	VISDGGDSEQFLDEER	N	81.78	1794.79	16	0.9	898.403	2	13.52	3340	6220	3180	81000	44400	35900	4	F4:4030	21jan_LN_SalivaHCl_10xdil_1ug_OlsenMETH+1.raw	6	1	1	1	1	1	1	31	46			PEAKS DB
1	2	A0A087WV42|A0A087WV42_HUMAN	GPPPQGGRPQGPPQGQSPQ	N	78.9	1865.91	19	-1.6	933.962	2	6.95	19000000	18900000	12800000	60600000	93400000	68600000	4	F4:2139	21jan_LN_SalivaHCl_10xdil_1ug_OlsenMETH+1.raw	11	2	2	2	1	2	2	169	187			PEAKS DB
1	2	A0A087WV42|A0A087WV42_HUMAN	GRPQGPPQQGGHQQGPPPPPPGKPQGPPPQGGRPQ	N	72.69	3491.77	35	-3.5	1164.93	3	7.5				6290000	2340000	3300000	4	F4:2144	21jan_LN_SalivaHCl_10xdil_1ug_OlsenMETH+1.raw	4	0	0	0	2	1	1	144	178			PEAKS DB
1	2	A0A087WV42|A0A087WV42_HUMAN	GPPPPPPGKPQGPPPQ	N	71.87	1543.81	16	-1.4	772.913	2	7.63	1310000	1050000	1100000	18300000	11600000	10800000	4	F4:2179	21jan_LN_SalivaHCl_10xdil_1ug_OlsenMETH+1.raw	12	1	2	2	3	2	2	158	173			PEAKS DB
1	2	A0A087WV42|A0A087WV42_HUMAN	GPPQQGGHPPPPQGRPQ	N	70.94	1730.86	17	-1.6	866.436	2	6.36	58000000	82000000	75300000	190000000	343000000	299000000	4	F4:1682	21jan_LN_SalivaHCl_10xdil_1ug_OlsenMETH+1.raw	12	2	2	2	2	2	2	114	130			PEAKS DB
1	2	A0A087WV42|A0A087WV42_HUMAN	GRPQGPPQQGGHQQ	N	68.48	1470.71	14	-1.5	736.36	2	5.82	113000000	237000000	55100000	140000000	139000000	118000000	4	F4:1511	21jan_LN_SalivaHCl_10xdil_1ug_OlsenMETH+1.raw	12	2	3	1	2	2	2	144	157			PEAKS DB
1	2	A0A087WV42|A0A087WV42_HUMAN	GRPQGPPQQGGHQQGPPPPPPGKPQ	N	68.36	2520.27	25	-4.4	1261.14	2	6.83				7170000	6000000	5470000	4	F4:1923	21jan_LN_SalivaHCl_10xdil_1ug_OlsenMETH+1.raw	5	0	0	0	2	2	1	144	168			PEAKS DB
1	2	A0A087WV42|A0A087WV42_HUMAN	RPQGPPQQGGHQQ	N	68.36	1413.69	13	-0.9	707.85	2	3.07	9380000	8160000	5690000	22100000	7280000	5930000	4	F4:820	21jan_LN_SalivaHCl_10xdil_1ug_OlsenMETH+1.raw	24	4	2	4	4	5	5	145	157			PEAKS DB
1	2	A0A087WV42|A0A087WV42_HUMAN	DGPQQGPPQQGGQQQQ	N	66.18	1676.75	16	-1.2	839.38	2	12.81		72700	41900		0		5	F5:3357	21jan_LN_SalivaHCl_10xdil_1ug_OlsenMETH+1_2-20MeCN.raw	2	0	1	1	0	0	0	67	82			PEAKS DB
1	2	A0A087WV42|A0A087WV42_HUMAN	GPPQQGGHQQGPPPPPPGKPQ	N	64.42	2082.04	21	-1.8	1042.03	2	6.83	1090000	1030000	819000	17200000	17800000	13400000	4	F4:1873	21jan_LN_SalivaHCl_10xdil_1ug_OlsenMETH+1.raw	9	2	1	1	2	2	1	148	168			PEAKS DB
1	2	A0A087WV42|A0A087WV42_HUMAN	DGGDSEQFLDEERQGPPLGGQQ	N	64.31	2358.04	22	-3.5	1180.02	2	16				97200	36100	34000	4	F4:4692	21jan_LN_SalivaHCl_10xdil_1ug_OlsenMETH+1.raw	5	0	0	0	2	1	2	34	55			PEAKS DB
1	2	A0A087WV42|A0A087WV42_HUMAN	GPPPPPPGKPQGPPPQGGRPQ	N	63.09	2039.07	21	-0.9	1020.54	2	7.24			5490	3250000	68800000	1650000	4	F4:2021	21jan_LN_SalivaHCl_10xdil_1ug_OlsenMETH+1.raw	6	0	0	1	2	2	1	158	178			PEAKS DB
1	2	A0A087WV42|A0A087WV42_HUMAN	LDEERQGPPLGGQQSQPS	N	62.81	1921.91	18	-0.6	961.963	2	9.07	1040000	693000	647000	7680000	5370000	735000	4	F4:2641	21jan_LN_SalivaHCl_10xdil_1ug_OlsenMETH+1.raw	7	1	1	1	1	2	1	42	59			PEAKS DB
1	2	A0A087WV42|A0A087WV42_HUMAN	PPQGGRPQGPPQGQSPQ	N	62.44	1711.84	17	-2.6	856.925	2	12.37	46200		70500	215000	0	298000	3	F3:3199	21jan_LN_SalivaCentricon_10xdil_1ug_OlsenMETH+1_2-30MeCN.raw	4	1	0	1	1	0	1	171	187			PEAKS DB
1	2	A0A087WV42|A0A087WV42_HUMAN	GGHQQGPPPPPPGKPQ	N	62.35	1574.8	16	-3.6	788.402	2	11.42	757000	1650000	1810000	2600000	5250000	5830000	3	F3:2957	21jan_LN_SalivaCentricon_10xdil_1ug_OlsenMETH+1_2-30MeCN.raw	10	1	2	2	2	1	2	153	168			PEAKS DB
1	2	A0A087WV42|A0A087WV42_HUMAN	SQPSAGDGNQDDGPQ	N	61.84	1471.58	15	-0.9	736.795	2	11.61		286000	59200		153000	116000	5	F5:3026	21jan_LN_SalivaHCl_10xdil_1ug_OlsenMETH+1_2-20MeCN.raw	5	0	2	1	0	1	1	56	70			PEAKS DB
1	2	A0A087WV42|A0A087WV42_HUMAN	GRPQGPPQQGGHQQGPPPPPPGKPQGPPPQ	N	61.45	2996.51	30	-0.1	999.842	3	16.09					1230000	0	5	F5:4284	21jan_LN_SalivaHCl_10xdil_1ug_OlsenMETH+1_2-20MeCN.raw	2	0	0	0	0	2	0	144	173			PEAKS DB
1	2	A0A087WV42|A0A087WV42_HUMAN	QGPPPPQGKPQGPPQQGGHPPPPQGRPQ	N	60.98	2842.44	28	-2.6	948.484	3	7.18				3190000			4	F4:2007	21jan_LN_SalivaHCl_10xdil_1ug_OlsenMETH+1.raw	1	0	0	0	1	0	0	103	130			PEAKS DB
1	2	A0A087WV42|A0A087WV42_HUMAN	LDEERQGPPLGGQQ	N	60.92	1522.74	14	-3.7	1523.74	1	8.76	2760000	3030000	2860000	23500000	17100000	12700000	4	F4:2568	21jan_LN_SalivaHCl_10xdil_1ug_OlsenMETH+1.raw	10	1	1	1	2	3	2	42	55			PEAKS DB
1	2	A0A087WV42|A0A087WV42_HUMAN	FLDEERQGPPLGGQQ	N	58.56	1669.81	15	3	835.911	2	21.58	12000	11300	12100		87100		5	F5:5859	21jan_LN_SalivaHCl_10xdil_1ug_OlsenMETH+1_2-20MeCN.raw	4	1	1	1	0	1	0	41	55			PEAKS DB
1	2	A0A087WV42|A0A087WV42_HUMAN	GPPQQGGHQQGPPPPPPGKPQGPPPQGGRPQ	N	57.29	3053.53	31	-2.6	1018.85	3	7.5				13700000	7050000	749000	4	F4:2116	21jan_LN_SalivaHCl_10xdil_1ug_OlsenMETH+1.raw	5	0	0	0	2	2	1	148	178			PEAKS DB
1	2	A0A087WV42|A0A087WV42_HUMAN	GRPQGPPQQGGHQ	N	56.94	1342.65	13	-2.2	672.33	2	5.8	419000	1970000	1430000		775000	123000	1	F1:1506	21jan_LN_SalivaCentricon_10xdil_1ug_OlsenMETH+1.raw	8	1	2	2	0	2	1	144	156			PEAKS DB
1	2	A0A087WV42|A0A087WV42_HUMAN	LDEERQGPPLGGQ	N	56.55	1394.68	13	-0.1	698.345	2	17.19	64000		63300		206000	128000	5	F5:4659	21jan_LN_SalivaHCl_10xdil_1ug_OlsenMETH+1_2-20MeCN.raw	4	1	0	1	0	1	1	42	54			PEAKS DB
1	2	A0A087WV42|A0A087WV42_HUMAN	FLDEERQGPPLGGQQSQPS	N	56.2	2068.98	19	-2.9	1035.49	2	11.92				0		11900	4	F4:3597	21jan_LN_SalivaHCl_10xdil_1ug_OlsenMETH+1.raw	1	0	0	0	0	0	1	41	59			PEAKS DB
1	2	A0A087WV42|A0A087WV42_HUMAN	EERQGPPLGGQQSQPS	N	55.74	1693.8	16	-0.6	847.908	2	13.84	23900	27200	22800		59000		3	F3:3593	21jan_LN_SalivaCentricon_10xdil_1ug_OlsenMETH+1_2-30MeCN.raw	4	1	1	1	0	1	0	44	59			PEAKS DB
1	2	A0A087WV42|A0A087WV42_HUMAN	DEERQGPPLGGQQ	N	55.49	1409.65	13	1.4	705.835	2	13.99		47700	37300				3	F3:3644	21jan_LN_SalivaCentricon_10xdil_1ug_OlsenMETH+1_2-30MeCN.raw	2	0	1	1	0	0	0	43	55			PEAKS DB
1	2	A0A087WV42|A0A087WV42_HUMAN	GPPPQGGRPQGPPQGQSP	N	55.13	1737.85	18	0.2	869.933	2	14.56	252000	181000			1190000		5	F5:3854	21jan_LN_SalivaHCl_10xdil_1ug_OlsenMETH+1_2-20MeCN.raw	3	1	1	0	0	1	0	169	186			PEAKS DB
1	2	A0A087WV42|A0A087WV42_HUMAN	QGGQQQQGPPPPQGKPQ	N	54.84	1755.87	17	-3.8	878.937	2	10.78						0	6	F6:2823	21jan_LN_SalivaHCl_10xdil_1ug_OlsenMETH+1_2-30MeCN.raw	0	0	0	0	0	0	0	76	92			PEAKS DB
1	2	A0A087WV42|A0A087WV42_HUMAN	PQGPPQQGGHQQ	N	54.79	1257.59	12	-1.3	629.799	2	5.82	0	7490000	5310000	3320000	2550000	2190000	4	F4:1461	21jan_LN_SalivaHCl_10xdil_1ug_OlsenMETH+1.raw	6	0	1	1	1	2	1	146	157			PEAKS DB
1	2	A0A087WV42|A0A087WV42_HUMAN	GRPQGPPQGQSPQ	N	54.57	1332.65	13	-2.9	667.332	2	10.93	2080000	4110000	3570000		4750000	3900000	3	F3:2753	21jan_LN_SalivaCentricon_10xdil_1ug_OlsenMETH+1_2-30MeCN.raw	5	1	1	1	0	1	1	175	187			PEAKS DB
1	2	A0A087WV42|A0A087WV42_HUMAN	GPPPPQGKPQGPPQQGGQQQ	Y	54.52	2006.99	20	-3.7	1004.5	2	11.93		0			111000	108000	6	F6:3157	21jan_LN_SalivaHCl_10xdil_1ug_OlsenMETH+1_2-30MeCN.raw	2	0	0	0	0	1	1	83	102			PEAKS DB
1	2	A0A087WV42|A0A087WV42_HUMAN	GPPQQGGHPRPP	N	53.64	1223.62	12	-2	612.814	2	9.63		32200000	295000000		468000000	67300000	6	F6:2606	21jan_LN_SalivaHCl_10xdil_1ug_OlsenMETH+1_2-30MeCN.raw	13	0	2	4	0	4	3	131	142			PEAKS DB
1	2	A0A087WV42|A0A087WV42_HUMAN	DGPQQGPPQQGGQQQ	N	53.51	1548.69	15	-2.1	775.351	2	12.99		66500					2	F2:3342	21jan_LN_SalivaCentricon_10xdil_1ug_OlsenMETH+1_2-20MeCN.raw	1	0	1	0	0	0	0	67	81			PEAKS DB
1	2	A0A087WV42|A0A087WV42_HUMAN	QGPPQQGGQQQQGPPPPQGKPQ	N	53.39	2263.11	22	-2.8	1132.56	2	12.54	24500	180000	24600		1430000	436000	6	F6:3377	21jan_LN_SalivaHCl_10xdil_1ug_OlsenMETH+1_2-30MeCN.raw	7	1	2	1	0	2	1	71	92			PEAKS DB
1	2	A0A087WV42|A0A087WV42_HUMAN	VISDGGDSEQF	N	53.3	1152.49	11	-1.9	577.253	2	11.67	290000	712000	929000	886000	348000	598000	4	F4:3541	21jan_LN_SalivaHCl_10xdil_1ug_OlsenMETH+1.raw	9	1	2	2	1	1	2	31	41			PEAKS DB
1	2	A0A087WV42|A0A087WV42_HUMAN	GPPQQGGHPPPPQ	N	53.05	1292.63	13	-1.7	647.318	2	11.29	0	5200000	4560000		7310000	6060000	5	F5:2888	21jan_LN_SalivaHCl_10xdil_1ug_OlsenMETH+1_2-20MeCN.raw	4	0	1	1	0	1	1	114	126			PEAKS DB
1	2	A0A087WV42|A0A087WV42_HUMAN	GPPQQGGQQQQGPPPPQGKPQGPPQQGGHPPPPQGRPQ	N	52.67	3847.9	38	-1.3	962.981	4	7.88				2290000	2030000	1830000	4	F4:2214	21jan_LN_SalivaHCl_10xdil_1ug_OlsenMETH+1.raw	3	0	0	0	1	1	1	93	130			PEAKS DB
1	2	A0A087WV42|A0A087WV42_HUMAN	QQQGPPPPQGKPQ	N	52.64	1385.71	13	-1.7	693.859	2	6.35	349000	1270000	1010000			1120000	1	F1:1714	21jan_LN_SalivaCentricon_10xdil_1ug_OlsenMETH+1.raw	4	1	1	1	0	0	1	80	92			PEAKS DB
1	2	A0A087WV42|A0A087WV42_HUMAN	RQGPPLGGQQSQPS	N	52.59	1435.72	14	-2.5	718.864	2	7.37	1210000	1010000	815000	2540000			1	F1:2005	21jan_LN_SalivaCentricon_10xdil_1ug_OlsenMETH+1.raw	4	1	1	1	1	0	0	46	59			PEAKS DB
1	2	A0A087WV42|A0A087WV42_HUMAN	GPPPPPPGKPQGPPPQGGRPQGPPQGQSPQ	N	52.46	2915.48	30	0.5	1458.75	2	8.46				43500000	32300000	28700000	4	F4:2449	21jan_LN_SalivaHCl_10xdil_1ug_OlsenMETH+1.raw	6	0	0	0	2	2	2	158	187			PEAKS DB
1	2	A0A087WV42|A0A087WV42_HUMAN	DGGDSEQFLDEER	N	52.42	1495.61	13	0.2	748.811	2	11.77	37600	59100	26800		119000		1	F1:3217	21jan_LN_SalivaCentricon_10xdil_1ug_OlsenMETH+1.raw	5	1	2	1	0	1	0	34	46			PEAKS DB
1	2	A0A087WV42|A0A087WV42_HUMAN	GPPQQGGHPPPPQG	N	52.1	1349.65	14	0.9	675.83	2	11.76		242000			496000		5	F5:3036	21jan_LN_SalivaHCl_10xdil_1ug_OlsenMETH+1_2-20MeCN.raw	2	0	1	0	0	1	0	114	127			PEAKS DB
1	2	A0A087WV42|A0A087WV42_HUMAN	GPPQQGGHPPPP	N	51.99	1164.57	12	-0.5	583.291	2	6.6	829000	979000		939000	1320000	1150000	4	F4:1804	21jan_LN_SalivaHCl_10xdil_1ug_OlsenMETH+1.raw	5	1	1	0	1	1	1	114	125			PEAKS DB
1	2	A0A087WV42|A0A087WV42_HUMAN	RGRPQGPPQQGGHQQ	N	51.88	1626.81	15	-1.7	814.41	2	5.7	587000			796000	100000	102000	4	F4:1489	21jan_LN_SalivaHCl_10xdil_1ug_OlsenMETH+1.raw	4	1	0	0	1	1	1	143	157			PEAKS DB
1	2	A0A087WV42|A0A087WV42_HUMAN	GQQQQGPPPPQGKPQ	N	50.63	1570.79	15	-2.2	786.398	2	12.27		186000					2	F2:3188	21jan_LN_SalivaCentricon_10xdil_1ug_OlsenMETH+1_2-20MeCN.raw	1	0	1	0	0	0	0	78	92			PEAKS DB
1	2	A0A087WV42|A0A087WV42_HUMAN	LDEERQGPPLG	N	50.57	1209.6	11	-0.8	605.806	2	9.01		49100	51800	235000	150000	90800	4	F4:2651	21jan_LN_SalivaHCl_10xdil_1ug_OlsenMETH+1.raw	5	0	1	1	1	1	1	42	52			PEAKS DB
1	2	A0A087WV42|A0A087WV42_HUMAN	GRPQGPPQQGGHPRPP	N	50.04	1661.85	16	1.1	554.957	3	12.03			85500		1410000	50300	5	F5:3180	21jan_LN_SalivaHCl_10xdil_1ug_OlsenMETH+1_2-20MeCN.raw	4	0	0	1	0	2	1	127	142			PEAKS DB
1	2	A0A087WV42|A0A087WV42_HUMAN	DVPLVISDGGDSEQF	N	49.81	1576.73	15	4.2	789.372	2	33.35	1400	1830			5730	3050	5	F5:8965	21jan_LN_SalivaHCl_10xdil_1ug_OlsenMETH+1_2-20MeCN.raw	4	1	1	0	0	1	1	27	41			PEAKS DB
1	2	A0A087WV42|A0A087WV42_HUMAN	QGPPLGGQQSQPSAGDGNQDDGPQQGPPQQGGQQQQGPPPPQGKPQ	N	49.6	4579.11	46	4.5	1145.79	4	19.59				831000	924000		5	F5:5330	21jan_LN_SalivaHCl_10xdil_1ug_OlsenMETH+1_2-20MeCN.raw	2	0	0	0	1	1	0	47	92			PEAKS DB
1	2	A0A087WV42|A0A087WV42_HUMAN	QGPPPPQGKPQGPPQQ	N	49.57	1636.83	16	-1.2	819.422	2	14.5		42800					2	F2:3763	21jan_LN_SalivaCentricon_10xdil_1ug_OlsenMETH+1_2-20MeCN.raw	1	0	1	0	0	0	0	82	97			PEAKS DB
1	2	A0A087WV42|A0A087WV42_HUMAN	GPPPPQGKPQGPPQQGGHPPPPQGRPQ	N	49.51	2714.38	27	-1.1	905.799	3	7				2700000	1770000	2070000	4	F4:1964	21jan_LN_SalivaHCl_10xdil_1ug_OlsenMETH+1.raw	3	0	0	0	1	1	1	104	130			PEAKS DB
1	2	A0A087WV42|A0A087WV42_HUMAN	GPPQQGGHPRPPRGRPQ	N	49.46	1817.95	17	-1.6	909.981	2	5.97	16100			687000	249000	115000	4	F4:1565	21jan_LN_SalivaHCl_10xdil_1ug_OlsenMETH+1.raw	4	1	0	0	1	1	1	131	147			PEAKS DB
1	2	A0A087WV42|A0A087WV42_HUMAN	SDGGDSEQFLDEER	N	49.08	1582.64	14	0.9	792.327	2	11.45	3050	3090				2970	1	F1:3122	21jan_LN_SalivaCentricon_10xdil_1ug_OlsenMETH+1.raw	3	1	1	0	0	0	1	33	46			PEAKS DB
1	2	A0A087WV42|A0A087WV42_HUMAN	PQGPPQQGGHPRPP	N	49.04	1448.73	14	-0.5	725.369	2	12.68					1080000	952000	5	F5:3318	21jan_LN_SalivaHCl_10xdil_1ug_OlsenMETH+1_2-20MeCN.raw	2	0	0	0	0	1	1	129	142			PEAKS DB
1	2	A0A087WV42|A0A087WV42_HUMAN	QQGPPPPPPGKPQ	N	48.96	1323.69	13	-0.8	662.854	2	11.99		2210000	1920000			5070000	6	F6:3122	21jan_LN_SalivaHCl_10xdil_1ug_OlsenMETH+1_2-30MeCN.raw	3	0	1	1	0	0	1	156	168			PEAKS DB
1	2	A0A087WV42|A0A087WV42_HUMAN	GPPPQGGRPQ	N	48.79	989.504	10	-1.9	495.758	2	5.7	85400000	26900000	51200000	69900000	27800000	20800000	4	F4:1327	21jan_LN_SalivaHCl_10xdil_1ug_OlsenMETH+1.raw	21	4	2	4	3	4	4	169	178			PEAKS DB
1	2	A0A087WV42|A0A087WV42_HUMAN	AGDGNQDDGPQQGPPQQGGQQQ	N	48.58	2205.93	22	-1.4	1103.97	2	13.99		42700			255000		5	F5:3724	21jan_LN_SalivaHCl_10xdil_1ug_OlsenMETH+1_2-20MeCN.raw	2	0	1	0	0	1	0	60	81			PEAKS DB
1	2	A0A087WV42|A0A087WV42_HUMAN	QGPPPPQGKPQ	N	48.43	1129.59	11	-0.9	565.801	2	6.09	45300000	54900000	49400000	30500000	53400000	43900000	4	F4:1658	21jan_LN_SalivaHCl_10xdil_1ug_OlsenMETH+1.raw	9	1	1	2	2	1	2	82	92			PEAKS DB
1	2	A0A087WV42|A0A087WV42_HUMAN	GGRPQGPPQGQSPQ	N	48.29	1389.67	14	-2.3	695.843	2	11.09	0	30900000	25800000		40700000	30700000	3	F3:2783	21jan_LN_SalivaCentricon_10xdil_1ug_OlsenMETH+1_2-30MeCN.raw	9	0	2	2	0	3	2	174	187			PEAKS DB
1	2	A0A087WV42|A0A087WV42_HUMAN	GGHQQGPPPPPPGKPQGPPPQGGRPQ	N	48.16	2546.29	26	-1.3	849.769	3	12.82						137000	6	F6:3431	21jan_LN_SalivaHCl_10xdil_1ug_OlsenMETH+1_2-30MeCN.raw	1	0	0	0	0	0	1	153	178			PEAKS DB
1	2	A0A087WV42|A0A087WV42_HUMAN	LDEERQGPPLGGQQSQPSAGDGNQDDGPQQGPPQQGGQQQQGPPPPQGKPQ	N	47.96	5221.41	51	1.5	1045.29	5	10.28				0			4	F4:3105	21jan_LN_SalivaHCl_10xdil_1ug_OlsenMETH+1.raw	0	0	0	0	0	0	0	42	92			PEAKS DB
1	2	A0A087WV42|A0A087WV42_HUMAN	AGDGNQDDGPQQGPPQQ	N	47.74	1707.71	17	10	854.87	2	11.8		0				28700	6	F6:3139	21jan_LN_SalivaHCl_10xdil_1ug_OlsenMETH+1_2-30MeCN.raw	1	0	0	0	0	0	1	60	76			PEAKS DB
1	2	A0A087WV42|A0A087WV42_HUMAN	GPPQQGGHQQGPPPPPPGKPQGPPPQ	N	47.36	2558.28	26	-0.8	853.764	3	15.95					782000		5	F5:4319	21jan_LN_SalivaHCl_10xdil_1ug_OlsenMETH+1_2-20MeCN.raw	1	0	0	0	0	1	0	148	173			PEAKS DB
1	2	A0A087WV42|A0A087WV42_HUMAN	QQGPPPPQGKPQ	N	47.07	1257.65	12	-2.8	629.829	2	11.27	4150000	5900000	5380000		0	0	2	F2:2900	21jan_LN_SalivaCentricon_10xdil_1ug_OlsenMETH+1_2-20MeCN.raw	4	1	2	1	0	0	0	81	92			PEAKS DB
1	2	A0A087WV42|A0A087WV42_HUMAN	SQPSAGDGNQDDGPQQGPPQQGGQQQQ	N	46.91	2733.16	27	-2.4	912.059	3	13.44						150000	6	F6:3630	21jan_LN_SalivaHCl_10xdil_1ug_OlsenMETH+1_2-30MeCN.raw	1	0	0	0	0	0	1	56	82			PEAKS DB
1	2	A0A087WV42|A0A087WV42_HUMAN	GPPPPPPGKPQ	N	46.62	1067.58	11	-0.1	534.795	2	10	496000000	536000000	507000000	749000000	832000000	717000000	4	F4:3297	21jan_LN_SalivaHCl_10xdil_1ug_OlsenMETH+1.raw	17	2	2	2	4	4	3	158	168			PEAKS DB
1	2	A0A087WV42|A0A087WV42_HUMAN	GPPPPPPGKP	N	46.47	939.518	10	0.4	470.766	2	6.72	1990000	1730000	1590000	2750000	2780000	2290000	4	F4:1851	21jan_LN_SalivaHCl_10xdil_1ug_OlsenMETH+1.raw	6	1	1	1	1	1	1	158	167			PEAKS DB
1	2	A0A087WV42|A0A087WV42_HUMAN	DDGPQQGPPQQGGQQQQGPPPPQGKPQ	N	46.4	2775.3	27	5.2	926.109	3	16.24					91900		5	F5:4364	21jan_LN_SalivaHCl_10xdil_1ug_OlsenMETH+1_2-20MeCN.raw	1	0	0	0	0	1	0	66	92			PEAKS DB
1	2	A0A087WV42|A0A087WV42_HUMAN	DGPQQGPPQQGGQQQQGPPPPQGKPQ	N	46.29	2660.27	26	-0.5	1331.14	2	15.88					12000		5	F5:4263	21jan_LN_SalivaHCl_10xdil_1ug_OlsenMETH+1_2-20MeCN.raw	1	0	0	0	0	1	0	67	92			PEAKS DB
1	2	A0A087WV42|A0A087WV42_HUMAN	QGPPLGGQQSQPS	N	45.78	1279.62	13	2	640.816	2	8.66	2970000	1710000	1820000	2750000	7680000	6810000	1	F1:2377	21jan_LN_SalivaCentricon_10xdil_1ug_OlsenMETH+1.raw	9	2	1	1	1	2	2	47	59			PEAKS DB
1	2	A0A087WV42|A0A087WV42_HUMAN	RQGPPLGGQQ	N	45.62	1036.54	10	-0.7	519.278	2	11.33	8840000	10500000	8960000	957000	14400000	11900000	3	F3:2893	21jan_LN_SalivaCentricon_10xdil_1ug_OlsenMETH+1_2-30MeCN.raw	9	1	2	1	1	2	2	46	55			PEAKS DB
1	2	A0A087WV42|A0A087WV42_HUMAN	LDEERQGPPLGGQQSQPSAGDGNQDDGPQQGPPQQGGQQQQGPPPPQGKPQGPPQQGGQQQ	Y	44.76	6226.87	61	-2.2	1557.72	4	10.94				0			4	F4:3315	21jan_LN_SalivaHCl_10xdil_1ug_OlsenMETH+1.raw	0	0	0	0	0	0	0	42	102			PEAKS DB
1	2	A0A087WV42|A0A087WV42_HUMAN	GPPPPQGKPQ	N	44.6	1001.53	10	-0.1	501.772	2	1.81	42000000	42400000	42900000	96600000	41200000	31900000	4	F4:1059	21jan_LN_SalivaHCl_10xdil_1ug_OlsenMETH+1.raw	15	2	2	2	3	3	3	83	92			PEAKS DB
1	2	A0A087WV42|A0A087WV42_HUMAN	DEERQGPPLGGQQSQPS	N	43.77	1808.83	17	1	905.423	2	14.72		7550	5240				3	F3:3837	21jan_LN_SalivaCentricon_10xdil_1ug_OlsenMETH+1_2-30MeCN.raw	2	0	1	1	0	0	0	43	59			PEAKS DB
1	2	A0A087WV42|A0A087WV42_HUMAN	GRPQGPPQGQSP	N	43.65	1204.59	12	-6.3	603.301	2	10.66						29900	6	F6:2786	21jan_LN_SalivaHCl_10xdil_1ug_OlsenMETH+1_2-30MeCN.raw	1	0	0	0	0	0	1	175	186			PEAKS DB
1	2	A0A087WV42|A0A087WV42_HUMAN	GPPPQGGRPQGPPQ	N	43.64	1368.69	14	-3	685.35	2	11.93	0	98800	73900				3	F3:3088	21jan_LN_SalivaCentricon_10xdil_1ug_OlsenMETH+1_2-30MeCN.raw	2	0	1	1	0	0	0	169	182			PEAKS DB
1	2	A0A087WV42|A0A087WV42_HUMAN	LDEERQGPPL	N	43.41	1152.58	10	-0.8	577.295	2	9.59		101000		448000		161000	4	F4:2877	21jan_LN_SalivaHCl_10xdil_1ug_OlsenMETH+1.raw	3	0	1	0	1	0	1	42	51			PEAKS DB
1	2	A0A087WV42|A0A087WV42_HUMAN	QGPPQQGGQQQQ	N	43.33	1279.59	12	0	640.801	2	8.74	1370000	2900000	2600000		553000	390000	5	F5:2169	21jan_LN_SalivaHCl_10xdil_1ug_OlsenMETH+1_2-20MeCN.raw	7	2	1	1	0	2	1	71	82			PEAKS DB
1	2	A0A087WV42|A0A087WV42_HUMAN	PQQGGHPRPP	N	43.33	1069.54	10	-2.9	535.777	2	11.07		41200000		157000			2	F2:2860	21jan_LN_SalivaCentricon_10xdil_1ug_OlsenMETH+1_2-20MeCN.raw	2	0	1	0	1	0	0	133	142			PEAKS DB
1	2	A0A087WV42|A0A087WV42_HUMAN	QGPPPPQGKPQGPPQQGGQQQ	Y	43.24	2135.05	21	-4.3	1068.53	2	12						669000	6	F6:3322	21jan_LN_SalivaHCl_10xdil_1ug_OlsenMETH+1_2-30MeCN.raw	1	0	0	0	0	0	1	82	102			PEAKS DB
1	2	A0A087WV42|A0A087WV42_HUMAN	QFLDEERQGPPLGGQQ	N	42.84	1797.86	16	1.1	899.941	2	13.64	7580	7710	7270		98300		1	F1:3671	21jan_LN_SalivaCentricon_10xdil_1ug_OlsenMETH+1.raw	4	1	1	1	0	1	0	40	55			PEAKS DB
1	2	A0A087WV42|A0A087WV42_HUMAN	GPPQQGGHPPPPQGRP	N	42.81	1602.8	16	-5.6	802.404	2	11.92			0				3	F3:3078	21jan_LN_SalivaCentricon_10xdil_1ug_OlsenMETH+1_2-30MeCN.raw	0	0	0	0	0	0	0	114	129			PEAKS DB
1	2	A0A087WV42|A0A087WV42_HUMAN	DVSQEDVPL	N	42.56	1000.47	9	0.9	501.243	2	14.97				23500	5590		4	F4:4447	21jan_LN_SalivaHCl_10xdil_1ug_OlsenMETH+1.raw	2	0	0	0	1	1	0	22	30			PEAKS DB
1	2	A0A087WV42|A0A087WV42_HUMAN	AGDGNQDDGPQQGPPQQGGQQQQ	N	42.28	2333.99	23	-1.1	779.002	3	14.43		29000					2	F2:3757	21jan_LN_SalivaCentricon_10xdil_1ug_OlsenMETH+1_2-20MeCN.raw	1	0	1	0	0	0	0	60	82			PEAKS DB
1	2	A0A087WV42|A0A087WV42_HUMAN	GKPQGPPQQGGQQQ	Y	42.22	1433.7	14	1	717.857	2	8.7		12900			2380	0	5	F5:2231	21jan_LN_SalivaHCl_10xdil_1ug_OlsenMETH+1_2-20MeCN.raw	2	0	1	0	0	1	0	89	102			PEAKS DB
1	2	A0A087WV42|A0A087WV42_HUMAN	GRPQGPPQQ	N	41.75	963.489	9	-0.9	482.751	2	7.25	735000	22900000	22900000	534000	8270000	7680000	6	F6:1786	21jan_LN_SalivaHCl_10xdil_1ug_OlsenMETH+1_2-30MeCN.raw	8	1	2	2	1	1	1	127	135			PEAKS DB
1	2	A0A087WV42|A0A087WV42_HUMAN	GPPQQGGHPPPPQGRPQGPPQ	N	41.5	2110.05	21	-2.4	704.354	3	12.75						1180000	6	F6:3380	21jan_LN_SalivaHCl_10xdil_1ug_OlsenMETH+1_2-30MeCN.raw	1	0	0	0	0	0	1	114	134			PEAKS DB
1	2	A0A087WV42|A0A087WV42_HUMAN	GPPPPQGKPQGPPQQ	N	41.4	1508.77	15	-0.3	755.394	2	13.65		138000	119000		382000		2	F2:3510	21jan_LN_SalivaCentricon_10xdil_1ug_OlsenMETH+1_2-20MeCN.raw	3	0	1	1	0	1	0	83	97			PEAKS DB
1	2	A0A087WV42|A0A087WV42_HUMAN	GPPQQGGHPPPPQGRPQGPPQQGGHP	N	41.39	2586.26	26	-1.1	863.093	3	6.95				1270000			4	F4:1936	21jan_LN_SalivaHCl_10xdil_1ug_OlsenMETH+1.raw	1	0	0	0	1	0	0	114	139			PEAKS DB
1	2	A0A087WV42|A0A087WV42_HUMAN	GPPQQGGHPPPPQGRPQGPPQQGGHPRPP	N	41.11	2936.47	29	-2.7	979.826	3	13.31				4970000	22400000	2590000	6	F6:3506	21jan_LN_SalivaHCl_10xdil_1ug_OlsenMETH+1_2-30MeCN.raw	4	0	0	0	1	2	1	114	142			PEAKS DB
1	2	A0A087WV42|A0A087WV42_HUMAN	GKPQGPPQQGGQQQQ	Y	41.07	1561.76	15	-1.4	781.886	2	9.88		15200			0		2	F2:2541	21jan_LN_SalivaCentricon_10xdil_1ug_OlsenMETH+1_2-20MeCN.raw	1	0	1	0	0	0	0	89	103			PEAKS DB
1	2	A0A087WV42|A0A087WV42_HUMAN	QQGGHQQGPPPPPPGKPQ	N	40.86	1830.91	18	-1	611.311	3	12.79		194000	148000		1020000		2	F2:3282	21jan_LN_SalivaCentricon_10xdil_1ug_OlsenMETH+1_2-20MeCN.raw	3	0	1	1	0	1	0	151	168			PEAKS DB
1	2	A0A087WV42|A0A087WV42_HUMAN	GPPPQGGRPQGPPQG	N	40.73	1425.71	15	-2.2	713.861	2	12.14			27600				3	F3:3126	21jan_LN_SalivaCentricon_10xdil_1ug_OlsenMETH+1_2-30MeCN.raw	1	0	0	1	0	0	0	169	183			PEAKS DB
1	2	A0A087WV42|A0A087WV42_HUMAN	GGDSEQFLDEERQGPPLGGQQ	N	40.52	2243.01	21	-0.3	1122.51	2	25.35					5560		5	F5:6895	21jan_LN_SalivaHCl_10xdil_1ug_OlsenMETH+1_2-20MeCN.raw	1	0	0	0	0	1	0	35	55			PEAKS DB
1	2	A0A087WV42|A0A087WV42_HUMAN	PQGPPQQGGHP	N	40.22	1098.52	11	-2.2	550.266	2	9.35						181000	6	F6:2374	21jan_LN_SalivaHCl_10xdil_1ug_OlsenMETH+1_2-30MeCN.raw	1	0	0	0	0	0	1	112	122			PEAKS DB
1	2	A0A087WV42|A0A087WV42_HUMAN	KPQGPPPQGGRPQ	N	39.66	1342.71	13	-0.2	672.362	2	8.13		30800	32500			823	6	F6:2081	21jan_LN_SalivaHCl_10xdil_1ug_OlsenMETH+1_2-30MeCN.raw	3	0	1	1	0	0	1	166	178			PEAKS DB
1	2	A0A087WV42|A0A087WV42_HUMAN	SQPSAGDGNQDDGPQQGPPQQGGQQQ	N	39.57	2605.1	26	0.2	869.373	3	15.36					300000		5	F5:4149	21jan_LN_SalivaHCl_10xdil_1ug_OlsenMETH+1_2-20MeCN.raw	1	0	0	0	0	1	0	56	81			PEAKS DB
1	2	A0A087WV42|A0A087WV42_HUMAN	GPPLGGQQSQPS	N	39.56	1151.56	12	-2	576.785	2	13.68	917000	881000	905000	3490000	724000	1600000	3	F3:3623	21jan_LN_SalivaCentricon_10xdil_1ug_OlsenMETH+1_2-30MeCN.raw	7	1	1	1	2	1	1	48	59			PEAKS DB
1	2	A0A087WV42|A0A087WV42_HUMAN	PPQQGGHPRPP	N	39.53	1166.59	11	0.1	584.303	2	10.43		1380000	2090000		408000	1810000	5	F5:2621	21jan_LN_SalivaHCl_10xdil_1ug_OlsenMETH+1_2-20MeCN.raw	5	0	1	1	0	1	2	132	142			PEAKS DB
1	2	A0A087WV42|A0A087WV42_HUMAN	PPPQGGRPQGPPQGQSPQ	N	39.39	1808.89	18	1.7	905.455	2	12.97			5740				3	F3:3347	21jan_LN_SalivaCentricon_10xdil_1ug_OlsenMETH+1_2-30MeCN.raw	1	0	0	1	0	0	0	170	187			PEAKS DB
1	2	A0A087WV42|A0A087WV42_HUMAN	QQGPPPPQGKPQGPPQQGGHPPPPQGRPQ	N	39.22	2970.5	29	0	991.173	3	13.35				150000		71700	6	F6:3589	21jan_LN_SalivaHCl_10xdil_1ug_OlsenMETH+1_2-30MeCN.raw	2	0	0	0	1	0	1	102	130			PEAKS DB
1	2	A0A087WV42|A0A087WV42_HUMAN	LDEERQGPPLGGQQSQPSAGDGNQDDGPQQGPPQQGGQQQQ	N	39.2	4237.89	41	-0.1	1413.64	3	10.67				0			4	F4:3233	21jan_LN_SalivaHCl_10xdil_1ug_OlsenMETH+1.raw	0	0	0	0	0	0	0	42	82			PEAKS DB
1	2	A0A087WV42|A0A087WV42_HUMAN	RPQGPPQGQSPQ	N	39.03	1275.63	12	-1.9	638.822	2	10.46			193000				3	F3:2642	21jan_LN_SalivaCentricon_10xdil_1ug_OlsenMETH+1_2-30MeCN.raw	1	0	0	1	0	0	0	176	187			PEAKS DB
1	2	A0A087WV42|A0A087WV42_HUMAN	GPPQGQSPQ	N	38.88	894.419	9	-3.2	448.216	2	2.78	47800000	65200000	37600000	40700000	17100000	14600000	4	F4:794	21jan_LN_SalivaHCl_10xdil_1ug_OlsenMETH+1.raw	7	1	1	1	1	1	2	179	187			PEAKS DB
1	2	A0A087WV42|A0A087WV42_HUMAN	PPPPPPGKPQ	N	38.75	1010.55	10	0.7	506.284	2	11.4	10200000	11800000	11400000	13100000	17000000	14000000	5	F5:2980	21jan_LN_SalivaHCl_10xdil_1ug_OlsenMETH+1_2-20MeCN.raw	7	1	1	1	2	1	1	159	168			PEAKS DB
1	2	A0A087WV42|A0A087WV42_HUMAN	LDEERQGPPLGG	N	38.24	1266.62	12	-0.2	634.317	2	18.02		10500					2	F2:4680	21jan_LN_SalivaCentricon_10xdil_1ug_OlsenMETH+1_2-20MeCN.raw	1	0	1	0	0	0	0	42	53			PEAKS DB
1	2	A0A087WV42|A0A087WV42_HUMAN	RPQGPPQGQ	N	38.2	963.489	9	3.4	482.753	2	0.21				56000			4	F4:53	21jan_LN_SalivaHCl_10xdil_1ug_OlsenMETH+1.raw	1	0	0	0	1	0	0	176	184			PEAKS DB
1	2	A0A087WV42|A0A087WV42_HUMAN	QGPPQQGGQQQ	N	38.19	1151.53	11	-2	1152.54	1	5.9	701000	2990000	2640000	61800	306000	345000	4	F4:1578	21jan_LN_SalivaHCl_10xdil_1ug_OlsenMETH+1.raw	9	1	2	2	1	1	2	71	81			PEAKS DB
1	2	A0A087WV42|A0A087WV42_HUMAN	QGGRPQGPPQGQSPQ	N	37.99	1517.73	15	-1.1	759.873	2	12.47		438000	362000		768000		2	F2:3187	21jan_LN_SalivaCentricon_10xdil_1ug_OlsenMETH+1_2-20MeCN.raw	3	0	1	1	0	1	0	173	187			PEAKS DB
1	2	A0A087WV42|A0A087WV42_HUMAN	QGGHQQGPPPPPPGKPQ	N	37.83	1702.85	17	0.2	852.432	2	11.85		217000	219000		205000		5	F5:3066	21jan_LN_SalivaHCl_10xdil_1ug_OlsenMETH+1_2-20MeCN.raw	3	0	1	1	0	1	0	152	168			PEAKS DB
1	2	A0A087WV42|A0A087WV42_HUMAN	GPPPPQGKPQGPPQ	N	37.67	1380.71	14	-1.8	691.364	2	6.72	213000			297000			4	F4:1899	21jan_LN_SalivaHCl_10xdil_1ug_OlsenMETH+1.raw	2	1	0	0	1	0	0	83	96			PEAKS DB
1	2	A0A087WV42|A0A087WV42_HUMAN	PPQQGGHQQ	N	37.51	975.452	9	2.1	488.733	2	7.83		463000	338000		243000	218000	5	F5:2056	21jan_LN_SalivaHCl_10xdil_1ug_OlsenMETH+1_2-20MeCN.raw	4	0	1	1	0	1	1	149	157			PEAKS DB
1	2	A0A087WV42|A0A087WV42_HUMAN	PPPPPGKPQ	N	37.39	913.502	9	0	457.758	2	7.2	74400000	11500000	91900000	74300000	97800000	15500000	4	F4:2038	21jan_LN_SalivaHCl_10xdil_1ug_OlsenMETH+1.raw	15	2	1	3	2	4	3	160	168			PEAKS DB
1	2	A0A087WV42|A0A087WV42_HUMAN	GPPQQGGHPRPPR	N	37.38	1379.72	13	-1.4	690.865	2	9.43			66800	648000	63000	98800	3	F3:2363	21jan_LN_SalivaCentricon_10xdil_1ug_OlsenMETH+1_2-30MeCN.raw	4	0	0	1	1	1	1	131	143			PEAKS DB
1	2	A0A087WV42|A0A087WV42_HUMAN	SDGGDSEQF	N	37.36	940.341	9	0.6	471.178	2	8.51	114000	134000	83100				1	F1:2366	21jan_LN_SalivaCentricon_10xdil_1ug_OlsenMETH+1.raw	5	2	2	1	0	0	0	33	41			PEAKS DB
1	2	A0A087WV42|A0A087WV42_HUMAN	PPPPPGKP	N	37.18	785.443	8	1.9	393.729	2	10.72			567000		785000	656000	5	F5:2779	21jan_LN_SalivaHCl_10xdil_1ug_OlsenMETH+1_2-20MeCN.raw	3	0	0	1	0	1	1	160	167			PEAKS DB
1	2	A0A087WV42|A0A087WV42_HUMAN	GPPLGGQQ	N	36.19	752.382	8	-1.1	377.198	2	6.89		848000	797000	542000	5650000	4920000	4	F4:1911	21jan_LN_SalivaHCl_10xdil_1ug_OlsenMETH+1.raw	7	0	1	1	1	2	2	48	55			PEAKS DB
1	2	A0A087WV42|A0A087WV42_HUMAN	GPPQQGGHQQGPPPPPPGKPQGPPPQGGRPQGPPQGQSPQ	N	36.05	3929.94	40	-2	983.491	4	8.34				7360000	7150000		4	F4:2452	21jan_LN_SalivaHCl_10xdil_1ug_OlsenMETH+1.raw	2	0	0	0	1	1	0	148	187			PEAKS DB
1	2	A0A087WV42|A0A087WV42_HUMAN	KPQGPPQQGGHPPPPQGRPQ	N	35.91	2084.07	20	-0.7	695.694	3	12.36					142000	76100	5	F5:3235	21jan_LN_SalivaHCl_10xdil_1ug_OlsenMETH+1_2-20MeCN.raw	2	0	0	0	0	1	1	111	130			PEAKS DB
1	2	A0A087WV42|A0A087WV42_HUMAN	GPPQQGGHPPPPQGRPQGPPQQ	N	35.9	2238.1	22	-3	747.04	3	12.75					2220000	1810000	6	F6:3400	21jan_LN_SalivaHCl_10xdil_1ug_OlsenMETH+1_2-30MeCN.raw	2	0	0	0	0	1	1	114	135			PEAKS DB
1	2	A0A087WV42|A0A087WV42_HUMAN	QGPPLGGQQ	N	35.83	880.44	9	-1.6	441.227	2	7.69	4910000	6040000	4540000	27400000	20000000	16700000	4	F4:2122	21jan_LN_SalivaHCl_10xdil_1ug_OlsenMETH+1.raw	9	1	1	1	2	2	2	47	55			PEAKS DB
1	2	A0A087WV42|A0A087WV42_HUMAN	GRPQGPPQGQ	N	35.81	1020.51	10	-4.7	511.26	2	7.5		1290000			607000	461000	6	F6:1885	21jan_LN_SalivaHCl_10xdil_1ug_OlsenMETH+1_2-30MeCN.raw	3	0	1	0	0	1	1	175	184			PEAKS DB
1	2	A0A087WV42|A0A087WV42_HUMAN	GPPPPPPGKPQGPPPQG	N	35.3	1600.84	17	0	801.425	2	8.12	12600						1	F1:2265	21jan_LN_SalivaCentricon_10xdil_1ug_OlsenMETH+1.raw	1	1	0	0	0	0	0	158	174			PEAKS DB
1	2	A0A087WV42|A0A087WV42_HUMAN	GGRPQGPPQGQSP	N	35.06	1261.62	13	-2.3	631.814	2	6.62	0	160000	112000				1	F1:1811	21jan_LN_SalivaCentricon_10xdil_1ug_OlsenMETH+1.raw	2	0	1	1	0	0	0	174	186			PEAKS DB
1	2	A0A087WV42|A0A087WV42_HUMAN	GPPQQGGHQQ	N	35.04	1032.47	10	0.7	517.244	2	6.86		471000	453000			230000	2	F2:1752	21jan_LN_SalivaCentricon_10xdil_1ug_OlsenMETH+1_2-20MeCN.raw	3	0	1	1	0	0	1	148	157			PEAKS DB
1	2	A0A087WV42|A0A087WV42_HUMAN	GRPQGPPQQGGH	N	34.96	1214.59	12	-1.4	608.302	2	5.76	170000	289000	383000	843000	317000	147000	1	F1:1494	21jan_LN_SalivaCentricon_10xdil_1ug_OlsenMETH+1.raw	15	1	3	3	2	4	2	127	138			PEAKS DB
1	2	A0A087WV42|A0A087WV42_HUMAN	QGPPQQGGHQQGPPPPPPGKPQ	N	34.13	2210.1	22	-1.8	737.705	3	6.89				87500			4	F4:1946	21jan_LN_SalivaHCl_10xdil_1ug_OlsenMETH+1.raw	1	0	0	0	1	0	0	147	168			PEAKS DB
1	2	A0A087WV42|A0A087WV42_HUMAN	VISDGGDSE	N	33.03	877.366	9	0.7	878.372	1	8.79		69900	45300		38700	30600	5	F5:2242	21jan_LN_SalivaHCl_10xdil_1ug_OlsenMETH+1_2-20MeCN.raw	4	0	1	1	0	1	1	31	39			PEAKS DB
1	2	A0A087WV42|A0A087WV42_HUMAN	QQGGHPPPPQGRPQ	N	32.78	1479.73	14	-0.2	740.872	2	9.79					8660000	3550000	5	F5:2500	21jan_LN_SalivaHCl_10xdil_1ug_OlsenMETH+1_2-20MeCN.raw	3	0	0	0	0	2	1	117	130			PEAKS DB
1	2	A0A087WV42|A0A087WV42_HUMAN	QQGGHPPPPQ	N	32.41	1041.5	10	-0.4	521.757	2	0.14			99000	209000	50300		3	F3:26	21jan_LN_SalivaCentricon_10xdil_1ug_OlsenMETH+1_2-30MeCN.raw	3	0	0	1	1	1	0	117	126			PEAKS DB
1	2	A0A087WV42|A0A087WV42_HUMAN	PQQGGHPPPPQGRPQ	N	32.41	1576.79	15	0.4	526.601	3	10.43					361000		5	F5:2677	21jan_LN_SalivaHCl_10xdil_1ug_OlsenMETH+1_2-20MeCN.raw	1	0	0	0	0	1	0	116	130			PEAKS DB
1	2	A0A087WV42|A0A087WV42_HUMAN	PPLGGQQSQPS	N	32.39	1094.54	11	-2.4	1095.54	1	7.51	11400	16300	12000				1	F1:2090	21jan_LN_SalivaCentricon_10xdil_1ug_OlsenMETH+1.raw	3	1	1	1	0	0	0	49	59			PEAKS DB
1	2	A0A087WV42|A0A087WV42_HUMAN	GPPQQGGQQQQGPPPPQGKPQ	N	32.31	2135.05	21	-1	712.688	3	13.58		83700			387000		5	F5:3581	21jan_LN_SalivaHCl_10xdil_1ug_OlsenMETH+1_2-20MeCN.raw	2	0	1	0	0	1	0	72	92			PEAKS DB
1	2	A0A087WV42|A0A087WV42_HUMAN	GRPQGPPQQGGHP	N	32.08	1311.64	13	-2.6	656.827	2	10.46		28300					2	F2:2680	21jan_LN_SalivaCentricon_10xdil_1ug_OlsenMETH+1_2-20MeCN.raw	1	0	1	0	0	0	0	127	139			PEAKS DB
1	2	A0A087WV42|A0A087WV42_HUMAN	ISDGGDSEQF	N	32.02	1053.42	10	-1.1	1054.43	1	10.64	2930		1910				1	F1:2929	21jan_LN_SalivaCentricon_10xdil_1ug_OlsenMETH+1.raw	2	1	0	1	0	0	0	32	41			PEAKS DB
1	2	A0A087WV42|A0A087WV42_HUMAN	PPQGGRPQ	N	31.8	835.43	8	0.6	418.723	2	0.13	116000		80200	684000	105000	67300	4	F4:297	21jan_LN_SalivaHCl_10xdil_1ug_OlsenMETH+1.raw	7	1	0	1	2	2	1	171	178			PEAKS DB
1	2	A0A087WV42|A0A087WV42_HUMAN	GHPPPPQGRPQ	N	31.72	1166.59	11	-0.6	389.872	3	5.91	4920000	1770000	1680000			4150000	1	F1:1534	21jan_LN_SalivaCentricon_10xdil_1ug_OlsenMETH+1.raw	5	1	1	1	0	0	2	120	130			PEAKS DB
1	2	A0A087WV42|A0A087WV42_HUMAN	EERQGPPLGGQQ	N	31.61	1294.63	12	-1.5	648.32	2	7.44	237000						1	F1:2038	21jan_LN_SalivaCentricon_10xdil_1ug_OlsenMETH+1.raw	1	1	0	0	0	0	0	44	55			PEAKS DB
1	2	A0A087WV42|A0A087WV42_HUMAN	QGPPPPPPGKPQ	N	31.45	1195.63	12	-2.6	598.823	2	13.29	6520000	4770000	4330000				2	F2:3945	21jan_LN_SalivaCentricon_10xdil_1ug_OlsenMETH+1_2-20MeCN.raw	3	1	1	1	0	0	0	157	168			PEAKS DB
1	2	A0A087WV42|A0A087WV42_HUMAN	QGPPLGGQQSQPSAGDGNQ	N	30.99	1821.82	19	1.7	911.921	2	15.28		4630	3660				3	F3:3987	21jan_LN_SalivaCentricon_10xdil_1ug_OlsenMETH+1_2-30MeCN.raw	2	0	1	1	0	0	0	47	65			PEAKS DB
1	2	A0A087WV42|A0A087WV42_HUMAN	QFLDEERQGPPLGGQQSQPS	N	30.66	2197.04	20	0.6	1099.53	2	13.29				24000	16100		4	F4:3960	21jan_LN_SalivaHCl_10xdil_1ug_OlsenMETH+1.raw	2	0	0	0	1	1	0	40	59			PEAKS DB
1	2	A0A087WV42|A0A087WV42_HUMAN	GPPQQGGHPRPPRGRPQGPPQQGGHQQ	N	30.65	2832.41	27	-0.7	945.143	3	11.81					615000	1010000	5	F5:3043	21jan_LN_SalivaHCl_10xdil_1ug_OlsenMETH+1_2-20MeCN.raw	2	0	0	0	0	1	1	131	157			PEAKS DB
1	2	A0A087WV42|A0A087WV42_HUMAN	QGGHPPPPQGRPQ	N	30.15	1351.67	13	-0.7	676.844	2	10.09		138000			102000		2	F2:2562	21jan_LN_SalivaCentricon_10xdil_1ug_OlsenMETH+1_2-20MeCN.raw	2	0	1	0	0	1	0	118	130			PEAKS DB
1	2	A0A087WV42|A0A087WV42_HUMAN	PPPPPGKPQGPPPQGGRPQGPPQGQSPQ	N	30.01	2761.4	28	-0.3	921.473	3	16.65					110000		5	F5:4469	21jan_LN_SalivaHCl_10xdil_1ug_OlsenMETH+1_2-20MeCN.raw	1	0	0	0	0	1	0	160	187			PEAKS DB
1	2	A0A087WV42|A0A087WV42_HUMAN	DVPLVIS	N	29.57	741.427	7	-1.6	371.72	2	17.34				1700000	771000	286000	4	F4:5045	21jan_LN_SalivaHCl_10xdil_1ug_OlsenMETH+1.raw	3	0	0	0	1	1	1	27	33			PEAKS DB
1	2	A0A087WV42|A0A087WV42_HUMAN	PPPQGKPQ	N	29.54	847.455	8	2.4	424.736	2	1.81				1390000	152000	119000	4	F4:515	21jan_LN_SalivaHCl_10xdil_1ug_OlsenMETH+1.raw	4	0	0	0	2	1	1	85	92			PEAKS DB
1	2	A0A087WV42|A0A087WV42_HUMAN	GPPPQGGRP	N	29.35	861.446	9	2	431.731	2	0.06				1000000	315000	209000	4	F4:280	21jan_LN_SalivaHCl_10xdil_1ug_OlsenMETH+1.raw	3	0	0	0	1	1	1	169	177			PEAKS DB
1	2	A0A087WV42|A0A087WV42_HUMAN	QGPPPQGGRPQ	N	29.02	1117.56	11	-0.8	559.788	2	8.19						0	6	F6:2095	21jan_LN_SalivaHCl_10xdil_1ug_OlsenMETH+1_2-30MeCN.raw	0	0	0	0	0	0	0	168	178			PEAKS DB
1	2	A0A087WV42|A0A087WV42_HUMAN	GRPQGPPQQG	N	28.94	1020.51	10	-2.6	511.261	2	8.83			1200000				3	F3:2237	21jan_LN_SalivaCentricon_10xdil_1ug_OlsenMETH+1_2-30MeCN.raw	1	0	0	1	0	0	0	127	136			PEAKS DB
1	2	A0A087WV42|A0A087WV42_HUMAN	PPPPGKPQ	N	28.01	816.449	8	-0.2	409.232	2	3.07				6970000	1260000	14400000	4	F4:1372	21jan_LN_SalivaHCl_10xdil_1ug_OlsenMETH+1.raw	5	0	0	0	2	1	2	161	168			PEAKS DB
1	2	A0A087WV42|A0A087WV42_HUMAN	GHQQGPPPPPPGKPQ	N	27.99	1517.77	15	2.5	506.932	3	11.69					587000		5	F5:3274	21jan_LN_SalivaHCl_10xdil_1ug_OlsenMETH+1_2-20MeCN.raw	1	0	0	0	0	1	0	154	168			PEAKS DB
1	2	A0A087WV42|A0A087WV42_HUMAN	PPGKPQGPPPQ	N	27.88	1098.58	11	-1.2	550.296	2	10.88					338000		5	F5:2783	21jan_LN_SalivaHCl_10xdil_1ug_OlsenMETH+1_2-20MeCN.raw	1	0	0	0	0	1	0	163	173			PEAKS DB
1	2	A0A087WV42|A0A087WV42_HUMAN	RPPRGRPQGPPQQGGHQQ	N	27.47	1977.02	18	-2.6	660.011	3	5.78				0			4	F4:1515	21jan_LN_SalivaHCl_10xdil_1ug_OlsenMETH+1.raw	0	0	0	0	0	0	0	140	157			PEAKS DB
1	2	A0A087WV42|A0A087WV42_HUMAN	DDGPQQGPPQQGGQQQ	N	27.34	1663.72	16	-4.1	832.863	2	12.49			0				3	F3:3237	21jan_LN_SalivaCentricon_10xdil_1ug_OlsenMETH+1_2-30MeCN.raw	0	0	0	0	0	0	0	66	81			PEAKS DB
1	2	A0A087WV42|A0A087WV42_HUMAN	PPPGKPQGPPPQGGRPQ	N	27.32	1690.89	17	-0.8	564.636	3	12.58					745000		5	F5:3292	21jan_LN_SalivaHCl_10xdil_1ug_OlsenMETH+1_2-20MeCN.raw	1	0	0	0	0	1	0	162	178			PEAKS DB
1	2	A0A087WV42|A0A087WV42_HUMAN	GGHPPPPQGRPQ	N	26.8	1223.62	12	-1.3	408.879	3	8.25			5140000			180000000	6	F6:2133	21jan_LN_SalivaHCl_10xdil_1ug_OlsenMETH+1_2-30MeCN.raw	2	0	0	1	0	0	1	119	130			PEAKS DB
1	2	A0A087WV42|A0A087WV42_HUMAN	PPPPGKP	N	26.02	688.391	7	1.2	345.203	2	0.77				823000	230000		4	F4:287	21jan_LN_SalivaHCl_10xdil_1ug_OlsenMETH+1.raw	2	0	0	0	1	1	0	161	167			PEAKS DB
1	2	A0A087WV42|A0A087WV42_HUMAN	DGGDSEQF	N	25.95	853.309	8	-1.8	854.315	1	13.86					69900	2060000	6	F6:3731	21jan_LN_SalivaHCl_10xdil_1ug_OlsenMETH+1_2-30MeCN.raw	2	0	0	0	0	1	1	34	41			PEAKS DB
1	2	A0A087WV42|A0A087WV42_HUMAN	GPPPPQGKPQGPPQQGGQQQQ	Y	25.92	2135.05	21	-0.6	1068.53	2	13.58					620000		5	F5:3544	21jan_LN_SalivaHCl_10xdil_1ug_OlsenMETH+1_2-20MeCN.raw	1	0	0	0	0	1	0	83	103			PEAKS DB
1	2	A0A087WV42|A0A087WV42_HUMAN	GPPPPQGKPQGPPQQGGHPPPPQGRPQGPPQQGGHPRPP	N	25.86	3919.98	39	0.9	981.004	4	13.99						470000	6	F6:3834	21jan_LN_SalivaHCl_10xdil_1ug_OlsenMETH+1_2-30MeCN.raw	1	0	0	0	0	0	1	104	142			PEAKS DB
1	2	A0A087WV42|A0A087WV42_HUMAN	LDEERQGPPLGGQQSQP	N	25.84	1834.88	17	3.2	918.451	2	10.01	1250						1	F1:2773	21jan_LN_SalivaCentricon_10xdil_1ug_OlsenMETH+1.raw	1	1	0	0	0	0	0	42	58			PEAKS DB
1	2	A0A087WV42|A0A087WV42_HUMAN	PQQGGHPPPPQ	N	25.73	1138.55	11	-1.3	570.283	2	8.25						15600	6	F6:2150	21jan_LN_SalivaHCl_10xdil_1ug_OlsenMETH+1_2-30MeCN.raw	1	0	0	0	0	0	1	116	126			PEAKS DB
1	2	A0A087WV42|A0A087WV42_HUMAN	FLDEERQ	N	25.69	935.435	7	-3.7	936.439	1	11.59				154000		561000	6	F6:3069	21jan_LN_SalivaHCl_10xdil_1ug_OlsenMETH+1_2-30MeCN.raw	3	0	0	0	1	0	2	41	47			PEAKS DB
1	2	A0A087WV42|A0A087WV42_HUMAN	GGHPPPPQGRP	N	25.56	1095.56	11	1	366.193	3	9.26				0	33100		5	F5:2325	21jan_LN_SalivaHCl_10xdil_1ug_OlsenMETH+1_2-20MeCN.raw	1	0	0	0	0	1	0	119	129			PEAKS DB
1	2	A0A087WV42|A0A087WV42_HUMAN	DVPLVISD	N	25.4	856.454	8	-0.3	857.461	1	17.57				336000	158000		4	F4:5119	21jan_LN_SalivaHCl_10xdil_1ug_OlsenMETH+1.raw	2	0	0	0	1	1	0	27	34			PEAKS DB
1	2	A0A087WV42|A0A087WV42_HUMAN	LDEERQGPPLGGQQSQPSAGDGNQDDGPQQGPPQQGGQQQQGPPPPQGKPQGPPQQGGQQQQ	Y	25.17	6354.93	62	0	1589.74	4	11				167000			4	F4:3321	21jan_LN_SalivaHCl_10xdil_1ug_OlsenMETH+1.raw	1	0	0	0	1	0	0	42	103			PEAKS DB
1	2	A0A087WV42|A0A087WV42_HUMAN	RPQGPPQQGGHP	N	24.91	1254.62	12	2.5	419.215	3	9.4					0		5	F5:2404	21jan_LN_SalivaHCl_10xdil_1ug_OlsenMETH+1_2-20MeCN.raw	0	0	0	0	0	0	0	128	139			PEAKS DB
1	2	A0A087WV42|A0A087WV42_HUMAN	GGDSEQFLDEE	N	24.85	1224.48	11	3.7	613.247	2	22.48					8030		5	F5:6146	21jan_LN_SalivaHCl_10xdil_1ug_OlsenMETH+1_2-20MeCN.raw	1	0	0	0	0	1	0	35	45			PEAKS DB
1	2	A0A087WV42|A0A087WV42_HUMAN	QFLDEER	N	24.84	935.435	7	-1.5	468.724	2	13.92					569000	504000	6	F6:3755	21jan_LN_SalivaHCl_10xdil_1ug_OlsenMETH+1_2-30MeCN.raw	2	0	0	0	0	1	1	40	46			PEAKS DB
1	2	A0A087WV42|A0A087WV42_HUMAN	QGPPPPQGKPQGPPQ	N	24.77	1508.77	15	-4.2	755.391	2	6.95				832000			4	F4:1935	21jan_LN_SalivaHCl_10xdil_1ug_OlsenMETH+1.raw	1	0	0	0	1	0	0	82	96			PEAKS DB
1	2	A0A087WV42|A0A087WV42_HUMAN	QFLDEERQ	N	24.16	1063.49	8	2.5	532.755	2	14.64			7330				3	F3:3813	21jan_LN_SalivaCentricon_10xdil_1ug_OlsenMETH+1_2-30MeCN.raw	1	0	0	1	0	0	0	40	47			PEAKS DB
1	2	A0A087WV42|A0A087WV42_HUMAN	DGPQQGPPQQ	N	23.96	1050.47	10	-4.3	1051.48	1	12.23		0					2	F2:3152	21jan_LN_SalivaCentricon_10xdil_1ug_OlsenMETH+1_2-20MeCN.raw	0	0	0	0	0	0	0	67	76			PEAKS DB
1	2	A0A087WV42|A0A087WV42_HUMAN	GPPPPPPGKPQGPPP	N	23.66	1415.76	15	-1.8	708.884	2	16.71		10600					2	F2:4266	21jan_LN_SalivaCentricon_10xdil_1ug_OlsenMETH+1_2-20MeCN.raw	1	0	1	0	0	0	0	158	172			PEAKS DB
1	2	A0A087WV42|A0A087WV42_HUMAN	GPPPPQGKP	N	23.6	873.471	9	-2.4	437.742	2	6.67				538000000		85400000	6	F6:1919	21jan_LN_SalivaHCl_10xdil_1ug_OlsenMETH+1_2-30MeCN.raw	2	0	0	0	1	0	1	83	91			PEAKS DB
1	2	A0A087WV42|A0A087WV42_HUMAN	GGQQQQGPPPPQGKPQGPPQQGGHPPPPQGRPQ	N	23.56	3340.66	33	-0.9	836.17	4	7.5				661000		578000	4	F4:2118	21jan_LN_SalivaHCl_10xdil_1ug_OlsenMETH+1.raw	2	0	0	0	1	0	1	98	130			PEAKS DB
1	2	A0A087WV42|A0A087WV42_HUMAN	FLDEERQGPPL	N	23.55	1299.65	11	0.5	650.831	2	13.72	1720						1	F1:3717	21jan_LN_SalivaCentricon_10xdil_1ug_OlsenMETH+1.raw	1	1	0	0	0	0	0	41	51			PEAKS DB
1	2	A0A087WV42|A0A087WV42_HUMAN	PPPPPGKPQGPPPQGGRPQ	N	23.34	1885	19	1	629.338	3	14.34					1560000		5	F5:3795	21jan_LN_SalivaHCl_10xdil_1ug_OlsenMETH+1_2-20MeCN.raw	1	0	0	0	0	1	0	160	178			PEAKS DB
1	2	A0A087WV42|A0A087WV42_HUMAN	DVPLVISDG	N	23.13	913.476	9	-2.7	914.481	1	28.03		5140					2	F2:7192	21jan_LN_SalivaCentricon_10xdil_1ug_OlsenMETH+1_2-20MeCN.raw	1	0	1	0	0	0	0	27	35			PEAKS DB
1	2	A0A087WV42|A0A087WV42_HUMAN	GKPQGPPQQGGHPPPPQGRPQ	N	22.97	2141.09	21	-0.6	714.701	3	12.58					550000		5	F5:3277	21jan_LN_SalivaHCl_10xdil_1ug_OlsenMETH+1_2-20MeCN.raw	1	0	0	0	0	1	0	110	130			PEAKS DB
1	2	A0A087WV42|A0A087WV42_HUMAN	ERQGPPLGGQQ	N	22.97	1165.58	11	-0.5	583.799	2	12.3			0				3	F3:3181	21jan_LN_SalivaCentricon_10xdil_1ug_OlsenMETH+1_2-30MeCN.raw	0	0	0	0	0	0	0	45	55			PEAKS DB
1	2	A0A087WV42|A0A087WV42_HUMAN	PPPQGGRPQ	N	22.77	932.483	9	2.3	467.25	2	0.44				30000			4	F4:75	21jan_LN_SalivaHCl_10xdil_1ug_OlsenMETH+1.raw	1	0	0	0	1	0	0	170	178			PEAKS DB
1	3	A0A087WZY1|A0A087WZY1_HUMAN	VISDGGDSEQFLDEER	N	81.78	1794.79	16	0.9	898.403	2	13.52	3340	6220	3180	81000	44400	35900	4	F4:4030	21jan_LN_SalivaHCl_10xdil_1ug_OlsenMETH+1.raw	6	1	1	1	1	1	1	109	124			PEAKS DB
1	3	A0A087WZY1|A0A087WZY1_HUMAN	GPPPQGGRPQGPPQGQSPQ	N	78.9	1865.91	19	-1.6	933.962	2	6.95	19000000	18900000	12800000	60600000	93400000	68600000	4	F4:2139	21jan_LN_SalivaHCl_10xdil_1ug_OlsenMETH+1.raw	11	2	2	2	1	2	2	247	265			PEAKS DB
1	3	A0A087WZY1|A0A087WZY1_HUMAN	GRPQGPPQQGGHQQGPPPPPPGKPQGPPPQGGRPQ	N	72.69	3491.77	35	-3.5	1164.93	3	7.5				6290000	2340000	3300000	4	F4:2144	21jan_LN_SalivaHCl_10xdil_1ug_OlsenMETH+1.raw	4	0	0	0	2	1	1	222	256			PEAKS DB
1	3	A0A087WZY1|A0A087WZY1_HUMAN	GPPPPPPGKPQGPPPQ	N	71.87	1543.81	16	-1.4	772.913	2	7.63	1310000	1050000	1100000	18300000	11600000	10800000	4	F4:2179	21jan_LN_SalivaHCl_10xdil_1ug_OlsenMETH+1.raw	12	1	2	2	3	2	2	236	251			PEAKS DB
1	3	A0A087WZY1|A0A087WZY1_HUMAN	GPPQQGGHPPPPQGRPQ	N	70.94	1730.86	17	-1.6	866.436	2	6.36	58000000	82000000	75300000	190000000	343000000	299000000	4	F4:1682	21jan_LN_SalivaHCl_10xdil_1ug_OlsenMETH+1.raw	12	2	2	2	2	2	2	192	208			PEAKS DB
1	3	A0A087WZY1|A0A087WZY1_HUMAN	GRPQGPPQQGGHQQ	N	68.48	1470.71	14	-1.5	736.36	2	5.82	113000000	237000000	55100000	140000000	139000000	118000000	4	F4:1511	21jan_LN_SalivaHCl_10xdil_1ug_OlsenMETH+1.raw	12	2	3	1	2	2	2	222	235			PEAKS DB
1	3	A0A087WZY1|A0A087WZY1_HUMAN	GRPQGPPQQGGHQQGPPPPPPGKPQ	N	68.36	2520.27	25	-4.4	1261.14	2	6.83				7170000	6000000	5470000	4	F4:1923	21jan_LN_SalivaHCl_10xdil_1ug_OlsenMETH+1.raw	5	0	0	0	2	2	1	222	246			PEAKS DB
1	3	A0A087WZY1|A0A087WZY1_HUMAN	RPQGPPQQGGHQQ	N	68.36	1413.69	13	-0.9	707.85	2	3.07	9380000	8160000	5690000	22100000	7280000	5930000	4	F4:820	21jan_LN_SalivaHCl_10xdil_1ug_OlsenMETH+1.raw	24	4	2	4	4	5	5	223	235			PEAKS DB
1	3	A0A087WZY1|A0A087WZY1_HUMAN	DGPQQGPPQQGGQQQQ	N	66.18	1676.75	16	-1.2	839.38	2	12.81		72700	41900		0		5	F5:3357	21jan_LN_SalivaHCl_10xdil_1ug_OlsenMETH+1_2-20MeCN.raw	2	0	1	1	0	0	0	145	160			PEAKS DB
1	3	A0A087WZY1|A0A087WZY1_HUMAN	GPPQQGGHQQGPPPPPPGKPQ	N	64.42	2082.04	21	-1.8	1042.03	2	6.83	1090000	1030000	819000	17200000	17800000	13400000	4	F4:1873	21jan_LN_SalivaHCl_10xdil_1ug_OlsenMETH+1.raw	9	2	1	1	2	2	1	226	246			PEAKS DB
1	3	A0A087WZY1|A0A087WZY1_HUMAN	DGGDSEQFLDEERQGPPLGGQQ	N	64.31	2358.04	22	-3.5	1180.02	2	16				97200	36100	34000	4	F4:4692	21jan_LN_SalivaHCl_10xdil_1ug_OlsenMETH+1.raw	5	0	0	0	2	1	2	112	133			PEAKS DB
1	3	A0A087WZY1|A0A087WZY1_HUMAN	GPPPPPPGKPQGPPPQGGRPQ	N	63.09	2039.07	21	-0.9	1020.54	2	7.24			5490	3250000	68800000	1650000	4	F4:2021	21jan_LN_SalivaHCl_10xdil_1ug_OlsenMETH+1.raw	6	0	0	1	2	2	1	236	256			PEAKS DB
1	3	A0A087WZY1|A0A087WZY1_HUMAN	LDEERQGPPLGGQQSQPS	N	62.81	1921.91	18	-0.6	961.963	2	9.07	1040000	693000	647000	7680000	5370000	735000	4	F4:2641	21jan_LN_SalivaHCl_10xdil_1ug_OlsenMETH+1.raw	7	1	1	1	1	2	1	120	137			PEAKS DB
1	3	A0A087WZY1|A0A087WZY1_HUMAN	PPQGGRPQGPPQGQSPQ	N	62.44	1711.84	17	-2.6	856.925	2	12.37	46200		70500	215000	0	298000	3	F3:3199	21jan_LN_SalivaCentricon_10xdil_1ug_OlsenMETH+1_2-30MeCN.raw	4	1	0	1	1	0	1	249	265			PEAKS DB
1	3	A0A087WZY1|A0A087WZY1_HUMAN	GGHQQGPPPPPPGKPQ	N	62.35	1574.8	16	-3.6	788.402	2	11.42	757000	1650000	1810000	2600000	5250000	5830000	3	F3:2957	21jan_LN_SalivaCentricon_10xdil_1ug_OlsenMETH+1_2-30MeCN.raw	10	1	2	2	2	1	2	231	246			PEAKS DB
1	3	A0A087WZY1|A0A087WZY1_HUMAN	SQPSAGDGNQDDGPQ	N	61.84	1471.58	15	-0.9	736.795	2	11.61		286000	59200		153000	116000	5	F5:3026	21jan_LN_SalivaHCl_10xdil_1ug_OlsenMETH+1_2-20MeCN.raw	5	0	2	1	0	1	1	134	148			PEAKS DB
1	3	A0A087WZY1|A0A087WZY1_HUMAN	GRPQGPPQQGGHQQGPPPPPPGKPQGPPPQ	N	61.45	2996.51	30	-0.1	999.842	3	16.09					1230000	0	5	F5:4284	21jan_LN_SalivaHCl_10xdil_1ug_OlsenMETH+1_2-20MeCN.raw	2	0	0	0	0	2	0	222	251			PEAKS DB
1	3	A0A087WZY1|A0A087WZY1_HUMAN	QGPPPPQGKPQGPPQQGGHPPPPQGRPQ	N	60.98	2842.44	28	-2.6	948.484	3	7.18				3190000			4	F4:2007	21jan_LN_SalivaHCl_10xdil_1ug_OlsenMETH+1.raw	1	0	0	0	1	0	0	181	208			PEAKS DB
1	3	A0A087WZY1|A0A087WZY1_HUMAN	LDEERQGPPLGGQQ	N	60.92	1522.74	14	-3.7	1523.74	1	8.76	2760000	3030000	2860000	23500000	17100000	12700000	4	F4:2568	21jan_LN_SalivaHCl_10xdil_1ug_OlsenMETH+1.raw	10	1	1	1	2	3	2	120	133			PEAKS DB
1	3	A0A087WZY1|A0A087WZY1_HUMAN	FLDEERQGPPLGGQQ	N	58.56	1669.81	15	3	835.911	2	21.58	12000	11300	12100		87100		5	F5:5859	21jan_LN_SalivaHCl_10xdil_1ug_OlsenMETH+1_2-20MeCN.raw	4	1	1	1	0	1	0	119	133			PEAKS DB
1	3	A0A087WZY1|A0A087WZY1_HUMAN	GPPQQGGHQQGPPPPPPGKPQGPPPQGGRPQ	N	57.29	3053.53	31	-2.6	1018.85	3	7.5				13700000	7050000	749000	4	F4:2116	21jan_LN_SalivaHCl_10xdil_1ug_OlsenMETH+1.raw	5	0	0	0	2	2	1	226	256			PEAKS DB
1	3	A0A087WZY1|A0A087WZY1_HUMAN	GRPQGPPQQGGHQ	N	56.94	1342.65	13	-2.2	672.33	2	5.8	419000	1970000	1430000		775000	123000	1	F1:1506	21jan_LN_SalivaCentricon_10xdil_1ug_OlsenMETH+1.raw	8	1	2	2	0	2	1	222	234			PEAKS DB
1	3	A0A087WZY1|A0A087WZY1_HUMAN	LDEERQGPPLGGQ	N	56.55	1394.68	13	-0.1	698.345	2	17.19	64000		63300		206000	128000	5	F5:4659	21jan_LN_SalivaHCl_10xdil_1ug_OlsenMETH+1_2-20MeCN.raw	4	1	0	1	0	1	1	120	132			PEAKS DB
1	3	A0A087WZY1|A0A087WZY1_HUMAN	FLDEERQGPPLGGQQSQPS	N	56.2	2068.98	19	-2.9	1035.49	2	11.92				0		11900	4	F4:3597	21jan_LN_SalivaHCl_10xdil_1ug_OlsenMETH+1.raw	1	0	0	0	0	0	1	119	137			PEAKS DB
1	3	A0A087WZY1|A0A087WZY1_HUMAN	EERQGPPLGGQQSQPS	N	55.74	1693.8	16	-0.6	847.908	2	13.84	23900	27200	22800		59000		3	F3:3593	21jan_LN_SalivaCentricon_10xdil_1ug_OlsenMETH+1_2-30MeCN.raw	4	1	1	1	0	1	0	122	137			PEAKS DB
1	3	A0A087WZY1|A0A087WZY1_HUMAN	DEERQGPPLGGQQ	N	55.49	1409.65	13	1.4	705.835	2	13.99		47700	37300				3	F3:3644	21jan_LN_SalivaCentricon_10xdil_1ug_OlsenMETH+1_2-30MeCN.raw	2	0	1	1	0	0	0	121	133			PEAKS DB
1	3	A0A087WZY1|A0A087WZY1_HUMAN	GPPPQGGRPQGPPQGQSP	N	55.13	1737.85	18	0.2	869.933	2	14.56	252000	181000			1190000		5	F5:3854	21jan_LN_SalivaHCl_10xdil_1ug_OlsenMETH+1_2-20MeCN.raw	3	1	1	0	0	1	0	247	264			PEAKS DB
1	3	A0A087WZY1|A0A087WZY1_HUMAN	QGGQQQQGPPPPQGKPQ	N	54.84	1755.87	17	-3.8	878.937	2	10.78						0	6	F6:2823	21jan_LN_SalivaHCl_10xdil_1ug_OlsenMETH+1_2-30MeCN.raw	0	0	0	0	0	0	0	154	170			PEAKS DB
1	3	A0A087WZY1|A0A087WZY1_HUMAN	PQGPPQQGGHQQ	N	54.79	1257.59	12	-1.3	629.799	2	5.82	0	7490000	5310000	3320000	2550000	2190000	4	F4:1461	21jan_LN_SalivaHCl_10xdil_1ug_OlsenMETH+1.raw	6	0	1	1	1	2	1	224	235			PEAKS DB
1	3	A0A087WZY1|A0A087WZY1_HUMAN	GRPQGPPQGQSPQ	N	54.57	1332.65	13	-2.9	667.332	2	10.93	2080000	4110000	3570000		4750000	3900000	3	F3:2753	21jan_LN_SalivaCentricon_10xdil_1ug_OlsenMETH+1_2-30MeCN.raw	5	1	1	1	0	1	1	253	265			PEAKS DB
1	3	A0A087WZY1|A0A087WZY1_HUMAN	GPPPPQGKPQGPPQQGGQQQ	Y	54.52	2006.99	20	-3.7	1004.5	2	11.93		0			111000	108000	6	F6:3157	21jan_LN_SalivaHCl_10xdil_1ug_OlsenMETH+1_2-30MeCN.raw	2	0	0	0	0	1	1	161	180			PEAKS DB
1	3	A0A087WZY1|A0A087WZY1_HUMAN	GPPQQGGHPRPP	N	53.64	1223.62	12	-2	612.814	2	9.63		32200000	295000000		468000000	67300000	6	F6:2606	21jan_LN_SalivaHCl_10xdil_1ug_OlsenMETH+1_2-30MeCN.raw	13	0	2	4	0	4	3	209	220			PEAKS DB
1	3	A0A087WZY1|A0A087WZY1_HUMAN	DGPQQGPPQQGGQQQ	N	53.51	1548.69	15	-2.1	775.351	2	12.99		66500					2	F2:3342	21jan_LN_SalivaCentricon_10xdil_1ug_OlsenMETH+1_2-20MeCN.raw	1	0	1	0	0	0	0	145	159			PEAKS DB
1	3	A0A087WZY1|A0A087WZY1_HUMAN	QGPPQQGGQQQQGPPPPQGKPQ	N	53.39	2263.11	22	-2.8	1132.56	2	12.54	24500	180000	24600		1430000	436000	6	F6:3377	21jan_LN_SalivaHCl_10xdil_1ug_OlsenMETH+1_2-30MeCN.raw	7	1	2	1	0	2	1	149	170			PEAKS DB
1	3	A0A087WZY1|A0A087WZY1_HUMAN	VISDGGDSEQF	N	53.3	1152.49	11	-1.9	577.253	2	11.67	290000	712000	929000	886000	348000	598000	4	F4:3541	21jan_LN_SalivaHCl_10xdil_1ug_OlsenMETH+1.raw	9	1	2	2	1	1	2	109	119			PEAKS DB
1	3	A0A087WZY1|A0A087WZY1_HUMAN	GPPQQGGHPPPPQ	N	53.05	1292.63	13	-1.7	647.318	2	11.29	0	5200000	4560000		7310000	6060000	5	F5:2888	21jan_LN_SalivaHCl_10xdil_1ug_OlsenMETH+1_2-20MeCN.raw	4	0	1	1	0	1	1	192	204			PEAKS DB
1	3	A0A087WZY1|A0A087WZY1_HUMAN	GPPQQGGQQQQGPPPPQGKPQGPPQQGGHPPPPQGRPQ	N	52.67	3847.9	38	-1.3	962.981	4	7.88				2290000	2030000	1830000	4	F4:2214	21jan_LN_SalivaHCl_10xdil_1ug_OlsenMETH+1.raw	3	0	0	0	1	1	1	171	208			PEAKS DB
1	3	A0A087WZY1|A0A087WZY1_HUMAN	QQQGPPPPQGKPQ	N	52.64	1385.71	13	-1.7	693.859	2	6.35	349000	1270000	1010000			1120000	1	F1:1714	21jan_LN_SalivaCentricon_10xdil_1ug_OlsenMETH+1.raw	4	1	1	1	0	0	1	158	170			PEAKS DB
1	3	A0A087WZY1|A0A087WZY1_HUMAN	RQGPPLGGQQSQPS	N	52.59	1435.72	14	-2.5	718.864	2	7.37	1210000	1010000	815000	2540000			1	F1:2005	21jan_LN_SalivaCentricon_10xdil_1ug_OlsenMETH+1.raw	4	1	1	1	1	0	0	124	137			PEAKS DB
1	3	A0A087WZY1|A0A087WZY1_HUMAN	GPPPPPPGKPQGPPPQGGRPQGPPQGQSPQ	N	52.46	2915.48	30	0.5	1458.75	2	8.46				43500000	32300000	28700000	4	F4:2449	21jan_LN_SalivaHCl_10xdil_1ug_OlsenMETH+1.raw	6	0	0	0	2	2	2	236	265			PEAKS DB
1	3	A0A087WZY1|A0A087WZY1_HUMAN	DGGDSEQFLDEER	N	52.42	1495.61	13	0.2	748.811	2	11.77	37600	59100	26800		119000		1	F1:3217	21jan_LN_SalivaCentricon_10xdil_1ug_OlsenMETH+1.raw	5	1	2	1	0	1	0	112	124			PEAKS DB
1	3	A0A087WZY1|A0A087WZY1_HUMAN	GPPQQGGHPPPPQG	N	52.1	1349.65	14	0.9	675.83	2	11.76		242000			496000		5	F5:3036	21jan_LN_SalivaHCl_10xdil_1ug_OlsenMETH+1_2-20MeCN.raw	2	0	1	0	0	1	0	192	205			PEAKS DB
1	3	A0A087WZY1|A0A087WZY1_HUMAN	GPPQQGGHPPPP	N	51.99	1164.57	12	-0.5	583.291	2	6.6	829000	979000		939000	1320000	1150000	4	F4:1804	21jan_LN_SalivaHCl_10xdil_1ug_OlsenMETH+1.raw	5	1	1	0	1	1	1	192	203			PEAKS DB
1	3	A0A087WZY1|A0A087WZY1_HUMAN	RGRPQGPPQQGGHQQ	N	51.88	1626.81	15	-1.7	814.41	2	5.7	587000			796000	100000	102000	4	F4:1489	21jan_LN_SalivaHCl_10xdil_1ug_OlsenMETH+1.raw	4	1	0	0	1	1	1	221	235			PEAKS DB
1	3	A0A087WZY1|A0A087WZY1_HUMAN	GQQQQGPPPPQGKPQ	N	50.63	1570.79	15	-2.2	786.398	2	12.27		186000					2	F2:3188	21jan_LN_SalivaCentricon_10xdil_1ug_OlsenMETH+1_2-20MeCN.raw	1	0	1	0	0	0	0	156	170			PEAKS DB
1	3	A0A087WZY1|A0A087WZY1_HUMAN	LDEERQGPPLG	N	50.57	1209.6	11	-0.8	605.806	2	9.01		49100	51800	235000	150000	90800	4	F4:2651	21jan_LN_SalivaHCl_10xdil_1ug_OlsenMETH+1.raw	5	0	1	1	1	1	1	120	130			PEAKS DB
1	3	A0A087WZY1|A0A087WZY1_HUMAN	GRPQGPPQQGGHPRPP	N	50.04	1661.85	16	1.1	554.957	3	12.03			85500		1410000	50300	5	F5:3180	21jan_LN_SalivaHCl_10xdil_1ug_OlsenMETH+1_2-20MeCN.raw	4	0	0	1	0	2	1	205	220			PEAKS DB
1	3	A0A087WZY1|A0A087WZY1_HUMAN	DVPLVISDGGDSEQF	N	49.81	1576.73	15	4.2	789.372	2	33.35	1400	1830			5730	3050	5	F5:8965	21jan_LN_SalivaHCl_10xdil_1ug_OlsenMETH+1_2-20MeCN.raw	4	1	1	0	0	1	1	105	119			PEAKS DB
1	3	A0A087WZY1|A0A087WZY1_HUMAN	QGPPLGGQQSQPSAGDGNQDDGPQQGPPQQGGQQQQGPPPPQGKPQ	N	49.6	4579.11	46	4.5	1145.79	4	19.59				831000	924000		5	F5:5330	21jan_LN_SalivaHCl_10xdil_1ug_OlsenMETH+1_2-20MeCN.raw	2	0	0	0	1	1	0	125	170			PEAKS DB
1	3	A0A087WZY1|A0A087WZY1_HUMAN	QGPPPPQGKPQGPPQQ	N	49.57	1636.83	16	-1.2	819.422	2	14.5		42800					2	F2:3763	21jan_LN_SalivaCentricon_10xdil_1ug_OlsenMETH+1_2-20MeCN.raw	1	0	1	0	0	0	0	160	175			PEAKS DB
1	3	A0A087WZY1|A0A087WZY1_HUMAN	GPPPPQGKPQGPPQQGGHPPPPQGRPQ	N	49.51	2714.38	27	-1.1	905.799	3	7				2700000	1770000	2070000	4	F4:1964	21jan_LN_SalivaHCl_10xdil_1ug_OlsenMETH+1.raw	3	0	0	0	1	1	1	182	208			PEAKS DB
1	3	A0A087WZY1|A0A087WZY1_HUMAN	GPPQQGGHPRPPRGRPQ	N	49.46	1817.95	17	-1.6	909.981	2	5.97	16100			687000	249000	115000	4	F4:1565	21jan_LN_SalivaHCl_10xdil_1ug_OlsenMETH+1.raw	4	1	0	0	1	1	1	209	225			PEAKS DB
1	3	A0A087WZY1|A0A087WZY1_HUMAN	SDGGDSEQFLDEER	N	49.08	1582.64	14	0.9	792.327	2	11.45	3050	3090				2970	1	F1:3122	21jan_LN_SalivaCentricon_10xdil_1ug_OlsenMETH+1.raw	3	1	1	0	0	0	1	111	124			PEAKS DB
1	3	A0A087WZY1|A0A087WZY1_HUMAN	PQGPPQQGGHPRPP	N	49.04	1448.73	14	-0.5	725.369	2	12.68					1080000	952000	5	F5:3318	21jan_LN_SalivaHCl_10xdil_1ug_OlsenMETH+1_2-20MeCN.raw	2	0	0	0	0	1	1	207	220			PEAKS DB
1	3	A0A087WZY1|A0A087WZY1_HUMAN	QQGPPPPPPGKPQ	N	48.96	1323.69	13	-0.8	662.854	2	11.99		2210000	1920000			5070000	6	F6:3122	21jan_LN_SalivaHCl_10xdil_1ug_OlsenMETH+1_2-30MeCN.raw	3	0	1	1	0	0	1	234	246			PEAKS DB
1	3	A0A087WZY1|A0A087WZY1_HUMAN	GPPPQGGRPQ	N	48.79	989.504	10	-1.9	495.758	2	5.7	85400000	26900000	51200000	69900000	27800000	20800000	4	F4:1327	21jan_LN_SalivaHCl_10xdil_1ug_OlsenMETH+1.raw	21	4	2	4	3	4	4	247	256			PEAKS DB
1	3	A0A087WZY1|A0A087WZY1_HUMAN	AGDGNQDDGPQQGPPQQGGQQQ	N	48.58	2205.93	22	-1.4	1103.97	2	13.99		42700			255000		5	F5:3724	21jan_LN_SalivaHCl_10xdil_1ug_OlsenMETH+1_2-20MeCN.raw	2	0	1	0	0	1	0	138	159			PEAKS DB
1	3	A0A087WZY1|A0A087WZY1_HUMAN	QGPPPPQGKPQ	N	48.43	1129.59	11	-0.9	565.801	2	6.09	45300000	54900000	49400000	30500000	53400000	43900000	4	F4:1658	21jan_LN_SalivaHCl_10xdil_1ug_OlsenMETH+1.raw	9	1	1	2	2	1	2	160	170			PEAKS DB
1	3	A0A087WZY1|A0A087WZY1_HUMAN	GGRPQGPPQGQSPQ	N	48.29	1389.67	14	-2.3	695.843	2	11.09	0	30900000	25800000		40700000	30700000	3	F3:2783	21jan_LN_SalivaCentricon_10xdil_1ug_OlsenMETH+1_2-30MeCN.raw	9	0	2	2	0	3	2	252	265			PEAKS DB
1	3	A0A087WZY1|A0A087WZY1_HUMAN	GGHQQGPPPPPPGKPQGPPPQGGRPQ	N	48.16	2546.29	26	-1.3	849.769	3	12.82						137000	6	F6:3431	21jan_LN_SalivaHCl_10xdil_1ug_OlsenMETH+1_2-30MeCN.raw	1	0	0	0	0	0	1	231	256			PEAKS DB
1	3	A0A087WZY1|A0A087WZY1_HUMAN	LDEERQGPPLGGQQSQPSAGDGNQDDGPQQGPPQQGGQQQQGPPPPQGKPQ	N	47.96	5221.41	51	1.5	1045.29	5	10.28				0			4	F4:3105	21jan_LN_SalivaHCl_10xdil_1ug_OlsenMETH+1.raw	0	0	0	0	0	0	0	120	170			PEAKS DB
1	3	A0A087WZY1|A0A087WZY1_HUMAN	AGDGNQDDGPQQGPPQQ	N	47.74	1707.71	17	10	854.87	2	11.8		0				28700	6	F6:3139	21jan_LN_SalivaHCl_10xdil_1ug_OlsenMETH+1_2-30MeCN.raw	1	0	0	0	0	0	1	138	154			PEAKS DB
1	3	A0A087WZY1|A0A087WZY1_HUMAN	GPPQQGGHQQGPPPPPPGKPQGPPPQ	N	47.36	2558.28	26	-0.8	853.764	3	15.95					782000		5	F5:4319	21jan_LN_SalivaHCl_10xdil_1ug_OlsenMETH+1_2-20MeCN.raw	1	0	0	0	0	1	0	226	251			PEAKS DB
1	3	A0A087WZY1|A0A087WZY1_HUMAN	QQGPPPPQGKPQ	N	47.07	1257.65	12	-2.8	629.829	2	11.27	4150000	5900000	5380000		0	0	2	F2:2900	21jan_LN_SalivaCentricon_10xdil_1ug_OlsenMETH+1_2-20MeCN.raw	4	1	2	1	0	0	0	159	170			PEAKS DB
1	3	A0A087WZY1|A0A087WZY1_HUMAN	SQPSAGDGNQDDGPQQGPPQQGGQQQQ	N	46.91	2733.16	27	-2.4	912.059	3	13.44						150000	6	F6:3630	21jan_LN_SalivaHCl_10xdil_1ug_OlsenMETH+1_2-30MeCN.raw	1	0	0	0	0	0	1	134	160			PEAKS DB
1	3	A0A087WZY1|A0A087WZY1_HUMAN	GPPPPPPGKPQ	N	46.62	1067.58	11	-0.1	534.795	2	10	496000000	536000000	507000000	749000000	832000000	717000000	4	F4:3297	21jan_LN_SalivaHCl_10xdil_1ug_OlsenMETH+1.raw	17	2	2	2	4	4	3	236	246			PEAKS DB
1	3	A0A087WZY1|A0A087WZY1_HUMAN	GPPPPPPGKP	N	46.47	939.518	10	0.4	470.766	2	6.72	1990000	1730000	1590000	2750000	2780000	2290000	4	F4:1851	21jan_LN_SalivaHCl_10xdil_1ug_OlsenMETH+1.raw	6	1	1	1	1	1	1	236	245			PEAKS DB
1	3	A0A087WZY1|A0A087WZY1_HUMAN	DDGPQQGPPQQGGQQQQGPPPPQGKPQ	N	46.4	2775.3	27	5.2	926.109	3	16.24					91900		5	F5:4364	21jan_LN_SalivaHCl_10xdil_1ug_OlsenMETH+1_2-20MeCN.raw	1	0	0	0	0	1	0	144	170			PEAKS DB
1	3	A0A087WZY1|A0A087WZY1_HUMAN	DGPQQGPPQQGGQQQQGPPPPQGKPQ	N	46.29	2660.27	26	-0.5	1331.14	2	15.88					12000		5	F5:4263	21jan_LN_SalivaHCl_10xdil_1ug_OlsenMETH+1_2-20MeCN.raw	1	0	0	0	0	1	0	145	170			PEAKS DB
1	3	A0A087WZY1|A0A087WZY1_HUMAN	QGPPLGGQQSQPS	N	45.78	1279.62	13	2	640.816	2	8.66	2970000	1710000	1820000	2750000	7680000	6810000	1	F1:2377	21jan_LN_SalivaCentricon_10xdil_1ug_OlsenMETH+1.raw	9	2	1	1	1	2	2	125	137			PEAKS DB
1	3	A0A087WZY1|A0A087WZY1_HUMAN	RQGPPLGGQQ	N	45.62	1036.54	10	-0.7	519.278	2	11.33	8840000	10500000	8960000	957000	14400000	11900000	3	F3:2893	21jan_LN_SalivaCentricon_10xdil_1ug_OlsenMETH+1_2-30MeCN.raw	9	1	2	1	1	2	2	124	133			PEAKS DB
1	3	A0A087WZY1|A0A087WZY1_HUMAN	LDEERQGPPLGGQQSQPSAGDGNQDDGPQQGPPQQGGQQQQGPPPPQGKPQGPPQQGGQQQ	Y	44.76	6226.87	61	-2.2	1557.72	4	10.94				0			4	F4:3315	21jan_LN_SalivaHCl_10xdil_1ug_OlsenMETH+1.raw	0	0	0	0	0	0	0	120	180			PEAKS DB
1	3	A0A087WZY1|A0A087WZY1_HUMAN	GPPPPQGKPQ	N	44.6	1001.53	10	-0.1	501.772	2	1.81	42000000	42400000	42900000	96600000	41200000	31900000	4	F4:1059	21jan_LN_SalivaHCl_10xdil_1ug_OlsenMETH+1.raw	15	2	2	2	3	3	3	161	170			PEAKS DB
1	3	A0A087WZY1|A0A087WZY1_HUMAN	DEERQGPPLGGQQSQPS	N	43.77	1808.83	17	1	905.423	2	14.72		7550	5240				3	F3:3837	21jan_LN_SalivaCentricon_10xdil_1ug_OlsenMETH+1_2-30MeCN.raw	2	0	1	1	0	0	0	121	137			PEAKS DB
1	3	A0A087WZY1|A0A087WZY1_HUMAN	GRPQGPPQGQSP	N	43.65	1204.59	12	-6.3	603.301	2	10.66						29900	6	F6:2786	21jan_LN_SalivaHCl_10xdil_1ug_OlsenMETH+1_2-30MeCN.raw	1	0	0	0	0	0	1	253	264			PEAKS DB
1	3	A0A087WZY1|A0A087WZY1_HUMAN	GPPPQGGRPQGPPQ	N	43.64	1368.69	14	-3	685.35	2	11.93	0	98800	73900				3	F3:3088	21jan_LN_SalivaCentricon_10xdil_1ug_OlsenMETH+1_2-30MeCN.raw	2	0	1	1	0	0	0	247	260			PEAKS DB
1	3	A0A087WZY1|A0A087WZY1_HUMAN	LDEERQGPPL	N	43.41	1152.58	10	-0.8	577.295	2	9.59		101000		448000		161000	4	F4:2877	21jan_LN_SalivaHCl_10xdil_1ug_OlsenMETH+1.raw	3	0	1	0	1	0	1	120	129			PEAKS DB
1	3	A0A087WZY1|A0A087WZY1_HUMAN	QGPPQQGGQQQQ	N	43.33	1279.59	12	0	640.801	2	8.74	1370000	2900000	2600000		553000	390000	5	F5:2169	21jan_LN_SalivaHCl_10xdil_1ug_OlsenMETH+1_2-20MeCN.raw	7	2	1	1	0	2	1	149	160			PEAKS DB
1	3	A0A087WZY1|A0A087WZY1_HUMAN	PQQGGHPRPP	N	43.33	1069.54	10	-2.9	535.777	2	11.07		41200000		157000			2	F2:2860	21jan_LN_SalivaCentricon_10xdil_1ug_OlsenMETH+1_2-20MeCN.raw	2	0	1	0	1	0	0	211	220			PEAKS DB
1	3	A0A087WZY1|A0A087WZY1_HUMAN	QGPPPPQGKPQGPPQQGGQQQ	Y	43.24	2135.05	21	-4.3	1068.53	2	12						669000	6	F6:3322	21jan_LN_SalivaHCl_10xdil_1ug_OlsenMETH+1_2-30MeCN.raw	1	0	0	0	0	0	1	160	180			PEAKS DB
1	3	A0A087WZY1|A0A087WZY1_HUMAN	QFLDEERQGPPLGGQQ	N	42.84	1797.86	16	1.1	899.941	2	13.64	7580	7710	7270		98300		1	F1:3671	21jan_LN_SalivaCentricon_10xdil_1ug_OlsenMETH+1.raw	4	1	1	1	0	1	0	118	133			PEAKS DB
1	3	A0A087WZY1|A0A087WZY1_HUMAN	GPPQQGGHPPPPQGRP	N	42.81	1602.8	16	-5.6	802.404	2	11.92			0				3	F3:3078	21jan_LN_SalivaCentricon_10xdil_1ug_OlsenMETH+1_2-30MeCN.raw	0	0	0	0	0	0	0	192	207			PEAKS DB
1	3	A0A087WZY1|A0A087WZY1_HUMAN	DVSQEDVPL	N	42.56	1000.47	9	0.9	501.243	2	14.97				23500	5590		4	F4:4447	21jan_LN_SalivaHCl_10xdil_1ug_OlsenMETH+1.raw	2	0	0	0	1	1	0	100	108			PEAKS DB
1	3	A0A087WZY1|A0A087WZY1_HUMAN	AGDGNQDDGPQQGPPQQGGQQQQ	N	42.28	2333.99	23	-1.1	779.002	3	14.43		29000					2	F2:3757	21jan_LN_SalivaCentricon_10xdil_1ug_OlsenMETH+1_2-20MeCN.raw	1	0	1	0	0	0	0	138	160			PEAKS DB
1	3	A0A087WZY1|A0A087WZY1_HUMAN	GKPQGPPQQGGQQQ	Y	42.22	1433.7	14	1	717.857	2	8.7		12900			2380	0	5	F5:2231	21jan_LN_SalivaHCl_10xdil_1ug_OlsenMETH+1_2-20MeCN.raw	2	0	1	0	0	1	0	167	180			PEAKS DB
1	3	A0A087WZY1|A0A087WZY1_HUMAN	GRPQGPPQQ	N	41.75	963.489	9	-0.9	482.751	2	7.25	735000	22900000	22900000	534000	8270000	7680000	6	F6:1786	21jan_LN_SalivaHCl_10xdil_1ug_OlsenMETH+1_2-30MeCN.raw	8	1	2	2	1	1	1	205	213			PEAKS DB
1	3	A0A087WZY1|A0A087WZY1_HUMAN	GPPQQGGHPPPPQGRPQGPPQ	N	41.5	2110.05	21	-2.4	704.354	3	12.75						1180000	6	F6:3380	21jan_LN_SalivaHCl_10xdil_1ug_OlsenMETH+1_2-30MeCN.raw	1	0	0	0	0	0	1	192	212			PEAKS DB
1	3	A0A087WZY1|A0A087WZY1_HUMAN	GPPPPQGKPQGPPQQ	N	41.4	1508.77	15	-0.3	755.394	2	13.65		138000	119000		382000		2	F2:3510	21jan_LN_SalivaCentricon_10xdil_1ug_OlsenMETH+1_2-20MeCN.raw	3	0	1	1	0	1	0	161	175			PEAKS DB
1	3	A0A087WZY1|A0A087WZY1_HUMAN	GPPQQGGHPPPPQGRPQGPPQQGGHP	N	41.39	2586.26	26	-1.1	863.093	3	6.95				1270000			4	F4:1936	21jan_LN_SalivaHCl_10xdil_1ug_OlsenMETH+1.raw	1	0	0	0	1	0	0	192	217			PEAKS DB
1	3	A0A087WZY1|A0A087WZY1_HUMAN	GPPQQGGHPPPPQGRPQGPPQQGGHPRPP	N	41.11	2936.47	29	-2.7	979.826	3	13.31				4970000	22400000	2590000	6	F6:3506	21jan_LN_SalivaHCl_10xdil_1ug_OlsenMETH+1_2-30MeCN.raw	4	0	0	0	1	2	1	192	220			PEAKS DB
1	3	A0A087WZY1|A0A087WZY1_HUMAN	GKPQGPPQQGGQQQQ	Y	41.07	1561.76	15	-1.4	781.886	2	9.88		15200			0		2	F2:2541	21jan_LN_SalivaCentricon_10xdil_1ug_OlsenMETH+1_2-20MeCN.raw	1	0	1	0	0	0	0	167	181			PEAKS DB
1	3	A0A087WZY1|A0A087WZY1_HUMAN	QQGGHQQGPPPPPPGKPQ	N	40.86	1830.91	18	-1	611.311	3	12.79		194000	148000		1020000		2	F2:3282	21jan_LN_SalivaCentricon_10xdil_1ug_OlsenMETH+1_2-20MeCN.raw	3	0	1	1	0	1	0	229	246			PEAKS DB
1	3	A0A087WZY1|A0A087WZY1_HUMAN	GPPPQGGRPQGPPQG	N	40.73	1425.71	15	-2.2	713.861	2	12.14			27600				3	F3:3126	21jan_LN_SalivaCentricon_10xdil_1ug_OlsenMETH+1_2-30MeCN.raw	1	0	0	1	0	0	0	247	261			PEAKS DB
1	3	A0A087WZY1|A0A087WZY1_HUMAN	GGDSEQFLDEERQGPPLGGQQ	N	40.52	2243.01	21	-0.3	1122.51	2	25.35					5560		5	F5:6895	21jan_LN_SalivaHCl_10xdil_1ug_OlsenMETH+1_2-20MeCN.raw	1	0	0	0	0	1	0	113	133			PEAKS DB
1	3	A0A087WZY1|A0A087WZY1_HUMAN	PQGPPQQGGHP	N	40.22	1098.52	11	-2.2	550.266	2	9.35						181000	6	F6:2374	21jan_LN_SalivaHCl_10xdil_1ug_OlsenMETH+1_2-30MeCN.raw	1	0	0	0	0	0	1	190	200			PEAKS DB
1	3	A0A087WZY1|A0A087WZY1_HUMAN	KPQGPPPQGGRPQ	N	39.66	1342.71	13	-0.2	672.362	2	8.13		30800	32500			823	6	F6:2081	21jan_LN_SalivaHCl_10xdil_1ug_OlsenMETH+1_2-30MeCN.raw	3	0	1	1	0	0	1	244	256			PEAKS DB
1	3	A0A087WZY1|A0A087WZY1_HUMAN	SQPSAGDGNQDDGPQQGPPQQGGQQQ	N	39.57	2605.1	26	0.2	869.373	3	15.36					300000		5	F5:4149	21jan_LN_SalivaHCl_10xdil_1ug_OlsenMETH+1_2-20MeCN.raw	1	0	0	0	0	1	0	134	159			PEAKS DB
1	3	A0A087WZY1|A0A087WZY1_HUMAN	GPPLGGQQSQPS	N	39.56	1151.56	12	-2	576.785	2	13.68	917000	881000	905000	3490000	724000	1600000	3	F3:3623	21jan_LN_SalivaCentricon_10xdil_1ug_OlsenMETH+1_2-30MeCN.raw	7	1	1	1	2	1	1	126	137			PEAKS DB
1	3	A0A087WZY1|A0A087WZY1_HUMAN	PPQQGGHPRPP	N	39.53	1166.59	11	0.1	584.303	2	10.43		1380000	2090000		408000	1810000	5	F5:2621	21jan_LN_SalivaHCl_10xdil_1ug_OlsenMETH+1_2-20MeCN.raw	5	0	1	1	0	1	2	210	220			PEAKS DB
1	3	A0A087WZY1|A0A087WZY1_HUMAN	PPPQGGRPQGPPQGQSPQ	N	39.39	1808.89	18	1.7	905.455	2	12.97			5740				3	F3:3347	21jan_LN_SalivaCentricon_10xdil_1ug_OlsenMETH+1_2-30MeCN.raw	1	0	0	1	0	0	0	248	265			PEAKS DB
1	3	A0A087WZY1|A0A087WZY1_HUMAN	QQGPPPPQGKPQGPPQQGGHPPPPQGRPQ	N	39.22	2970.5	29	0	991.173	3	13.35				150000		71700	6	F6:3589	21jan_LN_SalivaHCl_10xdil_1ug_OlsenMETH+1_2-30MeCN.raw	2	0	0	0	1	0	1	180	208			PEAKS DB
1	3	A0A087WZY1|A0A087WZY1_HUMAN	LDEERQGPPLGGQQSQPSAGDGNQDDGPQQGPPQQGGQQQQ	N	39.2	4237.89	41	-0.1	1413.64	3	10.67				0			4	F4:3233	21jan_LN_SalivaHCl_10xdil_1ug_OlsenMETH+1.raw	0	0	0	0	0	0	0	120	160			PEAKS DB
1	3	A0A087WZY1|A0A087WZY1_HUMAN	RPQGPPQGQSPQ	N	39.03	1275.63	12	-1.9	638.822	2	10.46			193000				3	F3:2642	21jan_LN_SalivaCentricon_10xdil_1ug_OlsenMETH+1_2-30MeCN.raw	1	0	0	1	0	0	0	254	265			PEAKS DB
1	3	A0A087WZY1|A0A087WZY1_HUMAN	GPPQGQSPQ	N	38.88	894.419	9	-3.2	448.216	2	2.78	47800000	65200000	37600000	40700000	17100000	14600000	4	F4:794	21jan_LN_SalivaHCl_10xdil_1ug_OlsenMETH+1.raw	7	1	1	1	1	1	2	257	265			PEAKS DB
1	3	A0A087WZY1|A0A087WZY1_HUMAN	PPPPPPGKPQ	N	38.75	1010.55	10	0.7	506.284	2	11.4	10200000	11800000	11400000	13100000	17000000	14000000	5	F5:2980	21jan_LN_SalivaHCl_10xdil_1ug_OlsenMETH+1_2-20MeCN.raw	7	1	1	1	2	1	1	237	246			PEAKS DB
1	3	A0A087WZY1|A0A087WZY1_HUMAN	LDEERQGPPLGG	N	38.24	1266.62	12	-0.2	634.317	2	18.02		10500					2	F2:4680	21jan_LN_SalivaCentricon_10xdil_1ug_OlsenMETH+1_2-20MeCN.raw	1	0	1	0	0	0	0	120	131			PEAKS DB
1	3	A0A087WZY1|A0A087WZY1_HUMAN	RPQGPPQGQ	N	38.2	963.489	9	3.4	482.753	2	0.21				56000			4	F4:53	21jan_LN_SalivaHCl_10xdil_1ug_OlsenMETH+1.raw	1	0	0	0	1	0	0	254	262			PEAKS DB
1	3	A0A087WZY1|A0A087WZY1_HUMAN	QGPPQQGGQQQ	N	38.19	1151.53	11	-2	1152.54	1	5.9	701000	2990000	2640000	61800	306000	345000	4	F4:1578	21jan_LN_SalivaHCl_10xdil_1ug_OlsenMETH+1.raw	9	1	2	2	1	1	2	149	159			PEAKS DB
1	3	A0A087WZY1|A0A087WZY1_HUMAN	QGGRPQGPPQGQSPQ	N	37.99	1517.73	15	-1.1	759.873	2	12.47		438000	362000		768000		2	F2:3187	21jan_LN_SalivaCentricon_10xdil_1ug_OlsenMETH+1_2-20MeCN.raw	3	0	1	1	0	1	0	251	265			PEAKS DB
1	3	A0A087WZY1|A0A087WZY1_HUMAN	QGGHQQGPPPPPPGKPQ	N	37.83	1702.85	17	0.2	852.432	2	11.85		217000	219000		205000		5	F5:3066	21jan_LN_SalivaHCl_10xdil_1ug_OlsenMETH+1_2-20MeCN.raw	3	0	1	1	0	1	0	230	246			PEAKS DB
1	3	A0A087WZY1|A0A087WZY1_HUMAN	GPPPPQGKPQGPPQ	N	37.67	1380.71	14	-1.8	691.364	2	6.72	213000			297000			4	F4:1899	21jan_LN_SalivaHCl_10xdil_1ug_OlsenMETH+1.raw	2	1	0	0	1	0	0	161	174			PEAKS DB
1	3	A0A087WZY1|A0A087WZY1_HUMAN	PPQQGGHQQ	N	37.51	975.452	9	2.1	488.733	2	7.83		463000	338000		243000	218000	5	F5:2056	21jan_LN_SalivaHCl_10xdil_1ug_OlsenMETH+1_2-20MeCN.raw	4	0	1	1	0	1	1	227	235			PEAKS DB
1	3	A0A087WZY1|A0A087WZY1_HUMAN	PPPPPGKPQ	N	37.39	913.502	9	0	457.758	2	7.2	74400000	11500000	91900000	74300000	97800000	15500000	4	F4:2038	21jan_LN_SalivaHCl_10xdil_1ug_OlsenMETH+1.raw	15	2	1	3	2	4	3	238	246			PEAKS DB
1	3	A0A087WZY1|A0A087WZY1_HUMAN	GPPQQGGHPRPPR	N	37.38	1379.72	13	-1.4	690.865	2	9.43			66800	648000	63000	98800	3	F3:2363	21jan_LN_SalivaCentricon_10xdil_1ug_OlsenMETH+1_2-30MeCN.raw	4	0	0	1	1	1	1	209	221			PEAKS DB
1	3	A0A087WZY1|A0A087WZY1_HUMAN	SDGGDSEQF	N	37.36	940.341	9	0.6	471.178	2	8.51	114000	134000	83100				1	F1:2366	21jan_LN_SalivaCentricon_10xdil_1ug_OlsenMETH+1.raw	5	2	2	1	0	0	0	111	119			PEAKS DB
1	3	A0A087WZY1|A0A087WZY1_HUMAN	PPPPPGKP	N	37.18	785.443	8	1.9	393.729	2	10.72			567000		785000	656000	5	F5:2779	21jan_LN_SalivaHCl_10xdil_1ug_OlsenMETH+1_2-20MeCN.raw	3	0	0	1	0	1	1	238	245			PEAKS DB
1	3	A0A087WZY1|A0A087WZY1_HUMAN	GPPLGGQQ	N	36.19	752.382	8	-1.1	377.198	2	6.89		848000	797000	542000	5650000	4920000	4	F4:1911	21jan_LN_SalivaHCl_10xdil_1ug_OlsenMETH+1.raw	7	0	1	1	1	2	2	126	133			PEAKS DB
1	3	A0A087WZY1|A0A087WZY1_HUMAN	GPPQQGGHQQGPPPPPPGKPQGPPPQGGRPQGPPQGQSPQ	N	36.05	3929.94	40	-2	983.491	4	8.34				7360000	7150000		4	F4:2452	21jan_LN_SalivaHCl_10xdil_1ug_OlsenMETH+1.raw	2	0	0	0	1	1	0	226	265			PEAKS DB
1	3	A0A087WZY1|A0A087WZY1_HUMAN	KPQGPPQQGGHPPPPQGRPQ	N	35.91	2084.07	20	-0.7	695.694	3	12.36					142000	76100	5	F5:3235	21jan_LN_SalivaHCl_10xdil_1ug_OlsenMETH+1_2-20MeCN.raw	2	0	0	0	0	1	1	189	208			PEAKS DB
1	3	A0A087WZY1|A0A087WZY1_HUMAN	GPPQQGGHPPPPQGRPQGPPQQ	N	35.9	2238.1	22	-3	747.04	3	12.75					2220000	1810000	6	F6:3400	21jan_LN_SalivaHCl_10xdil_1ug_OlsenMETH+1_2-30MeCN.raw	2	0	0	0	0	1	1	192	213			PEAKS DB
1	3	A0A087WZY1|A0A087WZY1_HUMAN	QGPPLGGQQ	N	35.83	880.44	9	-1.6	441.227	2	7.69	4910000	6040000	4540000	27400000	20000000	16700000	4	F4:2122	21jan_LN_SalivaHCl_10xdil_1ug_OlsenMETH+1.raw	9	1	1	1	2	2	2	125	133			PEAKS DB
1	3	A0A087WZY1|A0A087WZY1_HUMAN	GRPQGPPQGQ	N	35.81	1020.51	10	-4.7	511.26	2	7.5		1290000			607000	461000	6	F6:1885	21jan_LN_SalivaHCl_10xdil_1ug_OlsenMETH+1_2-30MeCN.raw	3	0	1	0	0	1	1	253	262			PEAKS DB
1	3	A0A087WZY1|A0A087WZY1_HUMAN	GPPPPPPGKPQGPPPQG	N	35.3	1600.84	17	0	801.425	2	8.12	12600						1	F1:2265	21jan_LN_SalivaCentricon_10xdil_1ug_OlsenMETH+1.raw	1	1	0	0	0	0	0	236	252			PEAKS DB
1	3	A0A087WZY1|A0A087WZY1_HUMAN	GGRPQGPPQGQSP	N	35.06	1261.62	13	-2.3	631.814	2	6.62	0	160000	112000				1	F1:1811	21jan_LN_SalivaCentricon_10xdil_1ug_OlsenMETH+1.raw	2	0	1	1	0	0	0	252	264			PEAKS DB
1	3	A0A087WZY1|A0A087WZY1_HUMAN	GPPQQGGHQQ	N	35.04	1032.47	10	0.7	517.244	2	6.86		471000	453000			230000	2	F2:1752	21jan_LN_SalivaCentricon_10xdil_1ug_OlsenMETH+1_2-20MeCN.raw	3	0	1	1	0	0	1	226	235			PEAKS DB
1	3	A0A087WZY1|A0A087WZY1_HUMAN	GRPQGPPQQGGH	N	34.96	1214.59	12	-1.4	608.302	2	5.76	170000	289000	383000	843000	317000	147000	1	F1:1494	21jan_LN_SalivaCentricon_10xdil_1ug_OlsenMETH+1.raw	15	1	3	3	2	4	2	205	216			PEAKS DB
1	3	A0A087WZY1|A0A087WZY1_HUMAN	QGPPQQGGHQQGPPPPPPGKPQ	N	34.13	2210.1	22	-1.8	737.705	3	6.89				87500			4	F4:1946	21jan_LN_SalivaHCl_10xdil_1ug_OlsenMETH+1.raw	1	0	0	0	1	0	0	225	246			PEAKS DB
1	3	A0A087WZY1|A0A087WZY1_HUMAN	VISDGGDSE	N	33.03	877.366	9	0.7	878.372	1	8.79		69900	45300		38700	30600	5	F5:2242	21jan_LN_SalivaHCl_10xdil_1ug_OlsenMETH+1_2-20MeCN.raw	4	0	1	1	0	1	1	109	117			PEAKS DB
1	3	A0A087WZY1|A0A087WZY1_HUMAN	QQGGHPPPPQGRPQ	N	32.78	1479.73	14	-0.2	740.872	2	9.79					8660000	3550000	5	F5:2500	21jan_LN_SalivaHCl_10xdil_1ug_OlsenMETH+1_2-20MeCN.raw	3	0	0	0	0	2	1	195	208			PEAKS DB
1	3	A0A087WZY1|A0A087WZY1_HUMAN	QQGGHPPPPQ	N	32.41	1041.5	10	-0.4	521.757	2	0.14			99000	209000	50300		3	F3:26	21jan_LN_SalivaCentricon_10xdil_1ug_OlsenMETH+1_2-30MeCN.raw	3	0	0	1	1	1	0	195	204			PEAKS DB
1	3	A0A087WZY1|A0A087WZY1_HUMAN	PQQGGHPPPPQGRPQ	N	32.41	1576.79	15	0.4	526.601	3	10.43					361000		5	F5:2677	21jan_LN_SalivaHCl_10xdil_1ug_OlsenMETH+1_2-20MeCN.raw	1	0	0	0	0	1	0	194	208			PEAKS DB
1	3	A0A087WZY1|A0A087WZY1_HUMAN	PPLGGQQSQPS	N	32.39	1094.54	11	-2.4	1095.54	1	7.51	11400	16300	12000				1	F1:2090	21jan_LN_SalivaCentricon_10xdil_1ug_OlsenMETH+1.raw	3	1	1	1	0	0	0	127	137			PEAKS DB
1	3	A0A087WZY1|A0A087WZY1_HUMAN	GPPQQGGQQQQGPPPPQGKPQ	N	32.31	2135.05	21	-1	712.688	3	13.58		83700			387000		5	F5:3581	21jan_LN_SalivaHCl_10xdil_1ug_OlsenMETH+1_2-20MeCN.raw	2	0	1	0	0	1	0	150	170			PEAKS DB
1	3	A0A087WZY1|A0A087WZY1_HUMAN	GRPQGPPQQGGHP	N	32.08	1311.64	13	-2.6	656.827	2	10.46		28300					2	F2:2680	21jan_LN_SalivaCentricon_10xdil_1ug_OlsenMETH+1_2-20MeCN.raw	1	0	1	0	0	0	0	205	217			PEAKS DB
1	3	A0A087WZY1|A0A087WZY1_HUMAN	ISDGGDSEQF	N	32.02	1053.42	10	-1.1	1054.43	1	10.64	2930		1910				1	F1:2929	21jan_LN_SalivaCentricon_10xdil_1ug_OlsenMETH+1.raw	2	1	0	1	0	0	0	110	119			PEAKS DB
1	3	A0A087WZY1|A0A087WZY1_HUMAN	PPQGGRPQ	N	31.8	835.43	8	0.6	418.723	2	0.13	116000		80200	684000	105000	67300	4	F4:297	21jan_LN_SalivaHCl_10xdil_1ug_OlsenMETH+1.raw	7	1	0	1	2	2	1	249	256			PEAKS DB
1	3	A0A087WZY1|A0A087WZY1_HUMAN	GHPPPPQGRPQ	N	31.72	1166.59	11	-0.6	389.872	3	5.91	4920000	1770000	1680000			4150000	1	F1:1534	21jan_LN_SalivaCentricon_10xdil_1ug_OlsenMETH+1.raw	5	1	1	1	0	0	2	198	208			PEAKS DB
1	3	A0A087WZY1|A0A087WZY1_HUMAN	EERQGPPLGGQQ	N	31.61	1294.63	12	-1.5	648.32	2	7.44	237000						1	F1:2038	21jan_LN_SalivaCentricon_10xdil_1ug_OlsenMETH+1.raw	1	1	0	0	0	0	0	122	133			PEAKS DB
1	3	A0A087WZY1|A0A087WZY1_HUMAN	QGPPPPPPGKPQ	N	31.45	1195.63	12	-2.6	598.823	2	13.29	6520000	4770000	4330000				2	F2:3945	21jan_LN_SalivaCentricon_10xdil_1ug_OlsenMETH+1_2-20MeCN.raw	3	1	1	1	0	0	0	235	246			PEAKS DB
1	3	A0A087WZY1|A0A087WZY1_HUMAN	QGPPLGGQQSQPSAGDGNQ	N	30.99	1821.82	19	1.7	911.921	2	15.28		4630	3660				3	F3:3987	21jan_LN_SalivaCentricon_10xdil_1ug_OlsenMETH+1_2-30MeCN.raw	2	0	1	1	0	0	0	125	143			PEAKS DB
1	3	A0A087WZY1|A0A087WZY1_HUMAN	QFLDEERQGPPLGGQQSQPS	N	30.66	2197.04	20	0.6	1099.53	2	13.29				24000	16100		4	F4:3960	21jan_LN_SalivaHCl_10xdil_1ug_OlsenMETH+1.raw	2	0	0	0	1	1	0	118	137			PEAKS DB
1	3	A0A087WZY1|A0A087WZY1_HUMAN	GPPQQGGHPRPPRGRPQGPPQQGGHQQ	N	30.65	2832.41	27	-0.7	945.143	3	11.81					615000	1010000	5	F5:3043	21jan_LN_SalivaHCl_10xdil_1ug_OlsenMETH+1_2-20MeCN.raw	2	0	0	0	0	1	1	209	235			PEAKS DB
1	3	A0A087WZY1|A0A087WZY1_HUMAN	QGGHPPPPQGRPQ	N	30.15	1351.67	13	-0.7	676.844	2	10.09		138000			102000		2	F2:2562	21jan_LN_SalivaCentricon_10xdil_1ug_OlsenMETH+1_2-20MeCN.raw	2	0	1	0	0	1	0	196	208			PEAKS DB
1	3	A0A087WZY1|A0A087WZY1_HUMAN	PPPPPGKPQGPPPQGGRPQGPPQGQSPQ	N	30.01	2761.4	28	-0.3	921.473	3	16.65					110000		5	F5:4469	21jan_LN_SalivaHCl_10xdil_1ug_OlsenMETH+1_2-20MeCN.raw	1	0	0	0	0	1	0	238	265			PEAKS DB
1	3	A0A087WZY1|A0A087WZY1_HUMAN	DVPLVIS	N	29.57	741.427	7	-1.6	371.72	2	17.34				1700000	771000	286000	4	F4:5045	21jan_LN_SalivaHCl_10xdil_1ug_OlsenMETH+1.raw	3	0	0	0	1	1	1	105	111			PEAKS DB
1	3	A0A087WZY1|A0A087WZY1_HUMAN	PPPQGKPQ	N	29.54	847.455	8	2.4	424.736	2	1.81				1390000	152000	119000	4	F4:515	21jan_LN_SalivaHCl_10xdil_1ug_OlsenMETH+1.raw	4	0	0	0	2	1	1	163	170			PEAKS DB
1	3	A0A087WZY1|A0A087WZY1_HUMAN	GPPPQGGRP	N	29.35	861.446	9	2	431.731	2	0.06				1000000	315000	209000	4	F4:280	21jan_LN_SalivaHCl_10xdil_1ug_OlsenMETH+1.raw	3	0	0	0	1	1	1	247	255			PEAKS DB
1	3	A0A087WZY1|A0A087WZY1_HUMAN	QGPPPQGGRPQ	N	29.02	1117.56	11	-0.8	559.788	2	8.19						0	6	F6:2095	21jan_LN_SalivaHCl_10xdil_1ug_OlsenMETH+1_2-30MeCN.raw	0	0	0	0	0	0	0	246	256			PEAKS DB
1	3	A0A087WZY1|A0A087WZY1_HUMAN	GRPQGPPQQG	N	28.94	1020.51	10	-2.6	511.261	2	8.83			1200000				3	F3:2237	21jan_LN_SalivaCentricon_10xdil_1ug_OlsenMETH+1_2-30MeCN.raw	1	0	0	1	0	0	0	205	214			PEAKS DB
1	3	A0A087WZY1|A0A087WZY1_HUMAN	PPPPGKPQ	N	28.01	816.449	8	-0.2	409.232	2	3.07				6970000	1260000	14400000	4	F4:1372	21jan_LN_SalivaHCl_10xdil_1ug_OlsenMETH+1.raw	5	0	0	0	2	1	2	239	246			PEAKS DB
1	3	A0A087WZY1|A0A087WZY1_HUMAN	GHQQGPPPPPPGKPQ	N	27.99	1517.77	15	2.5	506.932	3	11.69					587000		5	F5:3274	21jan_LN_SalivaHCl_10xdil_1ug_OlsenMETH+1_2-20MeCN.raw	1	0	0	0	0	1	0	232	246			PEAKS DB
1	3	A0A087WZY1|A0A087WZY1_HUMAN	PPGKPQGPPPQ	N	27.88	1098.58	11	-1.2	550.296	2	10.88					338000		5	F5:2783	21jan_LN_SalivaHCl_10xdil_1ug_OlsenMETH+1_2-20MeCN.raw	1	0	0	0	0	1	0	241	251			PEAKS DB
1	3	A0A087WZY1|A0A087WZY1_HUMAN	RPPRGRPQGPPQQGGHQQ	N	27.47	1977.02	18	-2.6	660.011	3	5.78				0			4	F4:1515	21jan_LN_SalivaHCl_10xdil_1ug_OlsenMETH+1.raw	0	0	0	0	0	0	0	218	235			PEAKS DB
1	3	A0A087WZY1|A0A087WZY1_HUMAN	DDGPQQGPPQQGGQQQ	N	27.34	1663.72	16	-4.1	832.863	2	12.49			0				3	F3:3237	21jan_LN_SalivaCentricon_10xdil_1ug_OlsenMETH+1_2-30MeCN.raw	0	0	0	0	0	0	0	144	159			PEAKS DB
1	3	A0A087WZY1|A0A087WZY1_HUMAN	PPPGKPQGPPPQGGRPQ	N	27.32	1690.89	17	-0.8	564.636	3	12.58					745000		5	F5:3292	21jan_LN_SalivaHCl_10xdil_1ug_OlsenMETH+1_2-20MeCN.raw	1	0	0	0	0	1	0	240	256			PEAKS DB
1	3	A0A087WZY1|A0A087WZY1_HUMAN	GGHPPPPQGRPQ	N	26.8	1223.62	12	-1.3	408.879	3	8.25			5140000			180000000	6	F6:2133	21jan_LN_SalivaHCl_10xdil_1ug_OlsenMETH+1_2-30MeCN.raw	2	0	0	1	0	0	1	197	208			PEAKS DB
1	3	A0A087WZY1|A0A087WZY1_HUMAN	PPPPGKP	N	26.02	688.391	7	1.2	345.203	2	0.77				823000	230000		4	F4:287	21jan_LN_SalivaHCl_10xdil_1ug_OlsenMETH+1.raw	2	0	0	0	1	1	0	239	245			PEAKS DB
1	3	A0A087WZY1|A0A087WZY1_HUMAN	DGGDSEQF	N	25.95	853.309	8	-1.8	854.315	1	13.86					69900	2060000	6	F6:3731	21jan_LN_SalivaHCl_10xdil_1ug_OlsenMETH+1_2-30MeCN.raw	2	0	0	0	0	1	1	112	119			PEAKS DB
1	3	A0A087WZY1|A0A087WZY1_HUMAN	GPPPPQGKPQGPPQQGGQQQQ	Y	25.92	2135.05	21	-0.6	1068.53	2	13.58					620000		5	F5:3544	21jan_LN_SalivaHCl_10xdil_1ug_OlsenMETH+1_2-20MeCN.raw	1	0	0	0	0	1	0	161	181			PEAKS DB
1	3	A0A087WZY1|A0A087WZY1_HUMAN	GPPPPQGKPQGPPQQGGHPPPPQGRPQGPPQQGGHPRPP	N	25.86	3919.98	39	0.9	981.004	4	13.99						470000	6	F6:3834	21jan_LN_SalivaHCl_10xdil_1ug_OlsenMETH+1_2-30MeCN.raw	1	0	0	0	0	0	1	182	220			PEAKS DB
1	3	A0A087WZY1|A0A087WZY1_HUMAN	LDEERQGPPLGGQQSQP	N	25.84	1834.88	17	3.2	918.451	2	10.01	1250						1	F1:2773	21jan_LN_SalivaCentricon_10xdil_1ug_OlsenMETH+1.raw	1	1	0	0	0	0	0	120	136			PEAKS DB
1	3	A0A087WZY1|A0A087WZY1_HUMAN	PQQGGHPPPPQ	N	25.73	1138.55	11	-1.3	570.283	2	8.25						15600	6	F6:2150	21jan_LN_SalivaHCl_10xdil_1ug_OlsenMETH+1_2-30MeCN.raw	1	0	0	0	0	0	1	194	204			PEAKS DB
1	3	A0A087WZY1|A0A087WZY1_HUMAN	FLDEERQ	N	25.69	935.435	7	-3.7	936.439	1	11.59				154000		561000	6	F6:3069	21jan_LN_SalivaHCl_10xdil_1ug_OlsenMETH+1_2-30MeCN.raw	3	0	0	0	1	0	2	119	125			PEAKS DB
1	3	A0A087WZY1|A0A087WZY1_HUMAN	GGHPPPPQGRP	N	25.56	1095.56	11	1	366.193	3	9.26				0	33100		5	F5:2325	21jan_LN_SalivaHCl_10xdil_1ug_OlsenMETH+1_2-20MeCN.raw	1	0	0	0	0	1	0	197	207			PEAKS DB
1	3	A0A087WZY1|A0A087WZY1_HUMAN	DVPLVISD	N	25.4	856.454	8	-0.3	857.461	1	17.57				336000	158000		4	F4:5119	21jan_LN_SalivaHCl_10xdil_1ug_OlsenMETH+1.raw	2	0	0	0	1	1	0	105	112			PEAKS DB
1	3	A0A087WZY1|A0A087WZY1_HUMAN	LDEERQGPPLGGQQSQPSAGDGNQDDGPQQGPPQQGGQQQQGPPPPQGKPQGPPQQGGQQQQ	Y	25.17	6354.93	62	0	1589.74	4	11				167000			4	F4:3321	21jan_LN_SalivaHCl_10xdil_1ug_OlsenMETH+1.raw	1	0	0	0	1	0	0	120	181			PEAKS DB
1	3	A0A087WZY1|A0A087WZY1_HUMAN	RPQGPPQQGGHP	N	24.91	1254.62	12	2.5	419.215	3	9.4					0		5	F5:2404	21jan_LN_SalivaHCl_10xdil_1ug_OlsenMETH+1_2-20MeCN.raw	0	0	0	0	0	0	0	206	217			PEAKS DB
1	3	A0A087WZY1|A0A087WZY1_HUMAN	GGDSEQFLDEE	N	24.85	1224.48	11	3.7	613.247	2	22.48					8030		5	F5:6146	21jan_LN_SalivaHCl_10xdil_1ug_OlsenMETH+1_2-20MeCN.raw	1	0	0	0	0	1	0	113	123			PEAKS DB
1	3	A0A087WZY1|A0A087WZY1_HUMAN	QFLDEER	N	24.84	935.435	7	-1.5	468.724	2	13.92					569000	504000	6	F6:3755	21jan_LN_SalivaHCl_10xdil_1ug_OlsenMETH+1_2-30MeCN.raw	2	0	0	0	0	1	1	118	124			PEAKS DB
1	3	A0A087WZY1|A0A087WZY1_HUMAN	QGPPPPQGKPQGPPQ	N	24.77	1508.77	15	-4.2	755.391	2	6.95				832000			4	F4:1935	21jan_LN_SalivaHCl_10xdil_1ug_OlsenMETH+1.raw	1	0	0	0	1	0	0	160	174			PEAKS DB
1	3	A0A087WZY1|A0A087WZY1_HUMAN	QFLDEERQ	N	24.16	1063.49	8	2.5	532.755	2	14.64			7330				3	F3:3813	21jan_LN_SalivaCentricon_10xdil_1ug_OlsenMETH+1_2-30MeCN.raw	1	0	0	1	0	0	0	118	125			PEAKS DB
1	3	A0A087WZY1|A0A087WZY1_HUMAN	DGPQQGPPQQ	N	23.96	1050.47	10	-4.3	1051.48	1	12.23		0					2	F2:3152	21jan_LN_SalivaCentricon_10xdil_1ug_OlsenMETH+1_2-20MeCN.raw	0	0	0	0	0	0	0	145	154			PEAKS DB
1	3	A0A087WZY1|A0A087WZY1_HUMAN	GPPPPPPGKPQGPPP	N	23.66	1415.76	15	-1.8	708.884	2	16.71		10600					2	F2:4266	21jan_LN_SalivaCentricon_10xdil_1ug_OlsenMETH+1_2-20MeCN.raw	1	0	1	0	0	0	0	236	250			PEAKS DB
1	3	A0A087WZY1|A0A087WZY1_HUMAN	GPPPPQGKP	N	23.6	873.471	9	-2.4	437.742	2	6.67				538000000		85400000	6	F6:1919	21jan_LN_SalivaHCl_10xdil_1ug_OlsenMETH+1_2-30MeCN.raw	2	0	0	0	1	0	1	161	169			PEAKS DB
1	3	A0A087WZY1|A0A087WZY1_HUMAN	GGQQQQGPPPPQGKPQGPPQQGGHPPPPQGRPQ	N	23.56	3340.66	33	-0.9	836.17	4	7.5				661000		578000	4	F4:2118	21jan_LN_SalivaHCl_10xdil_1ug_OlsenMETH+1.raw	2	0	0	0	1	0	1	176	208			PEAKS DB
1	3	A0A087WZY1|A0A087WZY1_HUMAN	FLDEERQGPPL	N	23.55	1299.65	11	0.5	650.831	2	13.72	1720						1	F1:3717	21jan_LN_SalivaCentricon_10xdil_1ug_OlsenMETH+1.raw	1	1	0	0	0	0	0	119	129			PEAKS DB
1	3	A0A087WZY1|A0A087WZY1_HUMAN	PPPPPGKPQGPPPQGGRPQ	N	23.34	1885	19	1	629.338	3	14.34					1560000		5	F5:3795	21jan_LN_SalivaHCl_10xdil_1ug_OlsenMETH+1_2-20MeCN.raw	1	0	0	0	0	1	0	238	256			PEAKS DB
1	3	A0A087WZY1|A0A087WZY1_HUMAN	DVPLVISDG	N	23.13	913.476	9	-2.7	914.481	1	28.03		5140					2	F2:7192	21jan_LN_SalivaCentricon_10xdil_1ug_OlsenMETH+1_2-20MeCN.raw	1	0	1	0	0	0	0	105	113			PEAKS DB
1	3	A0A087WZY1|A0A087WZY1_HUMAN	GKPQGPPQQGGHPPPPQGRPQ	N	22.97	2141.09	21	-0.6	714.701	3	12.58					550000		5	F5:3277	21jan_LN_SalivaHCl_10xdil_1ug_OlsenMETH+1_2-20MeCN.raw	1	0	0	0	0	1	0	188	208			PEAKS DB
1	3	A0A087WZY1|A0A087WZY1_HUMAN	ERQGPPLGGQQ	N	22.97	1165.58	11	-0.5	583.799	2	12.3			0				3	F3:3181	21jan_LN_SalivaCentricon_10xdil_1ug_OlsenMETH+1_2-30MeCN.raw	0	0	0	0	0	0	0	123	133			PEAKS DB
1	3	A0A087WZY1|A0A087WZY1_HUMAN	PPPQGGRPQ	N	22.77	932.483	9	2.3	467.25	2	0.44				30000			4	F4:75	21jan_LN_SalivaHCl_10xdil_1ug_OlsenMETH+1.raw	1	0	0	0	1	0	0	248	256			PEAKS DB
2	4	A0A0A0MT31|A0A0A0MT31_HUMAN	VISDGGDSEQFLDEER	N	81.78	1794.79	16	0.9	898.403	2	13.52	3340	6220	3180	81000	44400	35900	4	F4:4030	21jan_LN_SalivaHCl_10xdil_1ug_OlsenMETH+1.raw	6	1	1	1	1	1	1	31	46			PEAKS DB
2	4	A0A0A0MT31|A0A0A0MT31_HUMAN	GPPPQGGRPQGPPQGQSPQ	N	78.9	1865.91	19	-1.6	933.962	2	6.95	19000000	18900000	12800000	60600000	93400000	68600000	4	F4:2139	21jan_LN_SalivaHCl_10xdil_1ug_OlsenMETH+1.raw	11	2	2	2	1	2	2	148	166			PEAKS DB
2	4	A0A0A0MT31|A0A0A0MT31_HUMAN	GRPQGPPQQGGHQQGPPPPPPGKPQGPPPQGGRPQ	N	72.69	3491.77	35	-3.5	1164.93	3	7.5				6290000	2340000	3300000	4	F4:2144	21jan_LN_SalivaHCl_10xdil_1ug_OlsenMETH+1.raw	4	0	0	0	2	1	1	123	157			PEAKS DB
2	4	A0A0A0MT31|A0A0A0MT31_HUMAN	GPPPPPPGKPQGPPPQ	N	71.87	1543.81	16	-1.4	772.913	2	7.63	1310000	1050000	1100000	18300000	11600000	10800000	4	F4:2179	21jan_LN_SalivaHCl_10xdil_1ug_OlsenMETH+1.raw	12	1	2	2	3	2	2	137	152			PEAKS DB
2	4	A0A0A0MT31|A0A0A0MT31_HUMAN	GPPQQGGHPPPPQGRPQ	N	70.94	1730.86	17	-1.6	866.436	2	6.36	58000000	82000000	75300000	190000000	343000000	299000000	4	F4:1682	21jan_LN_SalivaHCl_10xdil_1ug_OlsenMETH+1.raw	12	2	2	2	2	2	2	93	109			PEAKS DB
2	4	A0A0A0MT31|A0A0A0MT31_HUMAN	GRPQGPPQQGGHQQ	N	68.48	1470.71	14	-1.5	736.36	2	5.82	113000000	237000000	55100000	140000000	139000000	118000000	4	F4:1511	21jan_LN_SalivaHCl_10xdil_1ug_OlsenMETH+1.raw	12	2	3	1	2	2	2	123	136			PEAKS DB
2	4	A0A0A0MT31|A0A0A0MT31_HUMAN	GRPQGPPQQGGHQQGPPPPPPGKPQ	N	68.36	2520.27	25	-4.4	1261.14	2	6.83				7170000	6000000	5470000	4	F4:1923	21jan_LN_SalivaHCl_10xdil_1ug_OlsenMETH+1.raw	5	0	0	0	2	2	1	123	147			PEAKS DB
2	4	A0A0A0MT31|A0A0A0MT31_HUMAN	RPQGPPQQGGHQQ	N	68.36	1413.69	13	-0.9	707.85	2	3.07	9380000	8160000	5690000	22100000	7280000	5930000	4	F4:820	21jan_LN_SalivaHCl_10xdil_1ug_OlsenMETH+1.raw	24	4	2	4	4	5	5	124	136			PEAKS DB
2	4	A0A0A0MT31|A0A0A0MT31_HUMAN	DGPQQGPPQQGGQQQQ	N	66.18	1676.75	16	-1.2	839.38	2	12.81		72700	41900		0		5	F5:3357	21jan_LN_SalivaHCl_10xdil_1ug_OlsenMETH+1_2-20MeCN.raw	2	0	1	1	0	0	0	67	82			PEAKS DB
2	4	A0A0A0MT31|A0A0A0MT31_HUMAN	GPPQQGGHQQGPPPPPPGKPQ	N	64.42	2082.04	21	-1.8	1042.03	2	6.83	1090000	1030000	819000	17200000	17800000	13400000	4	F4:1873	21jan_LN_SalivaHCl_10xdil_1ug_OlsenMETH+1.raw	9	2	1	1	2	2	1	127	147			PEAKS DB
2	4	A0A0A0MT31|A0A0A0MT31_HUMAN	DGGDSEQFLDEERQGPPLGGQQ	N	64.31	2358.04	22	-3.5	1180.02	2	16				97200	36100	34000	4	F4:4692	21jan_LN_SalivaHCl_10xdil_1ug_OlsenMETH+1.raw	5	0	0	0	2	1	2	34	55			PEAKS DB
2	4	A0A0A0MT31|A0A0A0MT31_HUMAN	GPPPPPPGKPQGPPPQGGRPQ	N	63.09	2039.07	21	-0.9	1020.54	2	7.24			5490	3250000	68800000	1650000	4	F4:2021	21jan_LN_SalivaHCl_10xdil_1ug_OlsenMETH+1.raw	6	0	0	1	2	2	1	137	157			PEAKS DB
2	4	A0A0A0MT31|A0A0A0MT31_HUMAN	LDEERQGPPLGGQQSQPS	N	62.81	1921.91	18	-0.6	961.963	2	9.07	1040000	693000	647000	7680000	5370000	735000	4	F4:2641	21jan_LN_SalivaHCl_10xdil_1ug_OlsenMETH+1.raw	7	1	1	1	1	2	1	42	59			PEAKS DB
2	4	A0A0A0MT31|A0A0A0MT31_HUMAN	PPQGGRPQGPPQGQSPQ	N	62.44	1711.84	17	-2.6	856.925	2	12.37	46200		70500	215000	0	298000	3	F3:3199	21jan_LN_SalivaCentricon_10xdil_1ug_OlsenMETH+1_2-30MeCN.raw	4	1	0	1	1	0	1	150	166			PEAKS DB
2	4	A0A0A0MT31|A0A0A0MT31_HUMAN	GGHQQGPPPPPPGKPQ	N	62.35	1574.8	16	-3.6	788.402	2	11.42	757000	1650000	1810000	2600000	5250000	5830000	3	F3:2957	21jan_LN_SalivaCentricon_10xdil_1ug_OlsenMETH+1_2-30MeCN.raw	10	1	2	2	2	1	2	132	147			PEAKS DB
2	4	A0A0A0MT31|A0A0A0MT31_HUMAN	SQPSAGDGNQDDGPQ	N	61.84	1471.58	15	-0.9	736.795	2	11.61		286000	59200		153000	116000	5	F5:3026	21jan_LN_SalivaHCl_10xdil_1ug_OlsenMETH+1_2-20MeCN.raw	5	0	2	1	0	1	1	56	70			PEAKS DB
2	4	A0A0A0MT31|A0A0A0MT31_HUMAN	GRPQGPPQQGGHQQGPPPPPPGKPQGPPPQ	N	61.45	2996.51	30	-0.1	999.842	3	16.09					1230000	0	5	F5:4284	21jan_LN_SalivaHCl_10xdil_1ug_OlsenMETH+1_2-20MeCN.raw	2	0	0	0	0	2	0	123	152			PEAKS DB
2	4	A0A0A0MT31|A0A0A0MT31_HUMAN	QGPPPPQGKPQGPPQQGGHPPPPQGRPQ	N	60.98	2842.44	28	-2.6	948.484	3	7.18				3190000			4	F4:2007	21jan_LN_SalivaHCl_10xdil_1ug_OlsenMETH+1.raw	1	0	0	0	1	0	0	82	109			PEAKS DB
2	4	A0A0A0MT31|A0A0A0MT31_HUMAN	LDEERQGPPLGGQQ	N	60.92	1522.74	14	-3.7	1523.74	1	8.76	2760000	3030000	2860000	23500000	17100000	12700000	4	F4:2568	21jan_LN_SalivaHCl_10xdil_1ug_OlsenMETH+1.raw	10	1	1	1	2	3	2	42	55			PEAKS DB
2	4	A0A0A0MT31|A0A0A0MT31_HUMAN	FLDEERQGPPLGGQQ	N	58.56	1669.81	15	3	835.911	2	21.58	12000	11300	12100		87100		5	F5:5859	21jan_LN_SalivaHCl_10xdil_1ug_OlsenMETH+1_2-20MeCN.raw	4	1	1	1	0	1	0	41	55			PEAKS DB
2	4	A0A0A0MT31|A0A0A0MT31_HUMAN	GPPQQGGHQQGPPPPPPGKPQGPPPQGGRPQ	N	57.29	3053.53	31	-2.6	1018.85	3	7.5				13700000	7050000	749000	4	F4:2116	21jan_LN_SalivaHCl_10xdil_1ug_OlsenMETH+1.raw	5	0	0	0	2	2	1	127	157			PEAKS DB
2	4	A0A0A0MT31|A0A0A0MT31_HUMAN	GRPQGPPQQGGHQ	N	56.94	1342.65	13	-2.2	672.33	2	5.8	419000	1970000	1430000		775000	123000	1	F1:1506	21jan_LN_SalivaCentricon_10xdil_1ug_OlsenMETH+1.raw	8	1	2	2	0	2	1	123	135			PEAKS DB
2	4	A0A0A0MT31|A0A0A0MT31_HUMAN	LDEERQGPPLGGQ	N	56.55	1394.68	13	-0.1	698.345	2	17.19	64000		63300		206000	128000	5	F5:4659	21jan_LN_SalivaHCl_10xdil_1ug_OlsenMETH+1_2-20MeCN.raw	4	1	0	1	0	1	1	42	54			PEAKS DB
2	4	A0A0A0MT31|A0A0A0MT31_HUMAN	FLDEERQGPPLGGQQSQPS	N	56.2	2068.98	19	-2.9	1035.49	2	11.92				0		11900	4	F4:3597	21jan_LN_SalivaHCl_10xdil_1ug_OlsenMETH+1.raw	1	0	0	0	0	0	1	41	59			PEAKS DB
2	4	A0A0A0MT31|A0A0A0MT31_HUMAN	EERQGPPLGGQQSQPS	N	55.74	1693.8	16	-0.6	847.908	2	13.84	23900	27200	22800		59000		3	F3:3593	21jan_LN_SalivaCentricon_10xdil_1ug_OlsenMETH+1_2-30MeCN.raw	4	1	1	1	0	1	0	44	59			PEAKS DB
2	4	A0A0A0MT31|A0A0A0MT31_HUMAN	DEERQGPPLGGQQ	N	55.49	1409.65	13	1.4	705.835	2	13.99		47700	37300				3	F3:3644	21jan_LN_SalivaCentricon_10xdil_1ug_OlsenMETH+1_2-30MeCN.raw	2	0	1	1	0	0	0	43	55			PEAKS DB
2	4	A0A0A0MT31|A0A0A0MT31_HUMAN	GPPPQGGRPQGPPQGQSP	N	55.13	1737.85	18	0.2	869.933	2	14.56	252000	181000			1190000		5	F5:3854	21jan_LN_SalivaHCl_10xdil_1ug_OlsenMETH+1_2-20MeCN.raw	3	1	1	0	0	1	0	148	165			PEAKS DB
2	4	A0A0A0MT31|A0A0A0MT31_HUMAN	QGGQQQQGPPPPQGKPQ	N	54.84	1755.87	17	-3.8	878.937	2	10.78						0	6	F6:2823	21jan_LN_SalivaHCl_10xdil_1ug_OlsenMETH+1_2-30MeCN.raw	0	0	0	0	0	0	0	76	92			PEAKS DB
2	4	A0A0A0MT31|A0A0A0MT31_HUMAN	PQGPPQQGGHQQ	N	54.79	1257.59	12	-1.3	629.799	2	5.82	0	7490000	5310000	3320000	2550000	2190000	4	F4:1461	21jan_LN_SalivaHCl_10xdil_1ug_OlsenMETH+1.raw	6	0	1	1	1	2	1	125	136			PEAKS DB
2	4	A0A0A0MT31|A0A0A0MT31_HUMAN	GRPQGPPQGQSPQ	N	54.57	1332.65	13	-2.9	667.332	2	10.93	2080000	4110000	3570000		4750000	3900000	3	F3:2753	21jan_LN_SalivaCentricon_10xdil_1ug_OlsenMETH+1_2-30MeCN.raw	5	1	1	1	0	1	1	154	166			PEAKS DB
2	4	A0A0A0MT31|A0A0A0MT31_HUMAN	GPPQQGGHPRPP	N	53.64	1223.62	12	-2	612.814	2	9.63		32200000	295000000		468000000	67300000	6	F6:2606	21jan_LN_SalivaHCl_10xdil_1ug_OlsenMETH+1_2-30MeCN.raw	13	0	2	4	0	4	3	110	121			PEAKS DB
2	4	A0A0A0MT31|A0A0A0MT31_HUMAN	DGPQQGPPQQGGQQQ	N	53.51	1548.69	15	-2.1	775.351	2	12.99		66500					2	F2:3342	21jan_LN_SalivaCentricon_10xdil_1ug_OlsenMETH+1_2-20MeCN.raw	1	0	1	0	0	0	0	67	81			PEAKS DB
2	4	A0A0A0MT31|A0A0A0MT31_HUMAN	QGPPQQGGQQQQGPPPPQGKPQ	N	53.39	2263.11	22	-2.8	1132.56	2	12.54	24500	180000	24600		1430000	436000	6	F6:3377	21jan_LN_SalivaHCl_10xdil_1ug_OlsenMETH+1_2-30MeCN.raw	7	1	2	1	0	2	1	71	92			PEAKS DB
2	4	A0A0A0MT31|A0A0A0MT31_HUMAN	VISDGGDSEQF	N	53.3	1152.49	11	-1.9	577.253	2	11.67	290000	712000	929000	886000	348000	598000	4	F4:3541	21jan_LN_SalivaHCl_10xdil_1ug_OlsenMETH+1.raw	9	1	2	2	1	1	2	31	41			PEAKS DB
2	4	A0A0A0MT31|A0A0A0MT31_HUMAN	GPPQQGGHPPPPQ	N	53.05	1292.63	13	-1.7	647.318	2	11.29	0	5200000	4560000		7310000	6060000	5	F5:2888	21jan_LN_SalivaHCl_10xdil_1ug_OlsenMETH+1_2-20MeCN.raw	4	0	1	1	0	1	1	93	105			PEAKS DB
2	4	A0A0A0MT31|A0A0A0MT31_HUMAN	GPPQQGGQQQQGPPPPQGKPQGPPQQGGHPPPPQGRPQ	N	52.67	3847.9	38	-1.3	962.981	4	7.88				2290000	2030000	1830000	4	F4:2214	21jan_LN_SalivaHCl_10xdil_1ug_OlsenMETH+1.raw	3	0	0	0	1	1	1	72	109			PEAKS DB
2	4	A0A0A0MT31|A0A0A0MT31_HUMAN	QQQGPPPPQGKPQ	N	52.64	1385.71	13	-1.7	693.859	2	6.35	349000	1270000	1010000			1120000	1	F1:1714	21jan_LN_SalivaCentricon_10xdil_1ug_OlsenMETH+1.raw	4	1	1	1	0	0	1	80	92			PEAKS DB
2	4	A0A0A0MT31|A0A0A0MT31_HUMAN	RQGPPLGGQQSQPS	N	52.59	1435.72	14	-2.5	718.864	2	7.37	1210000	1010000	815000	2540000			1	F1:2005	21jan_LN_SalivaCentricon_10xdil_1ug_OlsenMETH+1.raw	4	1	1	1	1	0	0	46	59			PEAKS DB
2	4	A0A0A0MT31|A0A0A0MT31_HUMAN	GPPPPPPGKPQGPPPQGGRPQGPPQGQSPQ	N	52.46	2915.48	30	0.5	1458.75	2	8.46				43500000	32300000	28700000	4	F4:2449	21jan_LN_SalivaHCl_10xdil_1ug_OlsenMETH+1.raw	6	0	0	0	2	2	2	137	166			PEAKS DB
2	4	A0A0A0MT31|A0A0A0MT31_HUMAN	DGGDSEQFLDEER	N	52.42	1495.61	13	0.2	748.811	2	11.77	37600	59100	26800		119000		1	F1:3217	21jan_LN_SalivaCentricon_10xdil_1ug_OlsenMETH+1.raw	5	1	2	1	0	1	0	34	46			PEAKS DB
2	4	A0A0A0MT31|A0A0A0MT31_HUMAN	GPPQQGGHPPPPQG	N	52.1	1349.65	14	0.9	675.83	2	11.76		242000			496000		5	F5:3036	21jan_LN_SalivaHCl_10xdil_1ug_OlsenMETH+1_2-20MeCN.raw	2	0	1	0	0	1	0	93	106			PEAKS DB
2	4	A0A0A0MT31|A0A0A0MT31_HUMAN	GPPQQGGHPPPP	N	51.99	1164.57	12	-0.5	583.291	2	6.6	829000	979000		939000	1320000	1150000	4	F4:1804	21jan_LN_SalivaHCl_10xdil_1ug_OlsenMETH+1.raw	5	1	1	0	1	1	1	93	104			PEAKS DB
2	4	A0A0A0MT31|A0A0A0MT31_HUMAN	RGRPQGPPQQGGHQQ	N	51.88	1626.81	15	-1.7	814.41	2	5.7	587000			796000	100000	102000	4	F4:1489	21jan_LN_SalivaHCl_10xdil_1ug_OlsenMETH+1.raw	4	1	0	0	1	1	1	122	136			PEAKS DB
2	4	A0A0A0MT31|A0A0A0MT31_HUMAN	GQQQQGPPPPQGKPQ	N	50.63	1570.79	15	-2.2	786.398	2	12.27		186000					2	F2:3188	21jan_LN_SalivaCentricon_10xdil_1ug_OlsenMETH+1_2-20MeCN.raw	1	0	1	0	0	0	0	78	92			PEAKS DB
2	4	A0A0A0MT31|A0A0A0MT31_HUMAN	LDEERQGPPLG	N	50.57	1209.6	11	-0.8	605.806	2	9.01		49100	51800	235000	150000	90800	4	F4:2651	21jan_LN_SalivaHCl_10xdil_1ug_OlsenMETH+1.raw	5	0	1	1	1	1	1	42	52			PEAKS DB
2	4	A0A0A0MT31|A0A0A0MT31_HUMAN	GRPQGPPQQGGHPRPP	N	50.04	1661.85	16	1.1	554.957	3	12.03			85500		1410000	50300	5	F5:3180	21jan_LN_SalivaHCl_10xdil_1ug_OlsenMETH+1_2-20MeCN.raw	4	0	0	1	0	2	1	106	121			PEAKS DB
2	4	A0A0A0MT31|A0A0A0MT31_HUMAN	DVPLVISDGGDSEQF	N	49.81	1576.73	15	4.2	789.372	2	33.35	1400	1830			5730	3050	5	F5:8965	21jan_LN_SalivaHCl_10xdil_1ug_OlsenMETH+1_2-20MeCN.raw	4	1	1	0	0	1	1	27	41			PEAKS DB
2	4	A0A0A0MT31|A0A0A0MT31_HUMAN	QGPPLGGQQSQPSAGDGNQDDGPQQGPPQQGGQQQQGPPPPQGKPQ	N	49.6	4579.11	46	4.5	1145.79	4	19.59				831000	924000		5	F5:5330	21jan_LN_SalivaHCl_10xdil_1ug_OlsenMETH+1_2-20MeCN.raw	2	0	0	0	1	1	0	47	92			PEAKS DB
2	4	A0A0A0MT31|A0A0A0MT31_HUMAN	QGPPPPQGKPQGPPQQ	N	49.57	1636.83	16	-1.2	819.422	2	14.5		42800					2	F2:3763	21jan_LN_SalivaCentricon_10xdil_1ug_OlsenMETH+1_2-20MeCN.raw	1	0	1	0	0	0	0	82	97			PEAKS DB
2	4	A0A0A0MT31|A0A0A0MT31_HUMAN	GPPPPQGKPQGPPQQGGHPPPPQGRPQ	N	49.51	2714.38	27	-1.1	905.799	3	7				2700000	1770000	2070000	4	F4:1964	21jan_LN_SalivaHCl_10xdil_1ug_OlsenMETH+1.raw	3	0	0	0	1	1	1	83	109			PEAKS DB
2	4	A0A0A0MT31|A0A0A0MT31_HUMAN	GPPQQGGHPRPPRGRPQ	N	49.46	1817.95	17	-1.6	909.981	2	5.97	16100			687000	249000	115000	4	F4:1565	21jan_LN_SalivaHCl_10xdil_1ug_OlsenMETH+1.raw	4	1	0	0	1	1	1	110	126			PEAKS DB
2	4	A0A0A0MT31|A0A0A0MT31_HUMAN	SDGGDSEQFLDEER	N	49.08	1582.64	14	0.9	792.327	2	11.45	3050	3090				2970	1	F1:3122	21jan_LN_SalivaCentricon_10xdil_1ug_OlsenMETH+1.raw	3	1	1	0	0	0	1	33	46			PEAKS DB
2	4	A0A0A0MT31|A0A0A0MT31_HUMAN	PQGPPQQGGHPRPP	N	49.04	1448.73	14	-0.5	725.369	2	12.68					1080000	952000	5	F5:3318	21jan_LN_SalivaHCl_10xdil_1ug_OlsenMETH+1_2-20MeCN.raw	2	0	0	0	0	1	1	108	121			PEAKS DB
2	4	A0A0A0MT31|A0A0A0MT31_HUMAN	QQGPPPPPPGKPQ	N	48.96	1323.69	13	-0.8	662.854	2	11.99		2210000	1920000			5070000	6	F6:3122	21jan_LN_SalivaHCl_10xdil_1ug_OlsenMETH+1_2-30MeCN.raw	3	0	1	1	0	0	1	135	147			PEAKS DB
2	4	A0A0A0MT31|A0A0A0MT31_HUMAN	GPPPQGGRPQ	N	48.79	989.504	10	-1.9	495.758	2	5.7	85400000	26900000	51200000	69900000	27800000	20800000	4	F4:1327	21jan_LN_SalivaHCl_10xdil_1ug_OlsenMETH+1.raw	21	4	2	4	3	4	4	148	157			PEAKS DB
2	4	A0A0A0MT31|A0A0A0MT31_HUMAN	AGDGNQDDGPQQGPPQQGGQQQ	N	48.58	2205.93	22	-1.4	1103.97	2	13.99		42700			255000		5	F5:3724	21jan_LN_SalivaHCl_10xdil_1ug_OlsenMETH+1_2-20MeCN.raw	2	0	1	0	0	1	0	60	81			PEAKS DB
2	4	A0A0A0MT31|A0A0A0MT31_HUMAN	QGPPPPQGKPQ	N	48.43	1129.59	11	-0.9	565.801	2	6.09	45300000	54900000	49400000	30500000	53400000	43900000	4	F4:1658	21jan_LN_SalivaHCl_10xdil_1ug_OlsenMETH+1.raw	9	1	1	2	2	1	2	82	92			PEAKS DB
2	4	A0A0A0MT31|A0A0A0MT31_HUMAN	GGRPQGPPQGQSPQ	N	48.29	1389.67	14	-2.3	695.843	2	11.09	0	30900000	25800000		40700000	30700000	3	F3:2783	21jan_LN_SalivaCentricon_10xdil_1ug_OlsenMETH+1_2-30MeCN.raw	9	0	2	2	0	3	2	153	166			PEAKS DB
2	4	A0A0A0MT31|A0A0A0MT31_HUMAN	GGHQQGPPPPPPGKPQGPPPQGGRPQ	N	48.16	2546.29	26	-1.3	849.769	3	12.82						137000	6	F6:3431	21jan_LN_SalivaHCl_10xdil_1ug_OlsenMETH+1_2-30MeCN.raw	1	0	0	0	0	0	1	132	157			PEAKS DB
2	4	A0A0A0MT31|A0A0A0MT31_HUMAN	LDEERQGPPLGGQQSQPSAGDGNQDDGPQQGPPQQGGQQQQGPPPPQGKPQ	N	47.96	5221.41	51	1.5	1045.29	5	10.28				0			4	F4:3105	21jan_LN_SalivaHCl_10xdil_1ug_OlsenMETH+1.raw	0	0	0	0	0	0	0	42	92			PEAKS DB
2	4	A0A0A0MT31|A0A0A0MT31_HUMAN	AGDGNQDDGPQQGPPQQ	N	47.74	1707.71	17	10	854.87	2	11.8		0				28700	6	F6:3139	21jan_LN_SalivaHCl_10xdil_1ug_OlsenMETH+1_2-30MeCN.raw	1	0	0	0	0	0	1	60	76			PEAKS DB
2	4	A0A0A0MT31|A0A0A0MT31_HUMAN	GPPQQGGHQQGPPPPPPGKPQGPPPQ	N	47.36	2558.28	26	-0.8	853.764	3	15.95					782000		5	F5:4319	21jan_LN_SalivaHCl_10xdil_1ug_OlsenMETH+1_2-20MeCN.raw	1	0	0	0	0	1	0	127	152			PEAKS DB
2	4	A0A0A0MT31|A0A0A0MT31_HUMAN	QQGPPPPQGKPQ	N	47.07	1257.65	12	-2.8	629.829	2	11.27	4150000	5900000	5380000		0	0	2	F2:2900	21jan_LN_SalivaCentricon_10xdil_1ug_OlsenMETH+1_2-20MeCN.raw	4	1	2	1	0	0	0	81	92			PEAKS DB
2	4	A0A0A0MT31|A0A0A0MT31_HUMAN	SQPSAGDGNQDDGPQQGPPQQGGQQQQ	N	46.91	2733.16	27	-2.4	912.059	3	13.44						150000	6	F6:3630	21jan_LN_SalivaHCl_10xdil_1ug_OlsenMETH+1_2-30MeCN.raw	1	0	0	0	0	0	1	56	82			PEAKS DB
2	4	A0A0A0MT31|A0A0A0MT31_HUMAN	GPPPPPPGKPQ	N	46.62	1067.58	11	-0.1	534.795	2	10	496000000	536000000	507000000	749000000	832000000	717000000	4	F4:3297	21jan_LN_SalivaHCl_10xdil_1ug_OlsenMETH+1.raw	17	2	2	2	4	4	3	137	147			PEAKS DB
2	4	A0A0A0MT31|A0A0A0MT31_HUMAN	GPPPPPPGKP	N	46.47	939.518	10	0.4	470.766	2	6.72	1990000	1730000	1590000	2750000	2780000	2290000	4	F4:1851	21jan_LN_SalivaHCl_10xdil_1ug_OlsenMETH+1.raw	6	1	1	1	1	1	1	137	146			PEAKS DB
2	4	A0A0A0MT31|A0A0A0MT31_HUMAN	DDGPQQGPPQQGGQQQQGPPPPQGKPQ	N	46.4	2775.3	27	5.2	926.109	3	16.24					91900		5	F5:4364	21jan_LN_SalivaHCl_10xdil_1ug_OlsenMETH+1_2-20MeCN.raw	1	0	0	0	0	1	0	66	92			PEAKS DB
2	4	A0A0A0MT31|A0A0A0MT31_HUMAN	DGPQQGPPQQGGQQQQGPPPPQGKPQ	N	46.29	2660.27	26	-0.5	1331.14	2	15.88					12000		5	F5:4263	21jan_LN_SalivaHCl_10xdil_1ug_OlsenMETH+1_2-20MeCN.raw	1	0	0	0	0	1	0	67	92			PEAKS DB
2	4	A0A0A0MT31|A0A0A0MT31_HUMAN	QGPPLGGQQSQPS	N	45.78	1279.62	13	2	640.816	2	8.66	2970000	1710000	1820000	2750000	7680000	6810000	1	F1:2377	21jan_LN_SalivaCentricon_10xdil_1ug_OlsenMETH+1.raw	9	2	1	1	1	2	2	47	59			PEAKS DB
2	4	A0A0A0MT31|A0A0A0MT31_HUMAN	RQGPPLGGQQ	N	45.62	1036.54	10	-0.7	519.278	2	11.33	8840000	10500000	8960000	957000	14400000	11900000	3	F3:2893	21jan_LN_SalivaCentricon_10xdil_1ug_OlsenMETH+1_2-30MeCN.raw	9	1	2	1	1	2	2	46	55			PEAKS DB
2	4	A0A0A0MT31|A0A0A0MT31_HUMAN	GPPPPQGKPQ	N	44.6	1001.53	10	-0.1	501.772	2	1.81	42000000	42400000	42900000	96600000	41200000	31900000	4	F4:1059	21jan_LN_SalivaHCl_10xdil_1ug_OlsenMETH+1.raw	15	2	2	2	3	3	3	83	92			PEAKS DB
2	4	A0A0A0MT31|A0A0A0MT31_HUMAN	DEERQGPPLGGQQSQPS	N	43.77	1808.83	17	1	905.423	2	14.72		7550	5240				3	F3:3837	21jan_LN_SalivaCentricon_10xdil_1ug_OlsenMETH+1_2-30MeCN.raw	2	0	1	1	0	0	0	43	59			PEAKS DB
2	4	A0A0A0MT31|A0A0A0MT31_HUMAN	GRPQGPPQGQSP	N	43.65	1204.59	12	-6.3	603.301	2	10.66						29900	6	F6:2786	21jan_LN_SalivaHCl_10xdil_1ug_OlsenMETH+1_2-30MeCN.raw	1	0	0	0	0	0	1	154	165			PEAKS DB
2	4	A0A0A0MT31|A0A0A0MT31_HUMAN	GPPPQGGRPQGPPQ	N	43.64	1368.69	14	-3	685.35	2	11.93	0	98800	73900				3	F3:3088	21jan_LN_SalivaCentricon_10xdil_1ug_OlsenMETH+1_2-30MeCN.raw	2	0	1	1	0	0	0	148	161			PEAKS DB
2	4	A0A0A0MT31|A0A0A0MT31_HUMAN	LDEERQGPPL	N	43.41	1152.58	10	-0.8	577.295	2	9.59		101000		448000		161000	4	F4:2877	21jan_LN_SalivaHCl_10xdil_1ug_OlsenMETH+1.raw	3	0	1	0	1	0	1	42	51			PEAKS DB
2	4	A0A0A0MT31|A0A0A0MT31_HUMAN	QGPPQQGGQQQQ	N	43.33	1279.59	12	0	640.801	2	8.74	1370000	2900000	2600000		553000	390000	5	F5:2169	21jan_LN_SalivaHCl_10xdil_1ug_OlsenMETH+1_2-20MeCN.raw	7	2	1	1	0	2	1	71	82			PEAKS DB
2	4	A0A0A0MT31|A0A0A0MT31_HUMAN	PQQGGHPRPP	N	43.33	1069.54	10	-2.9	535.777	2	11.07		41200000		157000			2	F2:2860	21jan_LN_SalivaCentricon_10xdil_1ug_OlsenMETH+1_2-20MeCN.raw	2	0	1	0	1	0	0	112	121			PEAKS DB
2	4	A0A0A0MT31|A0A0A0MT31_HUMAN	QFLDEERQGPPLGGQQ	N	42.84	1797.86	16	1.1	899.941	2	13.64	7580	7710	7270		98300		1	F1:3671	21jan_LN_SalivaCentricon_10xdil_1ug_OlsenMETH+1.raw	4	1	1	1	0	1	0	40	55			PEAKS DB
2	4	A0A0A0MT31|A0A0A0MT31_HUMAN	GPPQQGGHPPPPQGRP	N	42.81	1602.8	16	-5.6	802.404	2	11.92			0				3	F3:3078	21jan_LN_SalivaCentricon_10xdil_1ug_OlsenMETH+1_2-30MeCN.raw	0	0	0	0	0	0	0	93	108			PEAKS DB
2	4	A0A0A0MT31|A0A0A0MT31_HUMAN	DVSQEDVPL	N	42.56	1000.47	9	0.9	501.243	2	14.97				23500	5590		4	F4:4447	21jan_LN_SalivaHCl_10xdil_1ug_OlsenMETH+1.raw	2	0	0	0	1	1	0	22	30			PEAKS DB
2	4	A0A0A0MT31|A0A0A0MT31_HUMAN	AGDGNQDDGPQQGPPQQGGQQQQ	N	42.28	2333.99	23	-1.1	779.002	3	14.43		29000					2	F2:3757	21jan_LN_SalivaCentricon_10xdil_1ug_OlsenMETH+1_2-20MeCN.raw	1	0	1	0	0	0	0	60	82			PEAKS DB
2	4	A0A0A0MT31|A0A0A0MT31_HUMAN	GRPQGPPQQ	N	41.75	963.489	9	-0.9	482.751	2	7.25	735000	22900000	22900000	534000	8270000	7680000	6	F6:1786	21jan_LN_SalivaHCl_10xdil_1ug_OlsenMETH+1_2-30MeCN.raw	8	1	2	2	1	1	1	106	114			PEAKS DB
2	4	A0A0A0MT31|A0A0A0MT31_HUMAN	GPPQQGGHPPPPQGRPQGPPQ	N	41.5	2110.05	21	-2.4	704.354	3	12.75						1180000	6	F6:3380	21jan_LN_SalivaHCl_10xdil_1ug_OlsenMETH+1_2-30MeCN.raw	1	0	0	0	0	0	1	93	113			PEAKS DB
2	4	A0A0A0MT31|A0A0A0MT31_HUMAN	GPPPPQGKPQGPPQQ	N	41.4	1508.77	15	-0.3	755.394	2	13.65		138000	119000		382000		2	F2:3510	21jan_LN_SalivaCentricon_10xdil_1ug_OlsenMETH+1_2-20MeCN.raw	3	0	1	1	0	1	0	83	97			PEAKS DB
2	4	A0A0A0MT31|A0A0A0MT31_HUMAN	GPPQQGGHPPPPQGRPQGPPQQGGHP	N	41.39	2586.26	26	-1.1	863.093	3	6.95				1270000			4	F4:1936	21jan_LN_SalivaHCl_10xdil_1ug_OlsenMETH+1.raw	1	0	0	0	1	0	0	93	118			PEAKS DB
2	4	A0A0A0MT31|A0A0A0MT31_HUMAN	GPPQQGGHPPPPQGRPQGPPQQGGHPRPP	N	41.11	2936.47	29	-2.7	979.826	3	13.31				4970000	22400000	2590000	6	F6:3506	21jan_LN_SalivaHCl_10xdil_1ug_OlsenMETH+1_2-30MeCN.raw	4	0	0	0	1	2	1	93	121			PEAKS DB
2	4	A0A0A0MT31|A0A0A0MT31_HUMAN	QQGGHQQGPPPPPPGKPQ	N	40.86	1830.91	18	-1	611.311	3	12.79		194000	148000		1020000		2	F2:3282	21jan_LN_SalivaCentricon_10xdil_1ug_OlsenMETH+1_2-20MeCN.raw	3	0	1	1	0	1	0	130	147			PEAKS DB
2	4	A0A0A0MT31|A0A0A0MT31_HUMAN	GPPPQGGRPQGPPQG	N	40.73	1425.71	15	-2.2	713.861	2	12.14			27600				3	F3:3126	21jan_LN_SalivaCentricon_10xdil_1ug_OlsenMETH+1_2-30MeCN.raw	1	0	0	1	0	0	0	148	162			PEAKS DB
2	4	A0A0A0MT31|A0A0A0MT31_HUMAN	GPQQGPPQQGGQQQQGPPPPQGKPQGPPQQGGHPPPPQGRPQ	Y	40.67	4258.09	42	-4	1065.53	4	14.26					438000	381000	6	F6:3861	21jan_LN_SalivaHCl_10xdil_1ug_OlsenMETH+1_2-30MeCN.raw	2	0	0	0	0	1	1	68	109			PEAKS DB
2	4	A0A0A0MT31|A0A0A0MT31_HUMAN	GGDSEQFLDEERQGPPLGGQQ	N	40.52	2243.01	21	-0.3	1122.51	2	25.35					5560		5	F5:6895	21jan_LN_SalivaHCl_10xdil_1ug_OlsenMETH+1_2-20MeCN.raw	1	0	0	0	0	1	0	35	55			PEAKS DB
2	4	A0A0A0MT31|A0A0A0MT31_HUMAN	PQGPPQQGGHP	N	40.22	1098.52	11	-2.2	550.266	2	9.35						181000	6	F6:2374	21jan_LN_SalivaHCl_10xdil_1ug_OlsenMETH+1_2-30MeCN.raw	1	0	0	0	0	0	1	91	101			PEAKS DB
2	4	A0A0A0MT31|A0A0A0MT31_HUMAN	KPQGPPPQGGRPQ	N	39.66	1342.71	13	-0.2	672.362	2	8.13		30800	32500			823	6	F6:2081	21jan_LN_SalivaHCl_10xdil_1ug_OlsenMETH+1_2-30MeCN.raw	3	0	1	1	0	0	1	145	157			PEAKS DB
2	4	A0A0A0MT31|A0A0A0MT31_HUMAN	SQPSAGDGNQDDGPQQGPPQQGGQQQ	N	39.57	2605.1	26	0.2	869.373	3	15.36					300000		5	F5:4149	21jan_LN_SalivaHCl_10xdil_1ug_OlsenMETH+1_2-20MeCN.raw	1	0	0	0	0	1	0	56	81			PEAKS DB
2	4	A0A0A0MT31|A0A0A0MT31_HUMAN	GPPLGGQQSQPS	N	39.56	1151.56	12	-2	576.785	2	13.68	917000	881000	905000	3490000	724000	1600000	3	F3:3623	21jan_LN_SalivaCentricon_10xdil_1ug_OlsenMETH+1_2-30MeCN.raw	7	1	1	1	2	1	1	48	59			PEAKS DB
2	4	A0A0A0MT31|A0A0A0MT31_HUMAN	PPQQGGHPRPP	N	39.53	1166.59	11	0.1	584.303	2	10.43		1380000	2090000		408000	1810000	5	F5:2621	21jan_LN_SalivaHCl_10xdil_1ug_OlsenMETH+1_2-20MeCN.raw	5	0	1	1	0	1	2	111	121			PEAKS DB
2	4	A0A0A0MT31|A0A0A0MT31_HUMAN	PPPQGGRPQGPPQGQSPQ	N	39.39	1808.89	18	1.7	905.455	2	12.97			5740				3	F3:3347	21jan_LN_SalivaCentricon_10xdil_1ug_OlsenMETH+1_2-30MeCN.raw	1	0	0	1	0	0	0	149	166			PEAKS DB
2	4	A0A0A0MT31|A0A0A0MT31_HUMAN	QQGPPPPQGKPQGPPQQGGHPPPPQGRPQ	N	39.22	2970.5	29	0	991.173	3	13.35				150000		71700	6	F6:3589	21jan_LN_SalivaHCl_10xdil_1ug_OlsenMETH+1_2-30MeCN.raw	2	0	0	0	1	0	1	81	109			PEAKS DB
2	4	A0A0A0MT31|A0A0A0MT31_HUMAN	LDEERQGPPLGGQQSQPSAGDGNQDDGPQQGPPQQGGQQQQ	N	39.2	4237.89	41	-0.1	1413.64	3	10.67				0			4	F4:3233	21jan_LN_SalivaHCl_10xdil_1ug_OlsenMETH+1.raw	0	0	0	0	0	0	0	42	82			PEAKS DB
2	4	A0A0A0MT31|A0A0A0MT31_HUMAN	RPQGPPQGQSPQ	N	39.03	1275.63	12	-1.9	638.822	2	10.46			193000				3	F3:2642	21jan_LN_SalivaCentricon_10xdil_1ug_OlsenMETH+1_2-30MeCN.raw	1	0	0	1	0	0	0	155	166			PEAKS DB
2	4	A0A0A0MT31|A0A0A0MT31_HUMAN	GPPQGQSPQ	N	38.88	894.419	9	-3.2	448.216	2	2.78	47800000	65200000	37600000	40700000	17100000	14600000	4	F4:794	21jan_LN_SalivaHCl_10xdil_1ug_OlsenMETH+1.raw	7	1	1	1	1	1	2	158	166			PEAKS DB
2	4	A0A0A0MT31|A0A0A0MT31_HUMAN	PPPPPPGKPQ	N	38.75	1010.55	10	0.7	506.284	2	11.4	10200000	11800000	11400000	13100000	17000000	14000000	5	F5:2980	21jan_LN_SalivaHCl_10xdil_1ug_OlsenMETH+1_2-20MeCN.raw	7	1	1	1	2	1	1	138	147			PEAKS DB
2	4	A0A0A0MT31|A0A0A0MT31_HUMAN	LDEERQGPPLGG	N	38.24	1266.62	12	-0.2	634.317	2	18.02		10500					2	F2:4680	21jan_LN_SalivaCentricon_10xdil_1ug_OlsenMETH+1_2-20MeCN.raw	1	0	1	0	0	0	0	42	53			PEAKS DB
2	4	A0A0A0MT31|A0A0A0MT31_HUMAN	RPQGPPQGQ	N	38.2	963.489	9	3.4	482.753	2	0.21				56000			4	F4:53	21jan_LN_SalivaHCl_10xdil_1ug_OlsenMETH+1.raw	1	0	0	0	1	0	0	155	163			PEAKS DB
2	4	A0A0A0MT31|A0A0A0MT31_HUMAN	QGPPQQGGQQQ	N	38.19	1151.53	11	-2	1152.54	1	5.9	701000	2990000	2640000	61800	306000	345000	4	F4:1578	21jan_LN_SalivaHCl_10xdil_1ug_OlsenMETH+1.raw	9	1	2	2	1	1	2	71	81			PEAKS DB
2	4	A0A0A0MT31|A0A0A0MT31_HUMAN	QGGRPQGPPQGQSPQ	N	37.99	1517.73	15	-1.1	759.873	2	12.47		438000	362000		768000		2	F2:3187	21jan_LN_SalivaCentricon_10xdil_1ug_OlsenMETH+1_2-20MeCN.raw	3	0	1	1	0	1	0	152	166			PEAKS DB
2	4	A0A0A0MT31|A0A0A0MT31_HUMAN	QGGHQQGPPPPPPGKPQ	N	37.83	1702.85	17	0.2	852.432	2	11.85		217000	219000		205000		5	F5:3066	21jan_LN_SalivaHCl_10xdil_1ug_OlsenMETH+1_2-20MeCN.raw	3	0	1	1	0	1	0	131	147			PEAKS DB
2	4	A0A0A0MT31|A0A0A0MT31_HUMAN	GPPPPQGKPQGPPQ	N	37.67	1380.71	14	-1.8	691.364	2	6.72	213000			297000			4	F4:1899	21jan_LN_SalivaHCl_10xdil_1ug_OlsenMETH+1.raw	2	1	0	0	1	0	0	83	96			PEAKS DB
2	4	A0A0A0MT31|A0A0A0MT31_HUMAN	PPQQGGHQQ	N	37.51	975.452	9	2.1	488.733	2	7.83		463000	338000		243000	218000	5	F5:2056	21jan_LN_SalivaHCl_10xdil_1ug_OlsenMETH+1_2-20MeCN.raw	4	0	1	1	0	1	1	128	136			PEAKS DB
2	4	A0A0A0MT31|A0A0A0MT31_HUMAN	PPPPPGKPQ	N	37.39	913.502	9	0	457.758	2	7.2	74400000	11500000	91900000	74300000	97800000	15500000	4	F4:2038	21jan_LN_SalivaHCl_10xdil_1ug_OlsenMETH+1.raw	15	2	1	3	2	4	3	139	147			PEAKS DB
2	4	A0A0A0MT31|A0A0A0MT31_HUMAN	GPPQQGGHPRPPR	N	37.38	1379.72	13	-1.4	690.865	2	9.43			66800	648000	63000	98800	3	F3:2363	21jan_LN_SalivaCentricon_10xdil_1ug_OlsenMETH+1_2-30MeCN.raw	4	0	0	1	1	1	1	110	122			PEAKS DB
2	4	A0A0A0MT31|A0A0A0MT31_HUMAN	SDGGDSEQF	N	37.36	940.341	9	0.6	471.178	2	8.51	114000	134000	83100				1	F1:2366	21jan_LN_SalivaCentricon_10xdil_1ug_OlsenMETH+1.raw	5	2	2	1	0	0	0	33	41			PEAKS DB
2	4	A0A0A0MT31|A0A0A0MT31_HUMAN	PPPPPGKP	N	37.18	785.443	8	1.9	393.729	2	10.72			567000		785000	656000	5	F5:2779	21jan_LN_SalivaHCl_10xdil_1ug_OlsenMETH+1_2-20MeCN.raw	3	0	0	1	0	1	1	139	146			PEAKS DB
2	4	A0A0A0MT31|A0A0A0MT31_HUMAN	GPPLGGQQ	N	36.19	752.382	8	-1.1	377.198	2	6.89		848000	797000	542000	5650000	4920000	4	F4:1911	21jan_LN_SalivaHCl_10xdil_1ug_OlsenMETH+1.raw	7	0	1	1	1	2	2	48	55			PEAKS DB
2	4	A0A0A0MT31|A0A0A0MT31_HUMAN	GPPQQGGHQQGPPPPPPGKPQGPPPQGGRPQGPPQGQSPQ	N	36.05	3929.94	40	-2	983.491	4	8.34				7360000	7150000		4	F4:2452	21jan_LN_SalivaHCl_10xdil_1ug_OlsenMETH+1.raw	2	0	0	0	1	1	0	127	166			PEAKS DB
2	4	A0A0A0MT31|A0A0A0MT31_HUMAN	KPQGPPQQGGHPPPPQGRPQ	N	35.91	2084.07	20	-0.7	695.694	3	12.36					142000	76100	5	F5:3235	21jan_LN_SalivaHCl_10xdil_1ug_OlsenMETH+1_2-20MeCN.raw	2	0	0	0	0	1	1	90	109			PEAKS DB
2	4	A0A0A0MT31|A0A0A0MT31_HUMAN	GPPQQGGHPPPPQGRPQGPPQQ	N	35.9	2238.1	22	-3	747.04	3	12.75					2220000	1810000	6	F6:3400	21jan_LN_SalivaHCl_10xdil_1ug_OlsenMETH+1_2-30MeCN.raw	2	0	0	0	0	1	1	93	114			PEAKS DB
2	4	A0A0A0MT31|A0A0A0MT31_HUMAN	QGPPLGGQQ	N	35.83	880.44	9	-1.6	441.227	2	7.69	4910000	6040000	4540000	27400000	20000000	16700000	4	F4:2122	21jan_LN_SalivaHCl_10xdil_1ug_OlsenMETH+1.raw	9	1	1	1	2	2	2	47	55			PEAKS DB
2	4	A0A0A0MT31|A0A0A0MT31_HUMAN	GRPQGPPQGQ	N	35.81	1020.51	10	-4.7	511.26	2	7.5		1290000			607000	461000	6	F6:1885	21jan_LN_SalivaHCl_10xdil_1ug_OlsenMETH+1_2-30MeCN.raw	3	0	1	0	0	1	1	154	163			PEAKS DB
2	4	A0A0A0MT31|A0A0A0MT31_HUMAN	GPPPPPPGKPQGPPPQG	N	35.3	1600.84	17	0	801.425	2	8.12	12600						1	F1:2265	21jan_LN_SalivaCentricon_10xdil_1ug_OlsenMETH+1.raw	1	1	0	0	0	0	0	137	153			PEAKS DB
2	4	A0A0A0MT31|A0A0A0MT31_HUMAN	GGRPQGPPQGQSP	N	35.06	1261.62	13	-2.3	631.814	2	6.62	0	160000	112000				1	F1:1811	21jan_LN_SalivaCentricon_10xdil_1ug_OlsenMETH+1.raw	2	0	1	1	0	0	0	153	165			PEAKS DB
2	4	A0A0A0MT31|A0A0A0MT31_HUMAN	GPPQQGGHQQ	N	35.04	1032.47	10	0.7	517.244	2	6.86		471000	453000			230000	2	F2:1752	21jan_LN_SalivaCentricon_10xdil_1ug_OlsenMETH+1_2-20MeCN.raw	3	0	1	1	0	0	1	127	136			PEAKS DB
2	4	A0A0A0MT31|A0A0A0MT31_HUMAN	GRPQGPPQQGGH	N	34.96	1214.59	12	-1.4	608.302	2	5.76	170000	289000	383000	843000	317000	147000	1	F1:1494	21jan_LN_SalivaCentricon_10xdil_1ug_OlsenMETH+1.raw	15	1	3	3	2	4	2	106	117			PEAKS DB
2	4	A0A0A0MT31|A0A0A0MT31_HUMAN	QGPPQQGGHQQGPPPPPPGKPQ	N	34.13	2210.1	22	-1.8	737.705	3	6.89				87500			4	F4:1946	21jan_LN_SalivaHCl_10xdil_1ug_OlsenMETH+1.raw	1	0	0	0	1	0	0	126	147			PEAKS DB
2	4	A0A0A0MT31|A0A0A0MT31_HUMAN	VISDGGDSE	N	33.03	877.366	9	0.7	878.372	1	8.79		69900	45300		38700	30600	5	F5:2242	21jan_LN_SalivaHCl_10xdil_1ug_OlsenMETH+1_2-20MeCN.raw	4	0	1	1	0	1	1	31	39			PEAKS DB
2	4	A0A0A0MT31|A0A0A0MT31_HUMAN	QQGGHPPPPQGRPQ	N	32.78	1479.73	14	-0.2	740.872	2	9.79					8660000	3550000	5	F5:2500	21jan_LN_SalivaHCl_10xdil_1ug_OlsenMETH+1_2-20MeCN.raw	3	0	0	0	0	2	1	96	109			PEAKS DB
2	4	A0A0A0MT31|A0A0A0MT31_HUMAN	QQGGHPPPPQ	N	32.41	1041.5	10	-0.4	521.757	2	0.14			99000	209000	50300		3	F3:26	21jan_LN_SalivaCentricon_10xdil_1ug_OlsenMETH+1_2-30MeCN.raw	3	0	0	1	1	1	0	96	105			PEAKS DB
2	4	A0A0A0MT31|A0A0A0MT31_HUMAN	PQQGGHPPPPQGRPQ	N	32.41	1576.79	15	0.4	526.601	3	10.43					361000		5	F5:2677	21jan_LN_SalivaHCl_10xdil_1ug_OlsenMETH+1_2-20MeCN.raw	1	0	0	0	0	1	0	95	109			PEAKS DB
2	4	A0A0A0MT31|A0A0A0MT31_HUMAN	PPLGGQQSQPS	N	32.39	1094.54	11	-2.4	1095.54	1	7.51	11400	16300	12000				1	F1:2090	21jan_LN_SalivaCentricon_10xdil_1ug_OlsenMETH+1.raw	3	1	1	1	0	0	0	49	59			PEAKS DB
2	4	A0A0A0MT31|A0A0A0MT31_HUMAN	GPPQQGGQQQQGPPPPQGKPQ	N	32.31	2135.05	21	-1	712.688	3	13.58		83700			387000		5	F5:3581	21jan_LN_SalivaHCl_10xdil_1ug_OlsenMETH+1_2-20MeCN.raw	2	0	1	0	0	1	0	72	92			PEAKS DB
2	4	A0A0A0MT31|A0A0A0MT31_HUMAN	GRPQGPPQQGGHP	N	32.08	1311.64	13	-2.6	656.827	2	10.46		28300					2	F2:2680	21jan_LN_SalivaCentricon_10xdil_1ug_OlsenMETH+1_2-20MeCN.raw	1	0	1	0	0	0	0	106	118			PEAKS DB
2	4	A0A0A0MT31|A0A0A0MT31_HUMAN	ISDGGDSEQF	N	32.02	1053.42	10	-1.1	1054.43	1	10.64	2930		1910				1	F1:2929	21jan_LN_SalivaCentricon_10xdil_1ug_OlsenMETH+1.raw	2	1	0	1	0	0	0	32	41			PEAKS DB
2	4	A0A0A0MT31|A0A0A0MT31_HUMAN	PPQGGRPQ	N	31.8	835.43	8	0.6	418.723	2	0.13	116000		80200	684000	105000	67300	4	F4:297	21jan_LN_SalivaHCl_10xdil_1ug_OlsenMETH+1.raw	7	1	0	1	2	2	1	150	157			PEAKS DB
2	4	A0A0A0MT31|A0A0A0MT31_HUMAN	GHPPPPQGRPQ	N	31.72	1166.59	11	-0.6	389.872	3	5.91	4920000	1770000	1680000			4150000	1	F1:1534	21jan_LN_SalivaCentricon_10xdil_1ug_OlsenMETH+1.raw	5	1	1	1	0	0	2	99	109			PEAKS DB
2	4	A0A0A0MT31|A0A0A0MT31_HUMAN	EERQGPPLGGQQ	N	31.61	1294.63	12	-1.5	648.32	2	7.44	237000						1	F1:2038	21jan_LN_SalivaCentricon_10xdil_1ug_OlsenMETH+1.raw	1	1	0	0	0	0	0	44	55			PEAKS DB
2	4	A0A0A0MT31|A0A0A0MT31_HUMAN	QGPPPPPPGKPQ	N	31.45	1195.63	12	-2.6	598.823	2	13.29	6520000	4770000	4330000				2	F2:3945	21jan_LN_SalivaCentricon_10xdil_1ug_OlsenMETH+1_2-20MeCN.raw	3	1	1	1	0	0	0	136	147			PEAKS DB
2	4	A0A0A0MT31|A0A0A0MT31_HUMAN	QGPPLGGQQSQPSAGDGNQ	N	30.99	1821.82	19	1.7	911.921	2	15.28		4630	3660				3	F3:3987	21jan_LN_SalivaCentricon_10xdil_1ug_OlsenMETH+1_2-30MeCN.raw	2	0	1	1	0	0	0	47	65			PEAKS DB
2	4	A0A0A0MT31|A0A0A0MT31_HUMAN	QFLDEERQGPPLGGQQSQPS	N	30.66	2197.04	20	0.6	1099.53	2	13.29				24000	16100		4	F4:3960	21jan_LN_SalivaHCl_10xdil_1ug_OlsenMETH+1.raw	2	0	0	0	1	1	0	40	59			PEAKS DB
2	4	A0A0A0MT31|A0A0A0MT31_HUMAN	GPPQQGGHPRPPRGRPQGPPQQGGHQQ	N	30.65	2832.41	27	-0.7	945.143	3	11.81					615000	1010000	5	F5:3043	21jan_LN_SalivaHCl_10xdil_1ug_OlsenMETH+1_2-20MeCN.raw	2	0	0	0	0	1	1	110	136			PEAKS DB
2	4	A0A0A0MT31|A0A0A0MT31_HUMAN	QGGHPPPPQGRPQ	N	30.15	1351.67	13	-0.7	676.844	2	10.09		138000			102000		2	F2:2562	21jan_LN_SalivaCentricon_10xdil_1ug_OlsenMETH+1_2-20MeCN.raw	2	0	1	0	0	1	0	97	109			PEAKS DB
2	4	A0A0A0MT31|A0A0A0MT31_HUMAN	QGPPLGGQQSQPSAGDGNQDDGPQQGPPQQGGQQQQGPPPPQGKPQGPPQQGGHPPPPQGRPQ	Y	30.05	6291.96	63	-0.3	1259.4	5	9.71				3570000		2200000	4	F4:2879	21jan_LN_SalivaHCl_10xdil_1ug_OlsenMETH+1.raw	2	0	0	0	1	0	1	47	109			PEAKS DB
2	4	A0A0A0MT31|A0A0A0MT31_HUMAN	PPPPPGKPQGPPPQGGRPQGPPQGQSPQ	N	30.01	2761.4	28	-0.3	921.473	3	16.65					110000		5	F5:4469	21jan_LN_SalivaHCl_10xdil_1ug_OlsenMETH+1_2-20MeCN.raw	1	0	0	0	0	1	0	139	166			PEAKS DB
2	4	A0A0A0MT31|A0A0A0MT31_HUMAN	RQGPPLGGQQSQPSAGDGNQDDGPQQGPPQQGGQQQQGPPPPQGKPQGPPQQGGHPPPPQGRPQ	Y	29.6	6448.06	64	3.2	1290.62	5	18.71					364000		5	F5:5086	21jan_LN_SalivaHCl_10xdil_1ug_OlsenMETH+1_2-20MeCN.raw	1	0	0	0	0	1	0	46	109			PEAKS DB
2	4	A0A0A0MT31|A0A0A0MT31_HUMAN	DVPLVIS	N	29.57	741.427	7	-1.6	371.72	2	17.34				1700000	771000	286000	4	F4:5045	21jan_LN_SalivaHCl_10xdil_1ug_OlsenMETH+1.raw	3	0	0	0	1	1	1	27	33			PEAKS DB
2	4	A0A0A0MT31|A0A0A0MT31_HUMAN	PPPQGKPQ	N	29.54	847.455	8	2.4	424.736	2	1.81				1390000	152000	119000	4	F4:515	21jan_LN_SalivaHCl_10xdil_1ug_OlsenMETH+1.raw	4	0	0	0	2	1	1	85	92			PEAKS DB
2	4	A0A0A0MT31|A0A0A0MT31_HUMAN	GPPPQGGRP	N	29.35	861.446	9	2	431.731	2	0.06				1000000	315000	209000	4	F4:280	21jan_LN_SalivaHCl_10xdil_1ug_OlsenMETH+1.raw	3	0	0	0	1	1	1	148	156			PEAKS DB
2	4	A0A0A0MT31|A0A0A0MT31_HUMAN	QGPPPQGGRPQ	N	29.02	1117.56	11	-0.8	559.788	2	8.19						0	6	F6:2095	21jan_LN_SalivaHCl_10xdil_1ug_OlsenMETH+1_2-30MeCN.raw	0	0	0	0	0	0	0	147	157			PEAKS DB
2	4	A0A0A0MT31|A0A0A0MT31_HUMAN	GRPQGPPQQG	N	28.94	1020.51	10	-2.6	511.261	2	8.83			1200000				3	F3:2237	21jan_LN_SalivaCentricon_10xdil_1ug_OlsenMETH+1_2-30MeCN.raw	1	0	0	1	0	0	0	106	115			PEAKS DB
2	4	A0A0A0MT31|A0A0A0MT31_HUMAN	PPPPGKPQ	N	28.01	816.449	8	-0.2	409.232	2	3.07				6970000	1260000	14400000	4	F4:1372	21jan_LN_SalivaHCl_10xdil_1ug_OlsenMETH+1.raw	5	0	0	0	2	1	2	140	147			PEAKS DB
2	4	A0A0A0MT31|A0A0A0MT31_HUMAN	GHQQGPPPPPPGKPQ	N	27.99	1517.77	15	2.5	506.932	3	11.69					587000		5	F5:3274	21jan_LN_SalivaHCl_10xdil_1ug_OlsenMETH+1_2-20MeCN.raw	1	0	0	0	0	1	0	133	147			PEAKS DB
2	4	A0A0A0MT31|A0A0A0MT31_HUMAN	PPGKPQGPPPQ	N	27.88	1098.58	11	-1.2	550.296	2	10.88					338000		5	F5:2783	21jan_LN_SalivaHCl_10xdil_1ug_OlsenMETH+1_2-20MeCN.raw	1	0	0	0	0	1	0	142	152			PEAKS DB
2	4	A0A0A0MT31|A0A0A0MT31_HUMAN	RPPRGRPQGPPQQGGHQQ	N	27.47	1977.02	18	-2.6	660.011	3	5.78				0			4	F4:1515	21jan_LN_SalivaHCl_10xdil_1ug_OlsenMETH+1.raw	0	0	0	0	0	0	0	119	136			PEAKS DB
2	4	A0A0A0MT31|A0A0A0MT31_HUMAN	DDGPQQGPPQQGGQQQ	N	27.34	1663.72	16	-4.1	832.863	2	12.49			0				3	F3:3237	21jan_LN_SalivaCentricon_10xdil_1ug_OlsenMETH+1_2-30MeCN.raw	0	0	0	0	0	0	0	66	81			PEAKS DB
2	4	A0A0A0MT31|A0A0A0MT31_HUMAN	PPPGKPQGPPPQGGRPQ	N	27.32	1690.89	17	-0.8	564.636	3	12.58					745000		5	F5:3292	21jan_LN_SalivaHCl_10xdil_1ug_OlsenMETH+1_2-20MeCN.raw	1	0	0	0	0	1	0	141	157			PEAKS DB
2	4	A0A0A0MT31|A0A0A0MT31_HUMAN	GGHPPPPQGRPQ	N	26.8	1223.62	12	-1.3	408.879	3	8.25			5140000			180000000	6	F6:2133	21jan_LN_SalivaHCl_10xdil_1ug_OlsenMETH+1_2-30MeCN.raw	2	0	0	1	0	0	1	98	109			PEAKS DB
2	4	A0A0A0MT31|A0A0A0MT31_HUMAN	PPPPGKP	N	26.02	688.391	7	1.2	345.203	2	0.77				823000	230000		4	F4:287	21jan_LN_SalivaHCl_10xdil_1ug_OlsenMETH+1.raw	2	0	0	0	1	1	0	140	146			PEAKS DB
2	4	A0A0A0MT31|A0A0A0MT31_HUMAN	DGGDSEQF	N	25.95	853.309	8	-1.8	854.315	1	13.86					69900	2060000	6	F6:3731	21jan_LN_SalivaHCl_10xdil_1ug_OlsenMETH+1_2-30MeCN.raw	2	0	0	0	0	1	1	34	41			PEAKS DB
2	4	A0A0A0MT31|A0A0A0MT31_HUMAN	GPPPPQGKPQGPPQQGGHPPPPQGRPQGPPQQGGHPRPP	N	25.86	3919.98	39	0.9	981.004	4	13.99						470000	6	F6:3834	21jan_LN_SalivaHCl_10xdil_1ug_OlsenMETH+1_2-30MeCN.raw	1	0	0	0	0	0	1	83	121			PEAKS DB
2	4	A0A0A0MT31|A0A0A0MT31_HUMAN	LDEERQGPPLGGQQSQP	N	25.84	1834.88	17	3.2	918.451	2	10.01	1250						1	F1:2773	21jan_LN_SalivaCentricon_10xdil_1ug_OlsenMETH+1.raw	1	1	0	0	0	0	0	42	58			PEAKS DB
2	4	A0A0A0MT31|A0A0A0MT31_HUMAN	PQQGGHPPPPQ	N	25.73	1138.55	11	-1.3	570.283	2	8.25						15600	6	F6:2150	21jan_LN_SalivaHCl_10xdil_1ug_OlsenMETH+1_2-30MeCN.raw	1	0	0	0	0	0	1	95	105			PEAKS DB
2	4	A0A0A0MT31|A0A0A0MT31_HUMAN	FLDEERQ	N	25.69	935.435	7	-3.7	936.439	1	11.59				154000		561000	6	F6:3069	21jan_LN_SalivaHCl_10xdil_1ug_OlsenMETH+1_2-30MeCN.raw	3	0	0	0	1	0	2	41	47			PEAKS DB
2	4	A0A0A0MT31|A0A0A0MT31_HUMAN	GGHPPPPQGRP	N	25.56	1095.56	11	1	366.193	3	9.26				0	33100		5	F5:2325	21jan_LN_SalivaHCl_10xdil_1ug_OlsenMETH+1_2-20MeCN.raw	1	0	0	0	0	1	0	98	108			PEAKS DB
2	4	A0A0A0MT31|A0A0A0MT31_HUMAN	DVPLVISD	N	25.4	856.454	8	-0.3	857.461	1	17.57				336000	158000		4	F4:5119	21jan_LN_SalivaHCl_10xdil_1ug_OlsenMETH+1.raw	2	0	0	0	1	1	0	27	34			PEAKS DB
2	4	A0A0A0MT31|A0A0A0MT31_HUMAN	RPQGPPQQGGHP	N	24.91	1254.62	12	2.5	419.215	3	9.4					0		5	F5:2404	21jan_LN_SalivaHCl_10xdil_1ug_OlsenMETH+1_2-20MeCN.raw	0	0	0	0	0	0	0	107	118			PEAKS DB
2	4	A0A0A0MT31|A0A0A0MT31_HUMAN	GGDSEQFLDEE	N	24.85	1224.48	11	3.7	613.247	2	22.48					8030		5	F5:6146	21jan_LN_SalivaHCl_10xdil_1ug_OlsenMETH+1_2-20MeCN.raw	1	0	0	0	0	1	0	35	45			PEAKS DB
2	4	A0A0A0MT31|A0A0A0MT31_HUMAN	QFLDEER	N	24.84	935.435	7	-1.5	468.724	2	13.92					569000	504000	6	F6:3755	21jan_LN_SalivaHCl_10xdil_1ug_OlsenMETH+1_2-30MeCN.raw	2	0	0	0	0	1	1	40	46			PEAKS DB
2	4	A0A0A0MT31|A0A0A0MT31_HUMAN	QGPPPPQGKPQGPPQ	N	24.77	1508.77	15	-4.2	755.391	2	6.95				832000			4	F4:1935	21jan_LN_SalivaHCl_10xdil_1ug_OlsenMETH+1.raw	1	0	0	0	1	0	0	82	96			PEAKS DB
2	4	A0A0A0MT31|A0A0A0MT31_HUMAN	QFLDEERQ	N	24.16	1063.49	8	2.5	532.755	2	14.64			7330				3	F3:3813	21jan_LN_SalivaCentricon_10xdil_1ug_OlsenMETH+1_2-30MeCN.raw	1	0	0	1	0	0	0	40	47			PEAKS DB
2	4	A0A0A0MT31|A0A0A0MT31_HUMAN	DGPQQGPPQQ	N	23.96	1050.47	10	-4.3	1051.48	1	12.23		0					2	F2:3152	21jan_LN_SalivaCentricon_10xdil_1ug_OlsenMETH+1_2-20MeCN.raw	0	0	0	0	0	0	0	67	76			PEAKS DB
2	4	A0A0A0MT31|A0A0A0MT31_HUMAN	GPPPPPPGKPQGPPP	N	23.66	1415.76	15	-1.8	708.884	2	16.71		10600					2	F2:4266	21jan_LN_SalivaCentricon_10xdil_1ug_OlsenMETH+1_2-20MeCN.raw	1	0	1	0	0	0	0	137	151			PEAKS DB
2	4	A0A0A0MT31|A0A0A0MT31_HUMAN	GPPPPQGKP	N	23.6	873.471	9	-2.4	437.742	2	6.67				538000000		85400000	6	F6:1919	21jan_LN_SalivaHCl_10xdil_1ug_OlsenMETH+1_2-30MeCN.raw	2	0	0	0	1	0	1	83	91			PEAKS DB
2	4	A0A0A0MT31|A0A0A0MT31_HUMAN	GGQQQQGPPPPQGKPQGPPQQGGHPPPPQGRPQ	N	23.56	3340.66	33	-0.9	836.17	4	7.5				661000		578000	4	F4:2118	21jan_LN_SalivaHCl_10xdil_1ug_OlsenMETH+1.raw	2	0	0	0	1	0	1	77	109			PEAKS DB
2	4	A0A0A0MT31|A0A0A0MT31_HUMAN	FLDEERQGPPL	N	23.55	1299.65	11	0.5	650.831	2	13.72	1720						1	F1:3717	21jan_LN_SalivaCentricon_10xdil_1ug_OlsenMETH+1.raw	1	1	0	0	0	0	0	41	51			PEAKS DB
2	4	A0A0A0MT31|A0A0A0MT31_HUMAN	PPPPPGKPQGPPPQGGRPQ	N	23.34	1885	19	1	629.338	3	14.34					1560000		5	F5:3795	21jan_LN_SalivaHCl_10xdil_1ug_OlsenMETH+1_2-20MeCN.raw	1	0	0	0	0	1	0	139	157			PEAKS DB
2	4	A0A0A0MT31|A0A0A0MT31_HUMAN	DVPLVISDG	N	23.13	913.476	9	-2.7	914.481	1	28.03		5140					2	F2:7192	21jan_LN_SalivaCentricon_10xdil_1ug_OlsenMETH+1_2-20MeCN.raw	1	0	1	0	0	0	0	27	35			PEAKS DB
2	4	A0A0A0MT31|A0A0A0MT31_HUMAN	GKPQGPPQQGGHPPPPQGRPQ	N	22.97	2141.09	21	-0.6	714.701	3	12.58					550000		5	F5:3277	21jan_LN_SalivaHCl_10xdil_1ug_OlsenMETH+1_2-20MeCN.raw	1	0	0	0	0	1	0	89	109			PEAKS DB
2	4	A0A0A0MT31|A0A0A0MT31_HUMAN	ERQGPPLGGQQ	N	22.97	1165.58	11	-0.5	583.799	2	12.3			0				3	F3:3181	21jan_LN_SalivaCentricon_10xdil_1ug_OlsenMETH+1_2-30MeCN.raw	0	0	0	0	0	0	0	45	55			PEAKS DB
2	4	A0A0A0MT31|A0A0A0MT31_HUMAN	PPPQGGRPQ	N	22.77	932.483	9	2.3	467.25	2	0.44				30000			4	F4:75	21jan_LN_SalivaHCl_10xdil_1ug_OlsenMETH+1.raw	1	0	0	0	1	0	0	149	157			PEAKS DB
2	5	sp|P02810|PRPC_HUMAN	VISDGGDSEQFIDEER	N	81.78	1794.79	16	0.9	898.403	2	13.52	3340	6220	3180	81000	44400	35900	4	F4:4030	21jan_LN_SalivaHCl_10xdil_1ug_OlsenMETH+1.raw	6	1	1	1	1	1	1	31	46			PEAKS DB
2	5	sp|P02810|PRPC_HUMAN	GPPPQGGRPQGPPQGQSPQ	N	78.9	1865.91	19	-1.6	933.962	2	6.95	19000000	18900000	12800000	60600000	93400000	68600000	4	F4:2139	21jan_LN_SalivaHCl_10xdil_1ug_OlsenMETH+1.raw	11	2	2	2	1	2	2	148	166			PEAKS DB
2	5	sp|P02810|PRPC_HUMAN	GRPQGPPQQGGHQQGPPPPPPGKPQGPPPQGGRPQ	N	72.69	3491.77	35	-3.5	1164.93	3	7.5				6290000	2340000	3300000	4	F4:2144	21jan_LN_SalivaHCl_10xdil_1ug_OlsenMETH+1.raw	4	0	0	0	2	1	1	123	157			PEAKS DB
2	5	sp|P02810|PRPC_HUMAN	GPPPPPPGKPQGPPPQ	N	71.87	1543.81	16	-1.4	772.913	2	7.63	1310000	1050000	1100000	18300000	11600000	10800000	4	F4:2179	21jan_LN_SalivaHCl_10xdil_1ug_OlsenMETH+1.raw	12	1	2	2	3	2	2	137	152			PEAKS DB
2	5	sp|P02810|PRPC_HUMAN	GPPQQGGHPPPPQGRPQ	N	70.94	1730.86	17	-1.6	866.436	2	6.36	58000000	82000000	75300000	190000000	343000000	299000000	4	F4:1682	21jan_LN_SalivaHCl_10xdil_1ug_OlsenMETH+1.raw	12	2	2	2	2	2	2	93	109			PEAKS DB
2	5	sp|P02810|PRPC_HUMAN	GRPQGPPQQGGHQQ	N	68.48	1470.71	14	-1.5	736.36	2	5.82	113000000	237000000	55100000	140000000	139000000	118000000	4	F4:1511	21jan_LN_SalivaHCl_10xdil_1ug_OlsenMETH+1.raw	12	2	3	1	2	2	2	123	136			PEAKS DB
2	5	sp|P02810|PRPC_HUMAN	GRPQGPPQQGGHQQGPPPPPPGKPQ	N	68.36	2520.27	25	-4.4	1261.14	2	6.83				7170000	6000000	5470000	4	F4:1923	21jan_LN_SalivaHCl_10xdil_1ug_OlsenMETH+1.raw	5	0	0	0	2	2	1	123	147			PEAKS DB
2	5	sp|P02810|PRPC_HUMAN	RPQGPPQQGGHQQ	N	68.36	1413.69	13	-0.9	707.85	2	3.07	9380000	8160000	5690000	22100000	7280000	5930000	4	F4:820	21jan_LN_SalivaHCl_10xdil_1ug_OlsenMETH+1.raw	24	4	2	4	4	5	5	124	136			PEAKS DB
2	5	sp|P02810|PRPC_HUMAN	DGPQQGPPQQGGQQQQ	N	66.18	1676.75	16	-1.2	839.38	2	12.81		72700	41900		0		5	F5:3357	21jan_LN_SalivaHCl_10xdil_1ug_OlsenMETH+1_2-20MeCN.raw	2	0	1	1	0	0	0	67	82			PEAKS DB
2	5	sp|P02810|PRPC_HUMAN	GPPQQGGHQQGPPPPPPGKPQ	N	64.42	2082.04	21	-1.8	1042.03	2	6.83	1090000	1030000	819000	17200000	17800000	13400000	4	F4:1873	21jan_LN_SalivaHCl_10xdil_1ug_OlsenMETH+1.raw	9	2	1	1	2	2	1	127	147			PEAKS DB
2	5	sp|P02810|PRPC_HUMAN	DGGDSEQFIDEERQGPPLGGQQ	N	64.31	2358.04	22	-3.5	1180.02	2	16				97200	36100	34000	4	F4:4692	21jan_LN_SalivaHCl_10xdil_1ug_OlsenMETH+1.raw	5	0	0	0	2	1	2	34	55			PEAKS DB
2	5	sp|P02810|PRPC_HUMAN	GPPPPPPGKPQGPPPQGGRPQ	N	63.09	2039.07	21	-0.9	1020.54	2	7.24			5490	3250000	68800000	1650000	4	F4:2021	21jan_LN_SalivaHCl_10xdil_1ug_OlsenMETH+1.raw	6	0	0	1	2	2	1	137	157			PEAKS DB
2	5	sp|P02810|PRPC_HUMAN	IDEERQGPPLGGQQSQPS	N	62.81	1921.91	18	-0.6	961.963	2	9.07	1040000	693000	647000	7680000	5370000	735000	4	F4:2641	21jan_LN_SalivaHCl_10xdil_1ug_OlsenMETH+1.raw	7	1	1	1	1	2	1	42	59			PEAKS DB
2	5	sp|P02810|PRPC_HUMAN	PPQGGRPQGPPQGQSPQ	N	62.44	1711.84	17	-2.6	856.925	2	12.37	46200		70500	215000	0	298000	3	F3:3199	21jan_LN_SalivaCentricon_10xdil_1ug_OlsenMETH+1_2-30MeCN.raw	4	1	0	1	1	0	1	150	166			PEAKS DB
2	5	sp|P02810|PRPC_HUMAN	GGHQQGPPPPPPGKPQ	N	62.35	1574.8	16	-3.6	788.402	2	11.42	757000	1650000	1810000	2600000	5250000	5830000	3	F3:2957	21jan_LN_SalivaCentricon_10xdil_1ug_OlsenMETH+1_2-30MeCN.raw	10	1	2	2	2	1	2	132	147			PEAKS DB
2	5	sp|P02810|PRPC_HUMAN	SQPSAGDGNQDDGPQ	N	61.84	1471.58	15	-0.9	736.795	2	11.61		286000	59200		153000	116000	5	F5:3026	21jan_LN_SalivaHCl_10xdil_1ug_OlsenMETH+1_2-20MeCN.raw	5	0	2	1	0	1	1	56	70			PEAKS DB
2	5	sp|P02810|PRPC_HUMAN	GRPQGPPQQGGHQQGPPPPPPGKPQGPPPQ	N	61.45	2996.51	30	-0.1	999.842	3	16.09					1230000	0	5	F5:4284	21jan_LN_SalivaHCl_10xdil_1ug_OlsenMETH+1_2-20MeCN.raw	2	0	0	0	0	2	0	123	152			PEAKS DB
2	5	sp|P02810|PRPC_HUMAN	QGPPPPQGKPQGPPQQGGHPPPPQGRPQ	N	60.98	2842.44	28	-2.6	948.484	3	7.18				3190000			4	F4:2007	21jan_LN_SalivaHCl_10xdil_1ug_OlsenMETH+1.raw	1	0	0	0	1	0	0	82	109			PEAKS DB
2	5	sp|P02810|PRPC_HUMAN	IDEERQGPPLGGQQ	N	60.92	1522.74	14	-3.7	1523.74	1	8.76	2760000	3030000	2860000	23500000	17100000	12700000	4	F4:2568	21jan_LN_SalivaHCl_10xdil_1ug_OlsenMETH+1.raw	10	1	1	1	2	3	2	42	55			PEAKS DB
2	5	sp|P02810|PRPC_HUMAN	FIDEERQGPPLGGQQ	N	58.56	1669.81	15	3	835.911	2	21.58	12000	11300	12100		87100		5	F5:5859	21jan_LN_SalivaHCl_10xdil_1ug_OlsenMETH+1_2-20MeCN.raw	4	1	1	1	0	1	0	41	55			PEAKS DB
2	5	sp|P02810|PRPC_HUMAN	GPPQQGGHQQGPPPPPPGKPQGPPPQGGRPQ	N	57.29	3053.53	31	-2.6	1018.85	3	7.5				13700000	7050000	749000	4	F4:2116	21jan_LN_SalivaHCl_10xdil_1ug_OlsenMETH+1.raw	5	0	0	0	2	2	1	127	157			PEAKS DB
2	5	sp|P02810|PRPC_HUMAN	GRPQGPPQQGGHQ	N	56.94	1342.65	13	-2.2	672.33	2	5.8	419000	1970000	1430000		775000	123000	1	F1:1506	21jan_LN_SalivaCentricon_10xdil_1ug_OlsenMETH+1.raw	8	1	2	2	0	2	1	123	135			PEAKS DB
2	5	sp|P02810|PRPC_HUMAN	IDEERQGPPLGGQ	N	56.55	1394.68	13	-0.1	698.345	2	17.19	64000		63300		206000	128000	5	F5:4659	21jan_LN_SalivaHCl_10xdil_1ug_OlsenMETH+1_2-20MeCN.raw	4	1	0	1	0	1	1	42	54			PEAKS DB
2	5	sp|P02810|PRPC_HUMAN	FIDEERQGPPLGGQQSQPS	N	56.2	2068.98	19	-2.9	1035.49	2	11.92				0		11900	4	F4:3597	21jan_LN_SalivaHCl_10xdil_1ug_OlsenMETH+1.raw	1	0	0	0	0	0	1	41	59			PEAKS DB
2	5	sp|P02810|PRPC_HUMAN	EERQGPPLGGQQSQPS	N	55.74	1693.8	16	-0.6	847.908	2	13.84	23900	27200	22800		59000		3	F3:3593	21jan_LN_SalivaCentricon_10xdil_1ug_OlsenMETH+1_2-30MeCN.raw	4	1	1	1	0	1	0	44	59			PEAKS DB
2	5	sp|P02810|PRPC_HUMAN	DEERQGPPLGGQQ	N	55.49	1409.65	13	1.4	705.835	2	13.99		47700	37300				3	F3:3644	21jan_LN_SalivaCentricon_10xdil_1ug_OlsenMETH+1_2-30MeCN.raw	2	0	1	1	0	0	0	43	55			PEAKS DB
2	5	sp|P02810|PRPC_HUMAN	GPPPQGGRPQGPPQGQSP	N	55.13	1737.85	18	0.2	869.933	2	14.56	252000	181000			1190000		5	F5:3854	21jan_LN_SalivaHCl_10xdil_1ug_OlsenMETH+1_2-20MeCN.raw	3	1	1	0	0	1	0	148	165			PEAKS DB
2	5	sp|P02810|PRPC_HUMAN	QGGQQQQGPPPPQGKPQ	N	54.84	1755.87	17	-3.8	878.937	2	10.78						0	6	F6:2823	21jan_LN_SalivaHCl_10xdil_1ug_OlsenMETH+1_2-30MeCN.raw	0	0	0	0	0	0	0	76	92			PEAKS DB
2	5	sp|P02810|PRPC_HUMAN	PQGPPQQGGHQQ	N	54.79	1257.59	12	-1.3	629.799	2	5.82	0	7490000	5310000	3320000	2550000	2190000	4	F4:1461	21jan_LN_SalivaHCl_10xdil_1ug_OlsenMETH+1.raw	6	0	1	1	1	2	1	125	136			PEAKS DB
2	5	sp|P02810|PRPC_HUMAN	GRPQGPPQGQSPQ	N	54.57	1332.65	13	-2.9	667.332	2	10.93	2080000	4110000	3570000		4750000	3900000	3	F3:2753	21jan_LN_SalivaCentricon_10xdil_1ug_OlsenMETH+1_2-30MeCN.raw	5	1	1	1	0	1	1	154	166			PEAKS DB
2	5	sp|P02810|PRPC_HUMAN	GPPQQGGHPRPP	N	53.64	1223.62	12	-2	612.814	2	9.63		32200000	295000000		468000000	67300000	6	F6:2606	21jan_LN_SalivaHCl_10xdil_1ug_OlsenMETH+1_2-30MeCN.raw	13	0	2	4	0	4	3	110	121			PEAKS DB
2	5	sp|P02810|PRPC_HUMAN	DGPQQGPPQQGGQQQ	N	53.51	1548.69	15	-2.1	775.351	2	12.99		66500					2	F2:3342	21jan_LN_SalivaCentricon_10xdil_1ug_OlsenMETH+1_2-20MeCN.raw	1	0	1	0	0	0	0	67	81			PEAKS DB
2	5	sp|P02810|PRPC_HUMAN	QGPPQQGGQQQQGPPPPQGKPQ	N	53.39	2263.11	22	-2.8	1132.56	2	12.54	24500	180000	24600		1430000	436000	6	F6:3377	21jan_LN_SalivaHCl_10xdil_1ug_OlsenMETH+1_2-30MeCN.raw	7	1	2	1	0	2	1	71	92			PEAKS DB
2	5	sp|P02810|PRPC_HUMAN	VISDGGDSEQF	N	53.3	1152.49	11	-1.9	577.253	2	11.67	290000	712000	929000	886000	348000	598000	4	F4:3541	21jan_LN_SalivaHCl_10xdil_1ug_OlsenMETH+1.raw	9	1	2	2	1	1	2	31	41			PEAKS DB
2	5	sp|P02810|PRPC_HUMAN	GPPQQGGHPPPPQ	N	53.05	1292.63	13	-1.7	647.318	2	11.29	0	5200000	4560000		7310000	6060000	5	F5:2888	21jan_LN_SalivaHCl_10xdil_1ug_OlsenMETH+1_2-20MeCN.raw	4	0	1	1	0	1	1	93	105			PEAKS DB
2	5	sp|P02810|PRPC_HUMAN	GPPQQGGQQQQGPPPPQGKPQGPPQQGGHPPPPQGRPQ	N	52.67	3847.9	38	-1.3	962.981	4	7.88				2290000	2030000	1830000	4	F4:2214	21jan_LN_SalivaHCl_10xdil_1ug_OlsenMETH+1.raw	3	0	0	0	1	1	1	72	109			PEAKS DB
2	5	sp|P02810|PRPC_HUMAN	QQQGPPPPQGKPQ	N	52.64	1385.71	13	-1.7	693.859	2	6.35	349000	1270000	1010000			1120000	1	F1:1714	21jan_LN_SalivaCentricon_10xdil_1ug_OlsenMETH+1.raw	4	1	1	1	0	0	1	80	92			PEAKS DB
2	5	sp|P02810|PRPC_HUMAN	RQGPPLGGQQSQPS	N	52.59	1435.72	14	-2.5	718.864	2	7.37	1210000	1010000	815000	2540000			1	F1:2005	21jan_LN_SalivaCentricon_10xdil_1ug_OlsenMETH+1.raw	4	1	1	1	1	0	0	46	59			PEAKS DB
2	5	sp|P02810|PRPC_HUMAN	GPPPPPPGKPQGPPPQGGRPQGPPQGQSPQ	N	52.46	2915.48	30	0.5	1458.75	2	8.46				43500000	32300000	28700000	4	F4:2449	21jan_LN_SalivaHCl_10xdil_1ug_OlsenMETH+1.raw	6	0	0	0	2	2	2	137	166			PEAKS DB
2	5	sp|P02810|PRPC_HUMAN	DGGDSEQFIDEER	N	52.42	1495.61	13	0.2	748.811	2	11.77	37600	59100	26800		119000		1	F1:3217	21jan_LN_SalivaCentricon_10xdil_1ug_OlsenMETH+1.raw	5	1	2	1	0	1	0	34	46			PEAKS DB
2	5	sp|P02810|PRPC_HUMAN	GPPQQGGHPPPPQG	N	52.1	1349.65	14	0.9	675.83	2	11.76		242000			496000		5	F5:3036	21jan_LN_SalivaHCl_10xdil_1ug_OlsenMETH+1_2-20MeCN.raw	2	0	1	0	0	1	0	93	106			PEAKS DB
2	5	sp|P02810|PRPC_HUMAN	GPPQQGGHPPPP	N	51.99	1164.57	12	-0.5	583.291	2	6.6	829000	979000		939000	1320000	1150000	4	F4:1804	21jan_LN_SalivaHCl_10xdil_1ug_OlsenMETH+1.raw	5	1	1	0	1	1	1	93	104			PEAKS DB
2	5	sp|P02810|PRPC_HUMAN	RGRPQGPPQQGGHQQ	N	51.88	1626.81	15	-1.7	814.41	2	5.7	587000			796000	100000	102000	4	F4:1489	21jan_LN_SalivaHCl_10xdil_1ug_OlsenMETH+1.raw	4	1	0	0	1	1	1	122	136			PEAKS DB
2	5	sp|P02810|PRPC_HUMAN	GQQQQGPPPPQGKPQ	N	50.63	1570.79	15	-2.2	786.398	2	12.27		186000					2	F2:3188	21jan_LN_SalivaCentricon_10xdil_1ug_OlsenMETH+1_2-20MeCN.raw	1	0	1	0	0	0	0	78	92			PEAKS DB
2	5	sp|P02810|PRPC_HUMAN	IDEERQGPPLG	N	50.57	1209.6	11	-0.8	605.806	2	9.01		49100	51800	235000	150000	90800	4	F4:2651	21jan_LN_SalivaHCl_10xdil_1ug_OlsenMETH+1.raw	5	0	1	1	1	1	1	42	52			PEAKS DB
2	5	sp|P02810|PRPC_HUMAN	GRPQGPPQQGGHPRPP	N	50.04	1661.85	16	1.1	554.957	3	12.03			85500		1410000	50300	5	F5:3180	21jan_LN_SalivaHCl_10xdil_1ug_OlsenMETH+1_2-20MeCN.raw	4	0	0	1	0	2	1	106	121			PEAKS DB
2	5	sp|P02810|PRPC_HUMAN	DVPLVISDGGDSEQF	N	49.81	1576.73	15	4.2	789.372	2	33.35	1400	1830			5730	3050	5	F5:8965	21jan_LN_SalivaHCl_10xdil_1ug_OlsenMETH+1_2-20MeCN.raw	4	1	1	0	0	1	1	27	41			PEAKS DB
2	5	sp|P02810|PRPC_HUMAN	QGPPLGGQQSQPSAGDGNQDDGPQQGPPQQGGQQQQGPPPPQGKPQ	N	49.6	4579.11	46	4.5	1145.79	4	19.59				831000	924000		5	F5:5330	21jan_LN_SalivaHCl_10xdil_1ug_OlsenMETH+1_2-20MeCN.raw	2	0	0	0	1	1	0	47	92			PEAKS DB
2	5	sp|P02810|PRPC_HUMAN	QGPPPPQGKPQGPPQQ	N	49.57	1636.83	16	-1.2	819.422	2	14.5		42800					2	F2:3763	21jan_LN_SalivaCentricon_10xdil_1ug_OlsenMETH+1_2-20MeCN.raw	1	0	1	0	0	0	0	82	97			PEAKS DB
2	5	sp|P02810|PRPC_HUMAN	GPPPPQGKPQGPPQQGGHPPPPQGRPQ	N	49.51	2714.38	27	-1.1	905.799	3	7				2700000	1770000	2070000	4	F4:1964	21jan_LN_SalivaHCl_10xdil_1ug_OlsenMETH+1.raw	3	0	0	0	1	1	1	83	109			PEAKS DB
2	5	sp|P02810|PRPC_HUMAN	GPPQQGGHPRPPRGRPQ	N	49.46	1817.95	17	-1.6	909.981	2	5.97	16100			687000	249000	115000	4	F4:1565	21jan_LN_SalivaHCl_10xdil_1ug_OlsenMETH+1.raw	4	1	0	0	1	1	1	110	126			PEAKS DB
2	5	sp|P02810|PRPC_HUMAN	SDGGDSEQFIDEER	N	49.08	1582.64	14	0.9	792.327	2	11.45	3050	3090				2970	1	F1:3122	21jan_LN_SalivaCentricon_10xdil_1ug_OlsenMETH+1.raw	3	1	1	0	0	0	1	33	46			PEAKS DB
2	5	sp|P02810|PRPC_HUMAN	PQGPPQQGGHPRPP	N	49.04	1448.73	14	-0.5	725.369	2	12.68					1080000	952000	5	F5:3318	21jan_LN_SalivaHCl_10xdil_1ug_OlsenMETH+1_2-20MeCN.raw	2	0	0	0	0	1	1	108	121			PEAKS DB
2	5	sp|P02810|PRPC_HUMAN	QQGPPPPPPGKPQ	N	48.96	1323.69	13	-0.8	662.854	2	11.99		2210000	1920000			5070000	6	F6:3122	21jan_LN_SalivaHCl_10xdil_1ug_OlsenMETH+1_2-30MeCN.raw	3	0	1	1	0	0	1	135	147			PEAKS DB
2	5	sp|P02810|PRPC_HUMAN	GPPPQGGRPQ	N	48.79	989.504	10	-1.9	495.758	2	5.7	85400000	26900000	51200000	69900000	27800000	20800000	4	F4:1327	21jan_LN_SalivaHCl_10xdil_1ug_OlsenMETH+1.raw	21	4	2	4	3	4	4	148	157			PEAKS DB
2	5	sp|P02810|PRPC_HUMAN	AGDGNQDDGPQQGPPQQGGQQQ	N	48.58	2205.93	22	-1.4	1103.97	2	13.99		42700			255000		5	F5:3724	21jan_LN_SalivaHCl_10xdil_1ug_OlsenMETH+1_2-20MeCN.raw	2	0	1	0	0	1	0	60	81			PEAKS DB
2	5	sp|P02810|PRPC_HUMAN	QGPPPPQGKPQ	N	48.43	1129.59	11	-0.9	565.801	2	6.09	45300000	54900000	49400000	30500000	53400000	43900000	4	F4:1658	21jan_LN_SalivaHCl_10xdil_1ug_OlsenMETH+1.raw	9	1	1	2	2	1	2	82	92			PEAKS DB
2	5	sp|P02810|PRPC_HUMAN	GGRPQGPPQGQSPQ	N	48.29	1389.67	14	-2.3	695.843	2	11.09	0	30900000	25800000		40700000	30700000	3	F3:2783	21jan_LN_SalivaCentricon_10xdil_1ug_OlsenMETH+1_2-30MeCN.raw	9	0	2	2	0	3	2	153	166			PEAKS DB
2	5	sp|P02810|PRPC_HUMAN	GGHQQGPPPPPPGKPQGPPPQGGRPQ	N	48.16	2546.29	26	-1.3	849.769	3	12.82						137000	6	F6:3431	21jan_LN_SalivaHCl_10xdil_1ug_OlsenMETH+1_2-30MeCN.raw	1	0	0	0	0	0	1	132	157			PEAKS DB
2	5	sp|P02810|PRPC_HUMAN	IDEERQGPPLGGQQSQPSAGDGNQDDGPQQGPPQQGGQQQQGPPPPQGKPQ	N	47.96	5221.41	51	1.5	1045.29	5	10.28				0			4	F4:3105	21jan_LN_SalivaHCl_10xdil_1ug_OlsenMETH+1.raw	0	0	0	0	0	0	0	42	92			PEAKS DB
2	5	sp|P02810|PRPC_HUMAN	AGDGNQDDGPQQGPPQQ	N	47.74	1707.71	17	10	854.87	2	11.8		0				28700	6	F6:3139	21jan_LN_SalivaHCl_10xdil_1ug_OlsenMETH+1_2-30MeCN.raw	1	0	0	0	0	0	1	60	76			PEAKS DB
2	5	sp|P02810|PRPC_HUMAN	GPPQQGGHQQGPPPPPPGKPQGPPPQ	N	47.36	2558.28	26	-0.8	853.764	3	15.95					782000		5	F5:4319	21jan_LN_SalivaHCl_10xdil_1ug_OlsenMETH+1_2-20MeCN.raw	1	0	0	0	0	1	0	127	152			PEAKS DB
2	5	sp|P02810|PRPC_HUMAN	QQGPPPPQGKPQ	N	47.07	1257.65	12	-2.8	629.829	2	11.27	4150000	5900000	5380000		0	0	2	F2:2900	21jan_LN_SalivaCentricon_10xdil_1ug_OlsenMETH+1_2-20MeCN.raw	4	1	2	1	0	0	0	81	92			PEAKS DB
2	5	sp|P02810|PRPC_HUMAN	SQPSAGDGNQDDGPQQGPPQQGGQQQQ	N	46.91	2733.16	27	-2.4	912.059	3	13.44						150000	6	F6:3630	21jan_LN_SalivaHCl_10xdil_1ug_OlsenMETH+1_2-30MeCN.raw	1	0	0	0	0	0	1	56	82			PEAKS DB
2	5	sp|P02810|PRPC_HUMAN	GPPPPPPGKPQ	N	46.62	1067.58	11	-0.1	534.795	2	10	496000000	536000000	507000000	749000000	832000000	717000000	4	F4:3297	21jan_LN_SalivaHCl_10xdil_1ug_OlsenMETH+1.raw	17	2	2	2	4	4	3	137	147			PEAKS DB
2	5	sp|P02810|PRPC_HUMAN	GPPPPPPGKP	N	46.47	939.518	10	0.4	470.766	2	6.72	1990000	1730000	1590000	2750000	2780000	2290000	4	F4:1851	21jan_LN_SalivaHCl_10xdil_1ug_OlsenMETH+1.raw	6	1	1	1	1	1	1	137	146			PEAKS DB
2	5	sp|P02810|PRPC_HUMAN	DDGPQQGPPQQGGQQQQGPPPPQGKPQ	N	46.4	2775.3	27	5.2	926.109	3	16.24					91900		5	F5:4364	21jan_LN_SalivaHCl_10xdil_1ug_OlsenMETH+1_2-20MeCN.raw	1	0	0	0	0	1	0	66	92			PEAKS DB
2	5	sp|P02810|PRPC_HUMAN	DGPQQGPPQQGGQQQQGPPPPQGKPQ	N	46.29	2660.27	26	-0.5	1331.14	2	15.88					12000		5	F5:4263	21jan_LN_SalivaHCl_10xdil_1ug_OlsenMETH+1_2-20MeCN.raw	1	0	0	0	0	1	0	67	92			PEAKS DB
2	5	sp|P02810|PRPC_HUMAN	QGPPLGGQQSQPS	N	45.78	1279.62	13	2	640.816	2	8.66	2970000	1710000	1820000	2750000	7680000	6810000	1	F1:2377	21jan_LN_SalivaCentricon_10xdil_1ug_OlsenMETH+1.raw	9	2	1	1	1	2	2	47	59			PEAKS DB
2	5	sp|P02810|PRPC_HUMAN	RQGPPLGGQQ	N	45.62	1036.54	10	-0.7	519.278	2	11.33	8840000	10500000	8960000	957000	14400000	11900000	3	F3:2893	21jan_LN_SalivaCentricon_10xdil_1ug_OlsenMETH+1_2-30MeCN.raw	9	1	2	1	1	2	2	46	55			PEAKS DB
2	5	sp|P02810|PRPC_HUMAN	GPPPPQGKPQ	N	44.6	1001.53	10	-0.1	501.772	2	1.81	42000000	42400000	42900000	96600000	41200000	31900000	4	F4:1059	21jan_LN_SalivaHCl_10xdil_1ug_OlsenMETH+1.raw	15	2	2	2	3	3	3	83	92			PEAKS DB
2	5	sp|P02810|PRPC_HUMAN	DEERQGPPLGGQQSQPS	N	43.77	1808.83	17	1	905.423	2	14.72		7550	5240				3	F3:3837	21jan_LN_SalivaCentricon_10xdil_1ug_OlsenMETH+1_2-30MeCN.raw	2	0	1	1	0	0	0	43	59			PEAKS DB
2	5	sp|P02810|PRPC_HUMAN	GRPQGPPQGQSP	N	43.65	1204.59	12	-6.3	603.301	2	10.66						29900	6	F6:2786	21jan_LN_SalivaHCl_10xdil_1ug_OlsenMETH+1_2-30MeCN.raw	1	0	0	0	0	0	1	154	165			PEAKS DB
2	5	sp|P02810|PRPC_HUMAN	GPPPQGGRPQGPPQ	N	43.64	1368.69	14	-3	685.35	2	11.93	0	98800	73900				3	F3:3088	21jan_LN_SalivaCentricon_10xdil_1ug_OlsenMETH+1_2-30MeCN.raw	2	0	1	1	0	0	0	148	161			PEAKS DB
2	5	sp|P02810|PRPC_HUMAN	IDEERQGPPL	N	43.41	1152.58	10	-0.8	577.295	2	9.59		101000		448000		161000	4	F4:2877	21jan_LN_SalivaHCl_10xdil_1ug_OlsenMETH+1.raw	3	0	1	0	1	0	1	42	51			PEAKS DB
2	5	sp|P02810|PRPC_HUMAN	QGPPQQGGQQQQ	N	43.33	1279.59	12	0	640.801	2	8.74	1370000	2900000	2600000		553000	390000	5	F5:2169	21jan_LN_SalivaHCl_10xdil_1ug_OlsenMETH+1_2-20MeCN.raw	7	2	1	1	0	2	1	71	82			PEAKS DB
2	5	sp|P02810|PRPC_HUMAN	PQQGGHPRPP	N	43.33	1069.54	10	-2.9	535.777	2	11.07		41200000		157000			2	F2:2860	21jan_LN_SalivaCentricon_10xdil_1ug_OlsenMETH+1_2-20MeCN.raw	2	0	1	0	1	0	0	112	121			PEAKS DB
2	5	sp|P02810|PRPC_HUMAN	QFIDEERQGPPLGGQQ	N	42.84	1797.86	16	1.1	899.941	2	13.64	7580	7710	7270		98300		1	F1:3671	21jan_LN_SalivaCentricon_10xdil_1ug_OlsenMETH+1.raw	4	1	1	1	0	1	0	40	55			PEAKS DB
2	5	sp|P02810|PRPC_HUMAN	GPPQQGGHPPPPQGRP	N	42.81	1602.8	16	-5.6	802.404	2	11.92			0				3	F3:3078	21jan_LN_SalivaCentricon_10xdil_1ug_OlsenMETH+1_2-30MeCN.raw	0	0	0	0	0	0	0	93	108			PEAKS DB
2	5	sp|P02810|PRPC_HUMAN	DVSQEDVPL	N	42.56	1000.47	9	0.9	501.243	2	14.97				23500	5590		4	F4:4447	21jan_LN_SalivaHCl_10xdil_1ug_OlsenMETH+1.raw	2	0	0	0	1	1	0	22	30			PEAKS DB
2	5	sp|P02810|PRPC_HUMAN	AGDGNQDDGPQQGPPQQGGQQQQ	N	42.28	2333.99	23	-1.1	779.002	3	14.43		29000					2	F2:3757	21jan_LN_SalivaCentricon_10xdil_1ug_OlsenMETH+1_2-20MeCN.raw	1	0	1	0	0	0	0	60	82			PEAKS DB
2	5	sp|P02810|PRPC_HUMAN	GRPQGPPQQ	N	41.75	963.489	9	-0.9	482.751	2	7.25	735000	22900000	22900000	534000	8270000	7680000	6	F6:1786	21jan_LN_SalivaHCl_10xdil_1ug_OlsenMETH+1_2-30MeCN.raw	8	1	2	2	1	1	1	106	114			PEAKS DB
2	5	sp|P02810|PRPC_HUMAN	GPPQQGGHPPPPQGRPQGPPQ	N	41.5	2110.05	21	-2.4	704.354	3	12.75						1180000	6	F6:3380	21jan_LN_SalivaHCl_10xdil_1ug_OlsenMETH+1_2-30MeCN.raw	1	0	0	0	0	0	1	93	113			PEAKS DB
2	5	sp|P02810|PRPC_HUMAN	GPPPPQGKPQGPPQQ	N	41.4	1508.77	15	-0.3	755.394	2	13.65		138000	119000		382000		2	F2:3510	21jan_LN_SalivaCentricon_10xdil_1ug_OlsenMETH+1_2-20MeCN.raw	3	0	1	1	0	1	0	83	97			PEAKS DB
2	5	sp|P02810|PRPC_HUMAN	GPPQQGGHPPPPQGRPQGPPQQGGHP	N	41.39	2586.26	26	-1.1	863.093	3	6.95				1270000			4	F4:1936	21jan_LN_SalivaHCl_10xdil_1ug_OlsenMETH+1.raw	1	0	0	0	1	0	0	93	118			PEAKS DB
2	5	sp|P02810|PRPC_HUMAN	GPPQQGGHPPPPQGRPQGPPQQGGHPRPP	N	41.11	2936.47	29	-2.7	979.826	3	13.31				4970000	22400000	2590000	6	F6:3506	21jan_LN_SalivaHCl_10xdil_1ug_OlsenMETH+1_2-30MeCN.raw	4	0	0	0	1	2	1	93	121			PEAKS DB
2	5	sp|P02810|PRPC_HUMAN	QQGGHQQGPPPPPPGKPQ	N	40.86	1830.91	18	-1	611.311	3	12.79		194000	148000		1020000		2	F2:3282	21jan_LN_SalivaCentricon_10xdil_1ug_OlsenMETH+1_2-20MeCN.raw	3	0	1	1	0	1	0	130	147			PEAKS DB
2	5	sp|P02810|PRPC_HUMAN	GPPPQGGRPQGPPQG	N	40.73	1425.71	15	-2.2	713.861	2	12.14			27600				3	F3:3126	21jan_LN_SalivaCentricon_10xdil_1ug_OlsenMETH+1_2-30MeCN.raw	1	0	0	1	0	0	0	148	162			PEAKS DB
2	5	sp|P02810|PRPC_HUMAN	GPQQGPPQQGGQQQQGPPPPQGKPQGPPQQGGHPPPPQGRPQ	Y	40.67	4258.09	42	-4	1065.53	4	14.26					438000	381000	6	F6:3861	21jan_LN_SalivaHCl_10xdil_1ug_OlsenMETH+1_2-30MeCN.raw	2	0	0	0	0	1	1	68	109			PEAKS DB
2	5	sp|P02810|PRPC_HUMAN	GGDSEQFIDEERQGPPLGGQQ	N	40.52	2243.01	21	-0.3	1122.51	2	25.35					5560		5	F5:6895	21jan_LN_SalivaHCl_10xdil_1ug_OlsenMETH+1_2-20MeCN.raw	1	0	0	0	0	1	0	35	55			PEAKS DB
2	5	sp|P02810|PRPC_HUMAN	PQGPPQQGGHP	N	40.22	1098.52	11	-2.2	550.266	2	9.35						181000	6	F6:2374	21jan_LN_SalivaHCl_10xdil_1ug_OlsenMETH+1_2-30MeCN.raw	1	0	0	0	0	0	1	91	101			PEAKS DB
2	5	sp|P02810|PRPC_HUMAN	KPQGPPPQGGRPQ	N	39.66	1342.71	13	-0.2	672.362	2	8.13		30800	32500			823	6	F6:2081	21jan_LN_SalivaHCl_10xdil_1ug_OlsenMETH+1_2-30MeCN.raw	3	0	1	1	0	0	1	145	157			PEAKS DB
2	5	sp|P02810|PRPC_HUMAN	SQPSAGDGNQDDGPQQGPPQQGGQQQ	N	39.57	2605.1	26	0.2	869.373	3	15.36					300000		5	F5:4149	21jan_LN_SalivaHCl_10xdil_1ug_OlsenMETH+1_2-20MeCN.raw	1	0	0	0	0	1	0	56	81			PEAKS DB
2	5	sp|P02810|PRPC_HUMAN	GPPLGGQQSQPS	N	39.56	1151.56	12	-2	576.785	2	13.68	917000	881000	905000	3490000	724000	1600000	3	F3:3623	21jan_LN_SalivaCentricon_10xdil_1ug_OlsenMETH+1_2-30MeCN.raw	7	1	1	1	2	1	1	48	59			PEAKS DB
[truncated: 1,910 more rows]

## Sheet: Table S6
Table S6. Endogenous peptides identified in patient saliva (n=25 samples)
[truncated: 4,684 more rows]
[truncated: 14 more columns]

## Sheet: Table S7
Table S7. Quantification of peptides in patient saliva (n=25 samples)
[truncated: 677 more rows]

[truncated: 8 more sheets: Table S8, Table S9, Table S10, no need, Table S11, Table S12, Table S13, Table S14]
